# Supplementary material for: LncRNA MSC-AS1 Is a Diagnostic Biomarker and Predicts Poor Prognosis in Patients With Gastric Cancer by Integrated Bioinformatics Analysis
Source: Front Med (Lausanne). 2021 Dec 2;8:795427. doi: 10.3389/fmed.2021.795427 (PMC8674534; doi:10.3389/fmed.2021.795427)
Supplement: Supplementary file 2 [file Data_Sheet_1.CSV]

ONTOLOGY	ID	Description	GeneRatio	BgRatio	pvalue	p.adjust	qvalue	geneID	Count
BP	GO:0030198	extracellular matrix organization	55/578	368/18670	1.65E-22	6.73E-19	5.47E-19	COL3A1/MYH11/COL6A3/LUM/THBS1/MMP2/DCN/GREM1/AEBP1/SULF1/TNC/FBLN1/ANTXR1/SFRP2/FBN1/CCDC80/MFAP4/ELN/COL14A1/COL8A1/FBLN2/DDR2/TNXB/ITGA11/COL10A1/ABI3BP/CYP1B1/LAMA2/ADAM12/MFAP5/COMP/ITGA8/FLRT2/FAP/JAM2/COL9A3/COL8A2/PRSS1/DPT/FGB/FGA/MMP16/COL4A3/TLL1/FGG/HAS1/CTSG/COL19A1/TNR/MMP8/CMA1/COL25A1/CTRB2/CTRB1/ELANE	55
BP	GO:0043062	extracellular structure organization	58/578	422/18670	7.82E-22	1.59E-18	1.30E-18	COL3A1/MYH11/COL6A3/LUM/THBS1/MMP2/DCN/GREM1/AEBP1/SULF1/TNC/FBLN1/ANTXR1/SFRP2/FBN1/CCDC80/MFAP4/ELN/COL14A1/COL8A1/FBLN2/DDR2/TNXB/ITGA11/COL10A1/ABI3BP/CYP1B1/LAMA2/ADAM12/MFAP5/COMP/ITGA8/FLRT2/FAP/JAM2/COL9A3/COL8A2/PRSS1/DPT/FGB/FGA/MMP16/APOA2/ALB/COL4A3/TLL1/FGG/APOC3/HAS1/CTSG/COL19A1/TNR/MMP8/CMA1/COL25A1/CTRB2/CTRB1/ELANE	58
BP	GO:0003012	muscle system process	53/578	465/18670	2.07E-16	2.81E-13	2.28E-13	FLNA/MYH11/DES/ACTG2/CALD1/MYL9/ACTA2/MYLK/CNN1/SULF1/PPP1R12B/SYNM/SORBS1/HSPB6/LMOD1/KCNMA1/GUCY1A1/EDNRA/SGCD/PLN/COMP/GNAO1/MYOCD/TACR2/ANK2/HAND2/KCNE4/AKAP6/ATP1A2/PTGER3/RGS4/CHRM2/PI16/CASQ2/SGCA/CHRNA3/IGF1/SCN7A/SCN4B/CTNNA3/MYOC/ACTN2/HTR2A/TACR1/KCNA5/NKX2-5/KCNA1/FXYD1/SCN2B/CASQ1/P2RX2/TNNT3/AGTR2	53
BP	GO:0006936	muscle contraction	46/578	360/18670	2.86E-16	2.91E-13	2.37E-13	FLNA/MYH11/DES/ACTG2/CALD1/MYL9/ACTA2/MYLK/CNN1/SULF1/PPP1R12B/SYNM/SORBS1/HSPB6/LMOD1/KCNMA1/GUCY1A1/EDNRA/SGCD/PLN/COMP/GNAO1/MYOCD/TACR2/ANK2/KCNE4/ATP1A2/PTGER3/CHRM2/CASQ2/SGCA/CHRNA3/SCN7A/SCN4B/CTNNA3/ACTN2/HTR2A/TACR1/KCNA5/NKX2-5/KCNA1/FXYD1/SCN2B/CASQ1/P2RX2/TNNT3	46
BP	GO:0070268	cornification	24/578	112/18670	5.05E-14	4.12E-11	3.35E-11	KRT13/KRT6A/KRT4/KRT23/KRT6B/SPRR3/KRT5/KRT16/KRT14/PKP1/SPRR2A/KRT6C/SPRR1A/SPRR2E/TGM1/SPRR2D/KRT78/IVL/DSG1/SPRR2F/KRT24/LCE3D/SPRR2G/SPRR2B	24
BP	GO:0042391	regulation of membrane potential	43/578	434/18670	1.81E-11	1.23E-08	9.99E-09	FLNA/DCN/FHL1/KCNMA1/PLN/ANK2/KCNE4/AKAP6/ATP1A2/RGS4/KCNK3/CASQ2/POPDC2/CHRNA3/GRIK5/SCN7A/SCN4B/KCNB1/CTNNA3/MYOC/RELN/RGS7BP/DGKI/ACTN2/NALCN/FGF14/CNR2/RIMS1/NTRK3/GRIK3/ADCYAP1/KCNA5/KCNA1/TAC1/TAFA4/FXYD1/SCN2B/GPR88/GRIA1/GABRA5/P2RX2/NETO1/KCNK16	43
BP	GO:0050804	modulation of chemical synaptic transmission	41/578	436/18670	2.71E-10	1.32E-07	1.07E-07	CDH11/MAP1B/GUCY1A1/MAP1A/LAMA2/TACR2/CEL/TSHZ3/ATP1A2/RGS4/CHRM2/NPTX1/SORCS2/CNTN4/CHRNA3/GRIK5/KCNB1/RELN/BCHE/DGKI/FGF14/CNR2/RIMS1/HTR2A/GRIK3/ADCYAP1/ADIPOQ/TAC1/TNR/PPFIA2/CNTN2/PHF24/NTNG1/GRIA1/SYT4/LGI1/RETN/SORCS3/NETO1/NPY5R/DRD5	41
BP	GO:0018149	peptide cross-linking	15/578	60/18670	2.82E-10	1.32E-07	1.07E-07	COL3A1/THBS1/DCN/SPRR3/SPRR2A/SPRR1A/SPRR2E/TGM3/TGM1/SPRR2D/IVL/SPRR2F/LCE3D/SPRR2B/LCE3E	15
BP	GO:0099177	regulation of trans-synaptic signaling	41/578	437/18670	2.91E-10	1.32E-07	1.07E-07	CDH11/MAP1B/GUCY1A1/MAP1A/LAMA2/TACR2/CEL/TSHZ3/ATP1A2/RGS4/CHRM2/NPTX1/SORCS2/CNTN4/CHRNA3/GRIK5/KCNB1/RELN/BCHE/DGKI/FGF14/CNR2/RIMS1/HTR2A/GRIK3/ADCYAP1/ADIPOQ/TAC1/TNR/PPFIA2/CNTN2/PHF24/NTNG1/GRIA1/SYT4/LGI1/RETN/SORCS3/NETO1/NPY5R/DRD5	41
BP	GO:0031424	keratinization	28/578	224/18670	3.61E-10	1.47E-07	1.20E-07	KRT13/KRT6A/KRT4/KRT23/KRT6B/SPRR3/KRT5/KRT16/KRT14/PKP1/SPRR2A/KRT6C/SPRR1A/SPRR2E/TGM3/TGM1/SPRR2D/KRT78/IVL/DSG1/SPRR2F/KRT24/KRTAP3-1/LCE3D/SPRR2G/SPRR2B/LCE3E/KRTAP3-2	28
BP	GO:0006813	potassium ion transport	28/578	240/18670	1.77E-09	6.13E-07	4.98E-07	FLNA/FHL1/KCNMA1/KCNMB1/ABCC9/ANK2/KCNE4/AKAP6/ATP1A2/RGS4/KCNK3/CASQ2/KCNB1/VIP/ACTN2/NALCN/DPP6/HTR2A/ADCYAP1/KCNA5/KCNA1/FXYD1/KCNIP1/P2RY12/KCNS2/NETO1/KCNA4/KCNK16	28
BP	GO:0030216	keratinocyte differentiation	32/578	305/18670	1.80E-09	6.13E-07	4.98E-07	KRT13/KRT6A/KRT4/KRT23/KRT6B/SPRR3/KRT5/S100A7/KRT16/KRT14/PKP1/SPRR2A/KRT6C/SPRR1A/SPRR2E/TGM3/TGM1/SPRR2D/KRT78/REG3G/IVL/DSG1/SERPINB13/CERS3/SPRR2F/KRT24/KRTAP3-1/LCE3D/SPRR2G/SPRR2B/LCE3E/KRTAP3-2	32
BP	GO:0009913	epidermal cell differentiation	35/578	358/18670	2.05E-09	6.25E-07	5.08E-07	SFRP4/KRT13/KRT6A/KRT4/KRT23/KRT6B/SPRR3/KRT5/S100A7/KRT16/KRT14/PKP1/PTCH2/GLI1/SPRR2A/KRT6C/SPRR1A/SPRR2E/TGM3/TGM1/SPRR2D/KRT78/REG3G/IVL/DSG1/SERPINB13/CERS3/SPRR2F/KRT24/KRTAP3-1/LCE3D/SPRR2G/SPRR2B/LCE3E/KRTAP3-2	35
BP	GO:0010959	regulation of metal ion transport	37/578	394/18670	2.15E-09	6.25E-07	5.08E-07	FLNA/MYLK/FHL1/KCNMB1/PLN/JPH2/GNAO1/FXYD6/ANK2/KCNE4/AKAP6/ATP1A2/RGS4/CNTN1/CASQ2/SCN4B/VIP/ACTN2/DPP6/FGF14/HTR2A/ADCYAP1/KCNA5/NKX2-5/ADCYAP1R1/KCNA1/FXYD1/SCN2B/KCNIP1/P2RY12/CASQ1/GCG/PLA2G1B/KCNS2/P2RX2/NETO1/MRLN	37
BP	GO:0043266	regulation of potassium ion transport	18/578	105/18670	3.44E-09	9.36E-07	7.60E-07	FLNA/FHL1/KCNMB1/ANK2/KCNE4/AKAP6/RGS4/CASQ2/VIP/ACTN2/DPP6/HTR2A/ADCYAP1/KCNA5/KCNA1/KCNIP1/KCNS2/NETO1	18
BP	GO:0035637	multicellular organismal signaling	25/578	204/18670	4.81E-09	1.23E-06	9.97E-07	FLNA/PLN/ABCC9/FXYD6/ANK2/KCNE4/ATP1A2/KCNK3/CASQ2/SCN7A/SCN4B/CTNNA3/RYR3/CARTPT/NTRK3/KCNA5/NKX2-5/KCNA1/TNR/FXYD1/SCN2B/KCNIP1/CASQ1/GPR88/DRD5	25
BP	GO:0008544	epidermis development	40/578	464/18670	5.62E-09	1.35E-06	1.10E-06	SFRP4/KRT13/KRT6A/KRT4/KRT23/FGF7/KRT6B/SPRR3/KRT5/S100A7/KRT16/KRT14/PKP1/PTCH2/GLI1/SPRR2A/KRT6C/SPRR1A/ZNF750/FGF10/SPRR2E/TGM3/TGM1/SPRR2D/KRT78/REG3G/IVL/DSG1/SERPINB13/CERS3/CALML5/SPRR2F/KRTDAP/KRT24/KRTAP3-1/LCE3D/SPRR2G/SPRR2B/LCE3E/KRTAP3-2	40
BP	GO:0006939	smooth muscle contraction	18/578	110/18670	7.42E-09	1.68E-06	1.37E-06	MYH11/ACTA2/MYLK/CNN1/SULF1/KCNMA1/GUCY1A1/EDNRA/COMP/MYOCD/TACR2/ATP1A2/PTGER3/CHRM2/CHRNA3/HTR2A/TACR1/P2RX2	18
BP	GO:0043588	skin development	37/578	419/18670	1.13E-08	2.42E-06	1.97E-06	COL3A1/KRT13/KRT6A/KRT4/KRT23/COMP/FGF7/KRT6B/SPRR3/KRT5/S100A7/KRT16/KRT14/PKP1/PTCH2/SPRR2A/KRT6C/SPRR1A/FGF10/SPRR2E/TGM3/TGM1/SPRR2D/KRT78/REG3G/IVL/DSG1/SERPINB13/CERS3/SPRR2F/KRT24/KRTAP3-1/LCE3D/SPRR2G/SPRR2B/LCE3E/KRTAP3-2	37
BP	GO:1903522	regulation of blood circulation	30/578	297/18670	1.41E-08	2.87E-06	2.33E-06	FLNA/DES/HSPB7/PLN/ABCC9/GNAO1/FXYD6/ANK2/KCNE4/ATP1A2/RGS4/KCNK3/CHRM2/CASQ2/POPDC2/FGB/FGA/SCN4B/CTNNA3/RYR3/FGG/HTR2A/KCNA5/NKX2-5/TAC1/FXYD1/SCN2B/KCNIP1/CASQ1/AGTR2	30
BP	GO:0050805	negative regulation of synaptic transmission	14/578	72/18670	3.63E-08	7.06E-06	5.74E-06	SORCS2/KCNB1/BCHE/DGKI/CNR2/HTR2A/GRIK3/ADIPOQ/TNR/GRIA1/SYT4/SORCS3/NPY5R/DRD5	14
BP	GO:0090257	regulation of muscle system process	27/578	259/18670	3.87E-08	7.18E-06	5.83E-06	FLNA/MYL9/CNN1/PPP1R12B/HSPB6/KCNMA1/GUCY1A1/PLN/MYOCD/TACR2/ANK2/HAND2/AKAP6/ATP1A2/RGS4/CHRM2/PI16/CASQ2/SGCA/CHRNA3/IGF1/CTNNA3/TACR1/NKX2-5/KCNA1/CASQ1/TNNT3	27
BP	GO:0042692	muscle cell differentiation	34/578	385/18670	4.47E-08	7.93E-06	6.44E-06	MYH11/GREM1/FLNC/LMOD1/PGM5/TMEM119/BOC/ADAM12/SGCD/COMP/ITGA8/MYOCD/RBPMS2/ANK2/AKAP6/LDB3/RGS4/PI16/CASQ2/POPDC2/SMYD1/IGF1/PRDM6/FGF10/ACTN2/SCGB3A1/NKX2-5/ADGRB3/CASQ1/P2RX2/TNNT3/AGTR2/MYF6/MIR125B2	34
BP	GO:0060047	heart contraction	28/578	280/18670	5.31E-08	9.02E-06	7.33E-06	FLNA/DES/HSPB7/SGCD/PLN/ABCC9/GNAO1/FXYD6/ANK2/KCNE4/ATP1A2/RGS4/KCNK3/CHRM2/CASQ2/POPDC2/SCN4B/CTNNA3/RYR3/KCNA5/NKX2-5/TAC1/FXYD1/SCN2B/KCNIP1/CASQ1/TNNT3/AGTR2	28
BP	GO:0071804	cellular potassium ion transport	24/578	217/18670	7.23E-08	1.13E-05	9.21E-06	FLNA/FHL1/KCNMA1/KCNMB1/ABCC9/ANK2/KCNE4/AKAP6/ATP1A2/RGS4/KCNK3/CASQ2/KCNB1/ACTN2/NALCN/DPP6/KCNA5/KCNA1/KCNIP1/P2RY12/KCNS2/NETO1/KCNA4/KCNK16	24
BP	GO:0071805	potassium ion transmembrane transport	24/578	217/18670	7.23E-08	1.13E-05	9.21E-06	FLNA/FHL1/KCNMA1/KCNMB1/ABCC9/ANK2/KCNE4/AKAP6/ATP1A2/RGS4/KCNK3/CASQ2/KCNB1/ACTN2/NALCN/DPP6/KCNA5/KCNA1/KCNIP1/P2RY12/KCNS2/NETO1/KCNA4/KCNK16	24
BP	GO:0008016	regulation of heart contraction	26/578	251/18670	7.87E-08	1.15E-05	9.37E-06	FLNA/DES/HSPB7/PLN/ABCC9/GNAO1/FXYD6/ANK2/KCNE4/ATP1A2/RGS4/KCNK3/CHRM2/CASQ2/POPDC2/SCN4B/CTNNA3/RYR3/KCNA5/NKX2-5/TAC1/FXYD1/SCN2B/KCNIP1/CASQ1/AGTR2	26
BP	GO:0006937	regulation of muscle contraction	21/578	171/18670	7.92E-08	1.15E-05	9.37E-06	FLNA/MYL9/CNN1/PPP1R12B/HSPB6/KCNMA1/GUCY1A1/PLN/MYOCD/TACR2/ANK2/ATP1A2/CHRM2/CASQ2/CHRNA3/CTNNA3/TACR1/NKX2-5/KCNA1/CASQ1/TNNT3	21
BP	GO:0003015	heart process	28/578	290/18670	1.12E-07	1.54E-05	1.25E-05	FLNA/DES/HSPB7/SGCD/PLN/ABCC9/GNAO1/FXYD6/ANK2/KCNE4/ATP1A2/RGS4/KCNK3/CHRM2/CASQ2/POPDC2/SCN4B/CTNNA3/RYR3/KCNA5/NKX2-5/TAC1/FXYD1/SCN2B/KCNIP1/CASQ1/TNNT3/AGTR2	28
BP	GO:0019932	second-messenger-mediated signaling	36/578	439/18670	1.17E-07	1.54E-05	1.25E-05	THBS1/GUCY1A1/ADCY5/RCAN2/SGCD/PLN/JPH2/ANK2/ADGRD1/AKAP6/ATP1A2/PTGER3/DEFB1/CASQ2/ADCY2/IGF1/VIP/PTGFR/TMEM100/ADCYAP1/ADCYAP1R1/ADGRB3/CXCR5/CALML3/P2RY12/CASQ1/GCG/ADRB3/CALML5/P2RX2/GALR1/MC2R/AGTR2/DRD5/C10orf71/RIT2	36
BP	GO:0007611	learning or memory	26/578	256/18670	1.17E-07	1.54E-05	1.25E-05	SERPINF1/MAP1A/ITGA8/TACR2/NRXN3/ATP1A2/NRXN2/VIP/RELN/BCHE/DGKI/HTR2A/MUSK/TAC1/TNR/ADGRB3/CNTN2/GRPR/GPR88/GRIA1/SYT4/GABRA5/SORCS3/NETO1/LMX1A/DRD5	26
BP	GO:0050890	cognition	28/578	296/18670	1.71E-07	2.18E-05	1.77E-05	SERPINF1/MAP1A/ITGA8/TACR2/NRXN3/ATP1A2/NRXN2/PTCHD1/VIP/RELN/BCHE/DGKI/HTR2A/MUSK/TAC1/TNR/ADGRB3/CNTN2/TMPRSS11E/GRPR/GPR88/GRIA1/SYT4/GABRA5/SORCS3/NETO1/LMX1A/DRD5	28
BP	GO:0007187	G protein-coupled receptor signaling pathway, coupled to cyclic nucleotide second messenger	25/578	256/18670	4.31E-07	5.33E-05	4.33E-05	FLNA/ADCY5/EDNRA/PLN/GNAO1/ADGRD1/PTGER3/CHRM2/ADCY2/VIP/PTGFR/GLP2R/CNR2/HTR2A/GRIK3/ADCYAP1/ADGRB3/P2RY12/GCG/ADRB3/GALR1/MC2R/AGTR2/DRD5/RIT2	25
BP	GO:0051146	striated muscle cell differentiation	27/578	293/18670	4.79E-07	5.74E-05	4.67E-05	MYH11/GREM1/FLNC/LMOD1/PGM5/TMEM119/ADAM12/SGCD/COMP/MYOCD/AKAP6/LDB3/RGS4/PI16/CASQ2/POPDC2/SMYD1/IGF1/ACTN2/SCGB3A1/NKX2-5/ADGRB3/CASQ1/P2RX2/TNNT3/AGTR2/MYF6	27
BP	GO:0035150	regulation of tube size	18/578	144/18670	5.12E-07	5.97E-05	4.85E-05	ACTA2/KCNMA1/GUCY1A1/KCNMB1/EDNRA/COMP/ATP1A2/FGB/FGA/VIP/FGG/HTR2A/ADCYAP1/KCNA5/ADRB3/WNT9B/AGTR2/DRD5	18
BP	GO:0061337	cardiac conduction	18/578	146/18670	6.30E-07	7.07E-05	5.75E-05	FLNA/PLN/ABCC9/FXYD6/ANK2/KCNE4/ATP1A2/KCNK3/CASQ2/SCN4B/CTNNA3/RYR3/KCNA5/NKX2-5/FXYD1/SCN2B/KCNIP1/CASQ1	18
BP	GO:0030199	collagen fibril organization	11/578	54/18670	6.51E-07	7.07E-05	5.75E-05	COL3A1/LUM/GREM1/AEBP1/SFRP2/COL14A1/DDR2/TNXB/CYP1B1/COMP/DPT	11
BP	GO:1901379	regulation of potassium ion transmembrane transport	14/578	90/18670	6.59E-07	7.07E-05	5.75E-05	FLNA/FHL1/KCNMB1/ANK2/KCNE4/AKAP6/RGS4/CASQ2/ACTN2/DPP6/KCNA1/KCNIP1/KCNS2/NETO1	14
BP	GO:0001503	ossification	32/578	398/18670	9.14E-07	9.56E-05	7.77E-05	MMP2/GREM1/TNC/MGP/SFRP2/CDH11/ASPN/DDR2/ITGA11/CHRDL2/TMEM119/COMP/SFRP1/HAND2/TGFB3/CHRDL1/GLI3/CCN4/OMD/GLI1/BMP3/MMP16/IGF1/TWIST2/IGSF10/TNN/MYOC/RSPO2/PENK/RORB/TAC1/GDF10	32
BP	GO:0055001	muscle cell development	20/578	186/18670	1.38E-06	0.000140821	0.000114456	MYH11/FLNC/LMOD1/PGM5/SGCD/COMP/ANK2/AKAP6/LDB3/RGS4/PI16/CASQ2/IGF1/ACTN2/NKX2-5/CASQ1/P2RX2/TNNT3/AGTR2/MYF6	20
BP	GO:0007188	adenylate cyclase-modulating G protein-coupled receptor signaling pathway	22/578	221/18670	1.54E-06	0.000152759	0.000124158	FLNA/ADCY5/EDNRA/PLN/GNAO1/ADGRD1/PTGER3/CHRM2/ADCY2/VIP/PTGFR/GLP2R/GRIK3/ADCYAP1/ADGRB3/P2RY12/GCG/ADRB3/GALR1/MC2R/DRD5/RIT2	22
BP	GO:0003018	vascular process in circulatory system	19/578	173/18670	1.84E-06	0.000174335	0.000141695	ACTA2/KCNMA1/GUCY1A1/KCNMB1/EDNRA/COMP/TACR2/SLIT2/ATP1A2/FGB/FGA/VIP/FGG/HTR2A/ADCYAP1/KCNA5/ADRB3/AGTR2/DRD5	19
BP	GO:0055002	striated muscle cell development	19/578	173/18670	1.84E-06	0.000174335	0.000141695	MYH11/FLNC/LMOD1/PGM5/SGCD/COMP/AKAP6/LDB3/RGS4/PI16/CASQ2/IGF1/ACTN2/NKX2-5/CASQ1/P2RX2/TNNT3/AGTR2/MYF6	19
BP	GO:0035296	regulation of tube diameter	17/578	143/18670	2.15E-06	0.000189902	0.000154348	ACTA2/KCNMA1/GUCY1A1/KCNMB1/EDNRA/COMP/ATP1A2/FGB/FGA/VIP/FGG/HTR2A/ADCYAP1/KCNA5/ADRB3/AGTR2/DRD5	17
BP	GO:0050880	regulation of blood vessel size	17/578	143/18670	2.15E-06	0.000189902	0.000154348	ACTA2/KCNMA1/GUCY1A1/KCNMB1/EDNRA/COMP/ATP1A2/FGB/FGA/VIP/FGG/HTR2A/ADCYAP1/KCNA5/ADRB3/AGTR2/DRD5	17
BP	GO:0097746	regulation of blood vessel diameter	17/578	143/18670	2.15E-06	0.000189902	0.000154348	ACTA2/KCNMA1/GUCY1A1/KCNMB1/EDNRA/COMP/ATP1A2/FGB/FGA/VIP/FGG/HTR2A/ADCYAP1/KCNA5/ADRB3/AGTR2/DRD5	17
BP	GO:0002576	platelet degranulation	16/578	128/18670	2.19E-06	0.000189902	0.000154348	FLNA/THBS1/ISLR/TIMP3/TGFB3/MMRN1/FGB/FGA/ORM2/IGF1/ORM1/ALB/ACTN2/FGG/APOH/ITIH3	16
BP	GO:0007612	learning	17/578	145/18670	2.60E-06	0.000221021	0.000179641	MAP1A/TACR2/NRXN3/ATP1A2/NRXN2/RELN/BCHE/DGKI/TAC1/TNR/ADGRB3/CNTN2/GPR88/GABRA5/SORCS3/NETO1/DRD5	17
BP	GO:0015837	amine transport	14/578	102/18670	3.08E-06	0.000252504	0.000205229	TACR2/ATP1A2/RGS4/RHCG/CHRNA3/KCNB1/VIP/HTR2A/CARTPT/P2RY12/SYT4/SYT6/AGTR2/NPY5R	14
BP	GO:0034765	regulation of ion transmembrane transport	35/578	483/18670	3.10E-06	0.000252504	0.000205229	FLNA/THBS1/FHL1/KCNMA1/KCNMB1/PLN/JPH2/FXYD6/ANK2/KCNE4/AKAP6/ATP1A2/RGS4/CASQ2/SCN7A/SCN4B/KCNB1/RELN/ACTN2/NALCN/DPP6/FGF14/KCNA5/KCNA1/FXYD1/SCN2B/KCNIP1/CASQ1/GRIA1/PIRT/KCNS2/NETO1/MRLN/KCNA4/KCNK16	35
BP	GO:0001508	action potential	16/578	133/18670	3.64E-06	0.000291083	0.000236585	FLNA/ANK2/KCNE4/AKAP6/ATP1A2/SCN7A/SCN4B/KCNB1/CTNNA3/CNR2/NTRK3/KCNA5/KCNA1/TAC1/SCN2B/GPR88	16
BP	GO:0007409	axonogenesis	34/578	468/18670	4.05E-06	0.000317852	0.000258342	CDH11/MAP1B/SLIT3/NEXN/MAP1A/LAMA2/BOC/FLRT2/EPHA3/SLIT2/NRXN3/GLI3/NGFR/PLXNA4/NCAM1/DCLK1/EPHA7/NPTX1/CNTN4/PLPPR4/ISLR2/TNN/RELN/NTRK3/SLITRK4/TNR/CNTN2/DPYSL5/NTNG1/SLITRK2/LGI1/COL25A1/LMX1A/POU4F2	34
BP	GO:0060537	muscle tissue development	31/578	408/18670	4.38E-06	0.000336901	0.000273825	COL3A1/MYH11/MYLK/DCN/GREM1/ELN/PGM5/HEYL/SGCD/PLN/JPH2/ITGA8/MYOCD/ASB2/TENM4/AKAP6/RGS4/PI16/POPDC2/SMYD1/GLI1/IGF1/MEOX2/ACTN2/NKX2-5/COL19A1/CASQ1/P2RX2/FGF3/AGTR2/MYF6	31
BP	GO:0007517	muscle organ development	31/578	410/18670	4.84E-06	0.000365276	0.000296887	COL3A1/COL6A3/TAGLN/MYLK/DCN/GREM1/FHL1/ELN/ITGA11/HEYL/LAMA2/SGCD/JPH2/MYOCD/ASB2/AKAP6/RGS4/PI16/POPDC2/SMYD1/GLI1/SGCA/IGF1/MEOX2/NKX2-5/COL19A1/TCF23/CASQ1/P2RX2/FGF3/MYF6	31
BP	GO:0043270	positive regulation of ion transport	24/578	275/18670	5.32E-06	0.000394071	0.000320291	FLNA/MYLK/FHL1/KCNMB1/JPH2/TACR2/ANK2/AKAP6/CNTN1/SCN4B/RELN/ACTN2/FGF14/NKX2-5/ADCYAP1R1/KCNA1/FXYD1/P2RY12/CASQ1/GCG/PLA2G1B/PIRT/SYT4/P2RX2	24
BP	GO:0022617	extracellular matrix disassembly	12/578	80/18670	6.11E-06	0.000444892	0.000361597	MMP2/DDR2/FAP/PRSS1/MMP16/TLL1/CTSG/MMP8/CMA1/CTRB2/CTRB1/ELANE	12
BP	GO:0051952	regulation of amine transport	13/578	95/18670	7.16E-06	0.00051192	0.000416076	TACR2/ATP1A2/RGS4/CHRNA3/KCNB1/VIP/HTR2A/CARTPT/P2RY12/SYT4/SYT6/AGTR2/NPY5R	13
BP	GO:0051216	cartilage development	20/578	209/18670	8.29E-06	0.000582535	0.00047347	COL6A3/LUM/GREM1/SULF1/MGP/SFRP2/COL14A1/EFEMP1/CHRDL2/PRRX1/FRZB/COMP/HAND2/WNT2B/GLI3/CCN4/BMP3/NKX3-2/RSPO2/GDF6	20
BP	GO:1904062	regulation of cation transmembrane transport	27/578	342/18670	9.07E-06	0.000626638	0.000509315	FLNA/FHL1/KCNMB1/PLN/JPH2/FXYD6/ANK2/KCNE4/AKAP6/ATP1A2/RGS4/CASQ2/SCN4B/RELN/ACTN2/DPP6/FGF14/KCNA1/FXYD1/SCN2B/KCNIP1/CASQ1/GRIA1/PIRT/KCNS2/NETO1/MRLN	27
BP	GO:0007178	transmembrane receptor protein serine/threonine kinase signaling pathway	27/578	349/18670	1.31E-05	0.000889018	0.000722572	COL3A1/THBS1/GREM1/SULF1/SFRP2/FBN1/SFRP4/ASPN/RGMA/COMP/SFRP1/ITGA8/MYOCD/RBPMS2/CILP/TGFB3/CHRDL1/ZNF423/GREM2/BMP3/TMEM100/FGF10/NKX2-5/GDF10/GDF6/CIDEA/ARHGEF18	27
BP	GO:0033555	multicellular organismal response to stress	11/578	73/18670	1.42E-05	0.000950326	0.000772401	THBS1/THBS4/RELN/PENK/ADCYAP1/TACR1/ADCYAP1R1/TAC1/PIRT/GABRA5/P2RX2	11
BP	GO:0061448	connective tissue development	23/578	273/18670	1.48E-05	0.000971291	0.000789441	COL6A3/LUM/ACTA2/GREM1/SULF1/MGP/SFRP2/COL14A1/EFEMP1/CHRDL2/PRRX1/FRZB/COMP/HAND2/WNT2B/GLI3/CCN4/BMP3/NKX3-2/EBF2/RSPO2/GDF6/POU4F2	23
BP	GO:0019722	calcium-mediated signaling	20/578	218/18670	1.55E-05	0.001001861	0.000814288	RCAN2/SGCD/PLN/JPH2/ANK2/AKAP6/ATP1A2/DEFB1/CASQ2/IGF1/PTGFR/TMEM100/CXCR5/CALML3/P2RY12/CASQ1/CALML5/P2RX2/C10orf71/RIT2	20
BP	GO:0042340	keratan sulfate catabolic process	5/578	12/18670	1.85E-05	0.001177303	0.000956883	LUM/PRELP/OGN/OMD/KERA	5
BP	GO:0030278	regulation of ossification	19/578	203/18670	1.90E-05	0.001190981	0.000967999	GREM1/MGP/SFRP2/DDR2/TMEM119/COMP/SFRP1/HAND2/TGFB3/GLI3/CCN4/OMD/GLI1/IGF1/TWIST2/TNN/RORB/TAC1/GDF10	19
BP	GO:0051480	regulation of cytosolic calcium ion concentration	27/578	357/18670	1.96E-05	0.001211278	0.000984497	CCL21/ADCY5/EDNRA/PLN/JPH2/MS4A1/ANK2/CCL19/AKAP6/ATP1A2/PTGER3/KCNK3/CASQ2/PTGFR/RYR3/HTR2A/ADCYAP1/TACR1/KCNA5/ADCYAP1R1/TAC1/CXCR5/CASQ1/PLA2G1B/GRIA1/P2RX2/GALR1	27
BP	GO:0023061	signal release	32/578	462/18670	2.03E-05	0.001235774	0.001004407	CPE/ADCY5/SFRP1/TACR2/CHRM2/NRXN2/FGB/CHRNA3/FGA/BLK/GRIK5/KCNB1/VIP/PTPRN/DGKI/FGG/RIMS1/HTR2A/CARTPT/ADCYAP1/KCNA5/ADIPOQ/TAC1/PPFIA2/GCG/SYT4/SLC5A7/SLC18A3/RETN/SYT6/GALR1/AGTR2	32
BP	GO:0090092	regulation of transmembrane receptor protein serine/threonine kinase signaling pathway	21/578	241/18670	2.09E-05	0.001246492	0.001013118	THBS1/GREM1/SULF1/SFRP2/FBN1/SFRP4/ASPN/SFRP1/ITGA8/MYOCD/RBPMS2/CILP/TGFB3/CHRDL1/ZNF423/GREM2/BMP3/FGF10/GDF10/GDF6/CIDEA	21
BP	GO:0032412	regulation of ion transmembrane transporter activity	22/578	260/18670	2.11E-05	0.001246492	0.001013118	FHL1/PLN/JPH2/FXYD6/ANK2/KCNE4/AKAP6/ATP1A2/CASQ2/SCN4B/RELN/ACTN2/FGF14/KCNA1/FXYD1/SCN2B/CASQ1/GRIA1/PIRT/KCNS2/NETO1/MRLN	22
BP	GO:0019933	cAMP-mediated signaling	18/578	187/18670	2.15E-05	0.001250207	0.001016137	ADCY5/PLN/ADGRD1/AKAP6/PTGER3/DEFB1/ADCY2/VIP/PTGFR/ADCYAP1/ADCYAP1R1/ADGRB3/GCG/ADRB3/GALR1/MC2R/DRD5/RIT2	18
BP	GO:0001649	osteoblast differentiation	20/578	225/18670	2.45E-05	0.00140841	0.00114472	GREM1/TNC/SFRP2/DDR2/ITGA11/TMEM119/SFRP1/HAND2/GLI3/CCN4/GLI1/BMP3/IGF1/TWIST2/TNN/MYOC/RSPO2/PENK/RORB/GDF10	20
BP	GO:0019730	antimicrobial humoral response	14/578	122/18670	2.52E-05	0.001424987	0.001158194	S100A9/KRT6A/S100A8/S100A7/DEFB1/FGB/FGA/CTSG/REG3G/PGLYRP3/PLA2G1B/BPIFB2/IL36RN/ELANE	14
BP	GO:0032409	regulation of transporter activity	23/578	283/18670	2.62E-05	0.001464835	0.001190582	FHL1/PLN/JPH2/FXYD6/ANK2/KCNE4/AKAP6/ATP1A2/CASQ2/SCN4B/APOA2/RELN/ACTN2/FGF14/KCNA1/FXYD1/SCN2B/CASQ1/GRIA1/PIRT/KCNS2/NETO1/MRLN	23
BP	GO:0007189	adenylate cyclase-activating G protein-coupled receptor signaling pathway	15/578	139/18670	2.73E-05	0.001501552	0.001220424	ADCY5/PLN/ADGRD1/PTGER3/ADCY2/VIP/PTGFR/ADCYAP1/ADGRB3/GCG/ADRB3/GALR1/MC2R/DRD5/RIT2	15
BP	GO:0048265	response to pain	7/578	30/18670	2.88E-05	0.001564298	0.001271423	THBS1/THBS4/RELN/TACR1/TAC1/PIRT/P2RX2	7
BP	GO:0060078	regulation of postsynaptic membrane potential	15/578	140/18670	2.97E-05	0.001591676	0.001293675	RGS4/CHRNA3/GRIK5/RELN/RGS7BP/DGKI/FGF14/RIMS1/GRIK3/ADCYAP1/KCNA1/GRIA1/GABRA5/P2RX2/NETO1	15
BP	GO:1901654	response to ketone	18/578	193/18670	3.28E-05	0.001736926	0.00141173	THBS1/TNC/SERPINF1/SLIT3/CCL21/ADCY5/PLN/SFRP1/TGFB3/SLIT2/CCL19/FIBIN/ADCY2/PTGFR/NTRK3/DSG1/NKX2-2/AGTR2	18
BP	GO:0022898	regulation of transmembrane transporter activity	22/578	268/18670	3.36E-05	0.001755097	0.001426499	FHL1/PLN/JPH2/FXYD6/ANK2/KCNE4/AKAP6/ATP1A2/CASQ2/SCN4B/RELN/ACTN2/FGF14/KCNA1/FXYD1/SCN2B/CASQ1/GRIA1/PIRT/KCNS2/NETO1/MRLN	22
BP	GO:0014706	striated muscle tissue development	28/578	390/18670	3.53E-05	0.001824152	0.001482625	MYH11/DCN/GREM1/ELN/PGM5/HEYL/SGCD/PLN/JPH2/MYOCD/ASB2/TENM4/AKAP6/RGS4/PI16/POPDC2/SMYD1/GLI1/IGF1/MEOX2/ACTN2/NKX2-5/COL19A1/CASQ1/P2RX2/FGF3/AGTR2/MYF6	28
BP	GO:0045667	regulation of osteoblast differentiation	14/578	126/18670	3.62E-05	0.001845755	0.001500184	GREM1/SFRP2/DDR2/TMEM119/SFRP1/HAND2/GLI3/CCN4/GLI1/IGF1/TWIST2/TNN/RORB/GDF10	14
BP	GO:0097305	response to alcohol	20/578	233/18670	4.04E-05	0.00203575	0.001654607	TNC/SLIT3/CCL21/KCNMB1/ADCY5/S100A8/SFRP1/SLIT2/CCL19/RGS4/SLC2A4/ADCY2/PTGFR/NTRK3/CDO1/PENK/ADCYAP1/ADIPOQ/ADCYAP1R1/DYNAP	20
BP	GO:0019935	cyclic-nucleotide-mediated signaling	19/578	215/18670	4.22E-05	0.002096212	0.001703749	THBS1/ADCY5/PLN/ADGRD1/AKAP6/PTGER3/DEFB1/ADCY2/VIP/PTGFR/ADCYAP1/ADCYAP1R1/ADGRB3/GCG/ADRB3/GALR1/MC2R/DRD5/RIT2	19
BP	GO:0044273	sulfur compound catabolic process	9/578	55/18670	4.38E-05	0.002133125	0.001733751	LUM/DCN/PRELP/GGT5/OGN/OMD/CDO1/KERA/GADL1	9
BP	GO:0001558	regulation of cell growth	29/578	416/18670	4.39E-05	0.002133125	0.001733751	SFRP2/FHL1/MAP1B/S100A9/SLIT3/FRZB/S100A8/SFRP1/MYOCD/DACT3/SLIT2/PLXNA4/RERG/AKAP6/RGS4/EPHA7/PI16/PTCH2/IGF1/ISLR2/SCGB3A1/RIMS1/NTRK3/TNR/SYT4/LGI1/LMX1A/AGTR2/POU4F2	29
BP	GO:0031589	cell-substrate adhesion	26/578	354/18670	4.57E-05	0.002193102	0.001782499	COL3A1/FLNA/THBS1/FBLN1/ANTXR1/CCDC80/SORBS1/COL8A1/FBLN2/DDR2/ITGA11/ABI3BP/CCL21/SFRP1/ITGA8/EPHA3/LYPD3/ITGBL1/MMRN1/FGB/FGA/TNN/MYOC/ACTN2/FGG/PPFIA2	26
BP	GO:0086003	cardiac muscle cell contraction	10/578	69/18670	4.92E-05	0.002331319	0.001894838	FLNA/SGCD/PLN/ANK2/KCNE4/ATP1A2/SCN4B/CTNNA3/KCNA5/SCN2B	10
BP	GO:0007204	positive regulation of cytosolic calcium ion concentration	24/578	319/18670	6.10E-05	0.002859855	0.002324419	CCL21/ADCY5/EDNRA/PLN/JPH2/MS4A1/ANK2/CCL19/AKAP6/ATP1A2/PTGER3/CASQ2/PTGFR/RYR3/HTR2A/ADCYAP1/TACR1/ADCYAP1R1/TAC1/CXCR5/CASQ1/PLA2G1B/P2RX2/GALR1	24
BP	GO:0070252	actin-mediated cell contraction	13/578	116/18670	6.24E-05	0.002892588	0.002351024	FLNA/DES/SGCD/PLN/ANK2/KCNE4/ATP1A2/SCN4B/CTNNA3/ACTN2/KCNA5/SCN2B/TNNT3	13
BP	GO:0002027	regulation of heart rate	12/578	101/18670	6.71E-05	0.003072292	0.002497082	PLN/ANK2/KCNE4/RGS4/CASQ2/POPDC2/SCN4B/CTNNA3/KCNA5/TAC1/SCN2B/AGTR2	12
BP	GO:0010466	negative regulation of peptidase activity	21/578	262/18670	7.11E-05	0.003221191	0.002618104	COL6A3/THBS1/SFRP2/SERPINF1/TIMP3/PI15/NGFR/PI16/A2ML1/CST2/COL4A3/SERPINB3/ITIH2/ITIH3/SERPINB4/SERPINB13/SPINK7/SERPINB11/WFDC5/SERPINB12/CSN2	21
BP	GO:0048660	regulation of smooth muscle cell proliferation	16/578	169/18670	7.42E-05	0.003292969	0.002676443	THBS1/MMP2/CNN1/ELN/OGN/MYOCD/RBPMS2/TGFB3/CCN4/PDE1A/IGF1/VIP/VIPR2/ADIPOQ/ELANE/NPY5R	16
BP	GO:0048167	regulation of synaptic plasticity	17/578	187/18670	7.43E-05	0.003292969	0.002676443	MAP1B/MAP1A/TSHZ3/SORCS2/CNTN4/KCNB1/RELN/DGKI/FGF14/RIMS1/TNR/CNTN2/GRIA1/SYT4/SORCS3/NETO1/DRD5	17
BP	GO:0010721	negative regulation of cell development	25/578	344/18670	7.55E-05	0.003310847	0.002690974	COL3A1/FBLN1/DPYSL3/FBN1/RGMA/FRZB/SLIT2/GLI3/NGFR/RGS4/EPHA7/PI16/CNTN4/IGF1/TNN/STMN2/NTRK3/ADCYAP1/TNR/CNTN2/SYT4/NKX2-2/LMX1A/RIT2/POU4F2	25
BP	GO:0071772	response to BMP	16/578	170/18670	7.96E-05	0.00341616	0.00277657	GREM1/SULF1/SFRP2/FBN1/SFRP4/RGMA/HEYL/COMP/SFRP1/RBPMS2/CHRDL1/ZNF423/GREM2/TMEM100/NKX2-5/GDF6	16
BP	GO:0071773	cellular response to BMP stimulus	16/578	170/18670	7.96E-05	0.00341616	0.00277657	GREM1/SULF1/SFRP2/FBN1/SFRP4/RGMA/HEYL/COMP/SFRP1/RBPMS2/CHRDL1/ZNF423/GREM2/TMEM100/NKX2-5/GDF6	16
BP	GO:1903779	regulation of cardiac conduction	10/578	73/18670	8.04E-05	0.00341616	0.00277657	FLNA/ABCC9/FXYD6/ANK2/ATP1A2/CASQ2/RYR3/NKX2-5/FXYD1/CASQ1	10
BP	GO:0048659	smooth muscle cell proliferation	16/578	171/18670	8.54E-05	0.00358937	0.00291735	THBS1/MMP2/CNN1/ELN/OGN/MYOCD/RBPMS2/TGFB3/CCN4/PDE1A/IGF1/VIP/VIPR2/ADIPOQ/ELANE/NPY5R	16
BP	GO:0007218	neuropeptide signaling pathway	12/578	104/18670	8.94E-05	0.003720014	0.003023535	CPE/SORCS2/CARTPT/PENK/ADCYAP1/SORCS1/TAC1/GRPR/SORCS3/GALR1/MC2R/NPY5R	12
BP	GO:0007158	neuron cell-cell adhesion	5/578	16/18670	9.19E-05	0.003786602	0.003077656	CEL/NRXN3/NRXN2/CNTN4/TNR	5
BP	GO:0030509	BMP signaling pathway	15/578	157/18670	0.000111541	0.004502489	0.003659511	GREM1/SULF1/SFRP2/FBN1/SFRP4/RGMA/COMP/SFRP1/RBPMS2/CHRDL1/ZNF423/GREM2/TMEM100/NKX2-5/GDF6	15
BP	GO:0043271	negative regulation of ion transport	15/578	157/18670	0.000111541	0.004502489	0.003659511	THBS1/SFRP4/PLN/GNAO1/KCNE4/ATP1A2/RGS4/CASQ2/VIP/ACTN2/HTR2A/ADCYAP1/MRLN/AGTR2/NPY5R	15
BP	GO:0042310	vasoconstriction	10/578	76/18670	0.000113738	0.004546167	0.003695011	ACTA2/EDNRA/COMP/ATP1A2/FGB/FGA/FGG/HTR2A/KCNA5/DRD5	10
BP	GO:0060402	calcium ion transport into cytosol	15/578	158/18670	0.000119801	0.004742044	0.003854215	CCL21/PLN/JPH2/MS4A1/ANK2/CCL19/AKAP6/ATP1A2/CASQ2/RYR3/HTR2A/ADCYAP1R1/CASQ1/PLA2G1B/P2RX2	15
BP	GO:0098742	cell-cell adhesion via plasma-membrane adhesion molecules	21/578	273/18670	0.000127302	0.004990479	0.004056137	SPARCL1/CDH11/NEXN/HMCN1/TENM4/TENM3/CNTN4/PCDH9/FAT3/CADM3/PCDHGA12/PCDH10/ADIPOQ/CNTN2/DSG1/NTNG1/SLITRK2/CDH10/CLDN8/PCDH11Y/CLDN17	21
BP	GO:0001763	morphogenesis of a branching structure	17/578	196/18670	0.000132503	0.005144911	0.004181656	SULF1/TNC/SFRP2/EDNRA/FGF7/SFRP1/SLIT2/RSPO3/WNT2B/GLI3/EPHA7/PGR/FGF10/ADAMTS16/RSPO2/WNT9B/AGTR2	17
BP	GO:0086009	membrane repolarization	8/578	50/18670	0.000137081	0.005272434	0.004285303	FLNA/ANK2/KCNE4/AKAP6/ATP1A2/CASQ2/SCN4B/KCNA5	8
BP	GO:0007190	activation of adenylate cyclase activity	7/578	38/18670	0.00014393	0.005484154	0.004457384	ADCY5/EDNRA/ADCY2/VIPR2/ADCYAP1/ADRB3/DRD5	7
BP	GO:0007411	axon guidance	21/578	276/18670	0.000148252	0.005596499	0.004548696	SLIT3/NEXN/LAMA2/BOC/FLRT2/EPHA3/SLIT2/NRXN3/GLI3/PLXNA4/NCAM1/EPHA7/CNTN4/RELN/TNR/CNTN2/DPYSL5/NTNG1/LGI1/LMX1A/POU4F2	21
BP	GO:0097485	neuron projection guidance	21/578	277/18670	0.000155882	0.005830569	0.004738942	SLIT3/NEXN/LAMA2/BOC/FLRT2/EPHA3/SLIT2/NRXN3/GLI3/PLXNA4/NCAM1/EPHA7/CNTN4/RELN/TNR/CNTN2/DPYSL5/NTNG1/LGI1/LMX1A/POU4F2	21
BP	GO:0072503	cellular divalent inorganic cation homeostasis	31/578	493/18670	0.00016255	0.006024691	0.004896719	S100A9/CCL21/ADCY5/EDNRA/S100A8/PLN/JPH2/MS4A1/ANK2/CCL19/AKAP6/ATP1A2/PTGER3/KCNK3/CASQ2/PTGFR/RYR3/HTR2A/ADCYAP1/TACR1/KCNA5/ADCYAP1R1/TAC1/CXCR5/CASQ1/PLA2G1B/GRIA1/P2RX2/ELANE/GALR1/DRD5	31
BP	GO:0055074	calcium ion homeostasis	30/578	471/18670	0.000165326	0.006037379	0.004907032	CCL21/ADCY5/EDNRA/SGCD/PLN/JPH2/MS4A1/ANK2/CCL19/AKAP6/ATP1A2/PTGER3/KCNK3/CASQ2/PTGFR/RYR3/HTR2A/ADCYAP1/TACR1/KCNA5/ADCYAP1R1/TAC1/CXCR5/CASQ1/PLA2G1B/GRIA1/P2RX2/ELANE/GALR1/DRD5	30
BP	GO:0006940	regulation of smooth muscle contraction	9/578	65/18670	0.000167335	0.006037379	0.004907032	CNN1/KCNMA1/GUCY1A1/MYOCD/TACR2/ATP1A2/CHRM2/CHRNA3/TACR1	9
BP	GO:1901016	regulation of potassium ion transmembrane transporter activity	9/578	65/18670	0.000167335	0.006037379	0.004907032	FHL1/ANK2/KCNE4/AKAP6/CASQ2/ACTN2/KCNA1/KCNS2/NETO1	9
BP	GO:0060306	regulation of membrane repolarization	7/578	39/18670	0.000170781	0.006107661	0.004964155	FLNA/ANK2/KCNE4/AKAP6/CASQ2/SCN4B/KCNA5	7
BP	GO:0033002	muscle cell proliferation	19/578	239/18670	0.000172551	0.006117321	0.004972006	THBS1/MMP2/CNN1/ELN/OGN/MYOCD/RBPMS2/TGFB3/CCN4/TENM4/PDE1A/GLI1/IGF1/VIP/VIPR2/ADIPOQ/NKX2-5/ELANE/NPY5R	19
BP	GO:0061138	morphogenesis of a branching epithelium	16/578	182/18670	0.000177275	0.006230605	0.00506408	SULF1/TNC/SFRP2/EDNRA/FGF7/SFRP1/SLIT2/RSPO3/WNT2B/GLI3/PGR/FGF10/ADAMTS16/RSPO2/WNT9B/AGTR2	16
BP	GO:0055123	digestive system development	14/578	146/18670	0.000180113	0.006242379	0.00507365	COL3A1/SFRP2/BARX1/CLMP/SFRP1/MYOCD/RBPMS2/TGFB3/GLI3/GLI1/NKX3-2/FGF10/NKX2-2/ZIC3	14
BP	GO:0042730	fibrinolysis	6/578	28/18670	0.000180672	0.006242379	0.00507365	THBS1/FAP/FGB/FGA/FGG/APOH	6
BP	GO:0050769	positive regulation of neurogenesis	30/578	474/18670	0.000184539	0.006322385	0.005138678	FLNA/DPYSL3/SERPINF1/MAP1B/S100A9/HEYL/EPHA3/NEGR1/SLIT2/GLI3/NGFR/PLXNA4/TENM4/TENM3/CNTN1/DUOXA1/ISLR2/RELN/STMN2/RIMS1/NTRK3/ADCYAP1/NKX2-5/GDF6/P2RY12/SYT4/NKX2-2/RIT2/MIR125B2/POU4F2	30
BP	GO:0090288	negative regulation of cellular response to growth factor stimulus	15/578	166/18670	0.000207372	0.007045473	0.005726385	THBS1/DCN/GREM1/SULF1/SFRP2/FBN1/ASPN/SFRP1/RBPMS2/TGFB3/SLIT2/CHRDL1/GREM2/CIDEA/AGTR2	15
BP	GO:0060191	regulation of lipase activity	11/578	98/18670	0.000223099	0.007517141	0.006109745	EDNRA/APOA2/HTR2A/APOC3/APOH/NTRK3/PLA2G5/ADCYAP1R1/P2RY12/PLA2G1B/PNLIP	11
BP	GO:0006874	cellular calcium ion homeostasis	29/578	458/18670	0.000233509	0.007717576	0.006272654	CCL21/ADCY5/EDNRA/PLN/JPH2/MS4A1/ANK2/CCL19/AKAP6/ATP1A2/PTGER3/KCNK3/CASQ2/PTGFR/RYR3/HTR2A/ADCYAP1/TACR1/KCNA5/ADCYAP1R1/TAC1/CXCR5/CASQ1/PLA2G1B/GRIA1/P2RX2/ELANE/GALR1/DRD5	29
BP	GO:0010927	cellular component assembly involved in morphogenesis	12/578	115/18670	0.000234533	0.007717576	0.006272654	MYH11/LMOD1/PGM5/ANK2/TENM4/LDB3/CCDC136/CASQ2/ACTN2/NKX2-5/CASQ1/TNNT3	12
BP	GO:0007160	cell-matrix adhesion	18/578	225/18670	0.000234772	0.007717576	0.006272654	COL3A1/THBS1/SORBS1/DDR2/ITGA11/CCL21/SFRP1/ITGA8/EPHA3/LYPD3/ITGBL1/FGB/FGA/TNN/MYOC/ACTN2/FGG/PPFIA2	18
BP	GO:0043267	negative regulation of potassium ion transport	7/578	41/18670	0.000236619	0.007717576	0.006272654	KCNE4/RGS4/CASQ2/VIP/ACTN2/HTR2A/ADCYAP1	7
BP	GO:2000146	negative regulation of cell motility	24/578	349/18670	0.000240736	0.007789542	0.006331146	COL3A1/THBS1/DCN/GREM1/SULF1/FBLN1/DPYSL3/SFRP2/SERPINF1/PODN/CCL21/CYP1B1/SFRP1/MYOCD/SLIT2/KRT16/NAV3/MEOX2/TNN/APOH/HAS1/ADIPOQ/SLURP1/AGTR2	24
BP	GO:0045666	positive regulation of neuron differentiation	25/578	371/18670	0.000245379	0.007877246	0.00640243	DPYSL3/SERPINF1/MAP1B/S100A9/HEYL/EPHA3/NEGR1/SLIT2/NGFR/PLXNA4/TENM3/CNTN1/DUOXA1/ISLR2/RELN/STMN2/RIMS1/NTRK3/ADCYAP1/NKX2-5/GDF6/SYT4/NKX2-2/RIT2/POU4F2	25
BP	GO:0097756	negative regulation of blood vessel diameter	10/578	84/18670	0.000263781	0.008281176	0.006730734	ACTA2/EDNRA/COMP/ATP1A2/FGB/FGA/FGG/HTR2A/KCNA5/DRD5	10
BP	GO:0016049	cell growth	30/578	484/18670	0.00026381	0.008281176	0.006730734	SFRP2/FHL1/MAP1B/S100A9/SLIT3/FRZB/S100A8/SFRP1/MYOCD/DACT3/SLIT2/PLXNA4/RERG/AKAP6/RGS4/DCLK1/EPHA7/PI16/PTCH2/IGF1/ISLR2/SCGB3A1/RIMS1/NTRK3/TNR/SYT4/LGI1/LMX1A/AGTR2/POU4F2	30
BP	GO:0042698	ovulation cycle	9/578	69/18670	0.000265886	0.008281176	0.006730734	SERPINF1/SLIT3/TGFB3/SLIT2/PGR/PTPRN/HAS1/RETN/NPY5R	9
BP	GO:0001655	urogenital system development	23/578	330/18670	0.000266086	0.008281176	0.006730734	ACTA2/DCN/SULF1/TNC/FBN1/SERPINF1/HEYL/SFRP1/ITGA8/MYOCD/SLIT2/WNT2B/GLI3/EPHA7/GLI1/COL4A3/FGF10/ADAMTS16/UPK3A/ADIPOQ/POU3F3/WNT9B/AGTR2	23
BP	GO:0048565	digestive tract development	13/578	134/18670	0.00027058	0.008357243	0.00679256	COL3A1/SFRP2/CLMP/SFRP1/MYOCD/RBPMS2/TGFB3/GLI3/GLI1/NKX3-2/FGF10/NKX2-2/ZIC3	13
BP	GO:0007613	memory	12/578	117/18670	0.000275659	0.008450084	0.006868018	SERPINF1/MAP1A/ITGA8/RELN/HTR2A/MUSK/TAC1/GRIA1/SYT4/SORCS3/NETO1/LMX1A	12
BP	GO:0060401	cytosolic calcium ion transport	15/578	171/18670	0.000286571	0.008719014	0.007086598	CCL21/PLN/JPH2/MS4A1/ANK2/CCL19/AKAP6/ATP1A2/CASQ2/RYR3/HTR2A/ADCYAP1R1/CASQ1/PLA2G1B/P2RX2	15
BP	GO:2001259	positive regulation of cation channel activity	9/578	70/18670	0.000296881	0.008965809	0.007287186	JPH2/ANK2/AKAP6/RELN/ACTN2/FGF14/KCNA1/CASQ1/PIRT	9
BP	GO:0010951	negative regulation of endopeptidase activity	19/578	250/18670	0.000306404	0.009185358	0.007465631	COL6A3/THBS1/SFRP2/SERPINF1/TIMP3/NGFR/A2ML1/CST2/COL4A3/SERPINB3/ITIH2/ITIH3/SERPINB4/SERPINB13/SPINK7/SERPINB11/WFDC5/SERPINB12/CSN2	19
BP	GO:0051346	negative regulation of hydrolase activity	29/578	466/18670	0.000311209	0.009261321	0.007527371	COL6A3/THBS1/SFRP2/SERPINF1/PLN/TIMP3/SLIT2/PI15/NGFR/PI16/A2ML1/CST2/APOA2/COL4A3/SERPINB3/ITIH2/DGKI/APOC3/ADCYAP1/ITIH3/SERPINB4/SERPINB13/SPINK7/SLC7A14/MRLN/SERPINB11/WFDC5/SERPINB12/CSN2	29
BP	GO:0030336	negative regulation of cell migration	23/578	334/18670	0.000316008	0.009296114	0.00755565	COL3A1/THBS1/DCN/GREM1/SULF1/DPYSL3/SFRP2/SERPINF1/PODN/CCL21/CYP1B1/SFRP1/MYOCD/SLIT2/KRT16/NAV3/MEOX2/TNN/APOH/HAS1/ADIPOQ/SLURP1/AGTR2	23
BP	GO:0009410	response to xenobiotic stimulus	21/578	292/18670	0.000319898	0.009296114	0.00755565	SERPINF1/AOC3/CYP1B1/GNAO1/RGS4/FIBIN/CASQ2/GHR/FMO1/GSTM5/RYR3/BCHE/CNR2/HTR2A/CDO1/PENK/TAC1/SCGB1A1/UGT1A8/AGTR2/DRD5	21
BP	GO:0090287	regulation of cellular response to growth factor stimulus	21/578	292/18670	0.000319898	0.009296114	0.00755565	THBS1/DCN/GREM1/SULF1/SFRP2/FBN1/SFRP4/ASPN/SFRP1/ITGA8/MYOCD/RBPMS2/TGFB3/SLIT2/CHRDL1/ZNF423/GREM2/FGF10/NTRK3/CIDEA/AGTR2	21
BP	GO:0070296	sarcoplasmic reticulum calcium ion transport	7/578	43/18670	0.000321499	0.009296114	0.00755565	PLN/ANK2/AKAP6/ATP1A2/CASQ2/CASQ1/MRLN	7
BP	GO:0060292	long-term synaptic depression	6/578	31/18670	0.000326328	0.009369277	0.007615116	SORCS2/KCNB1/DGKI/GRIA1/SORCS3/DRD5	6
BP	GO:0072001	renal system development	21/578	293/18670	0.000334876	0.009520276	0.007737844	ACTA2/DCN/SULF1/FBN1/SERPINF1/HEYL/SFRP1/ITGA8/MYOCD/SLIT2/WNT2B/GLI3/EPHA7/COL4A3/FGF10/ADAMTS16/UPK3A/ADIPOQ/POU3F3/WNT9B/AGTR2	21
BP	GO:0060048	cardiac muscle contraction	13/578	137/18670	0.000336257	0.009520276	0.007737844	FLNA/SGCD/PLN/ANK2/KCNE4/ATP1A2/CASQ2/SCN4B/CTNNA3/KCNA5/NKX2-5/SCN2B/TNNT3	13
BP	GO:0006941	striated muscle contraction	15/578	174/18670	0.000345625	0.009718009	0.007898556	FLNA/SYNM/SGCD/PLN/ANK2/KCNE4/ATP1A2/CASQ2/SCN4B/CTNNA3/KCNA5/NKX2-5/SCN2B/CASQ1/TNNT3	15
BP	GO:0030048	actin filament-based movement	13/578	138/18670	0.000360967	0.010079888	0.008192682	FLNA/DES/SGCD/PLN/ANK2/KCNE4/ATP1A2/SCN4B/CTNNA3/ACTN2/KCNA5/SCN2B/TNNT3	13
BP	GO:0060193	positive regulation of lipase activity	9/578	72/18670	0.000367868	0.010167441	0.008263843	EDNRA/HTR2A/APOH/NTRK3/PLA2G5/ADCYAP1R1/P2RY12/PLA2G1B/PNLIP	9
BP	GO:0051481	negative regulation of cytosolic calcium ion concentration	4/578	12/18670	0.00036909	0.010167441	0.008263843	ATP1A2/KCNK3/RYR3/KCNA5	4
BP	GO:0010811	positive regulation of cell-substrate adhesion	12/578	121/18670	0.000376489	0.010301662	0.008372935	FLNA/CCDC80/COL8A1/FBLN2/ABI3BP/CCL21/SFRP1/MMRN1/FGB/FGA/MYOC/FGG	12
BP	GO:0010880	regulation of release of sequestered calcium ion into cytosol by sarcoplasmic reticulum	6/578	32/18670	0.000391229	0.010633602	0.008642727	PLN/ANK2/AKAP6/ATP1A2/CASQ2/CASQ1	6
BP	GO:0031346	positive regulation of cell projection organization	25/578	383/18670	0.000395464	0.010677526	0.008678428	DPYSL3/SERPINF1/MAP1B/S100A9/CCL21/TGFB3/EPHA3/NEGR1/SLIT2/CCL19/NGFR/PLXNA4/TENM3/CNTN1/NAV3/ISLR2/RELN/STMN2/RIMS1/NTRK3/ADCYAP1/P2RY12/SYT4/RIT2/POU4F2	25
BP	GO:0030239	myofibril assembly	9/578	73/18670	0.000408287	0.010951236	0.008900892	MYH11/LMOD1/PGM5/LDB3/CASQ2/ACTN2/NKX2-5/CASQ1/TNNT3	9
BP	GO:0002062	chondrocyte differentiation	12/578	123/18670	0.000437603	0.01151012	0.009355139	COL6A3/GREM1/SULF1/SFRP2/COL14A1/EFEMP1/COMP/WNT2B/GLI3/CCN4/NKX3-2/GDF6	12
BP	GO:0071621	granulocyte chemotaxis	12/578	123/18670	0.000437603	0.01151012	0.009355139	THBS1/S100A9/THBS4/CCL21/S100A8/SLIT2/S100A7/CCL19/SCG2/PLA2G1B/IL36RN/IL36A	12
BP	GO:0001822	kidney development	20/578	278/18670	0.000438531	0.01151012	0.009355139	ACTA2/DCN/SULF1/FBN1/SERPINF1/HEYL/SFRP1/ITGA8/SLIT2/WNT2B/GLI3/EPHA7/COL4A3/FGF10/ADAMTS16/UPK3A/ADIPOQ/POU3F3/WNT9B/AGTR2	20
BP	GO:2001257	regulation of cation channel activity	15/578	178/18670	0.000440417	0.01151012	0.009355139	PLN/JPH2/ANK2/KCNE4/AKAP6/CASQ2/RELN/ACTN2/FGF14/KCNA1/CASQ1/GRIA1/PIRT/KCNS2/NETO1	15
BP	GO:0010656	negative regulation of muscle cell apoptotic process	8/578	59/18670	0.000443691	0.011521839	0.009364664	SFRP2/HSPB6/MYOCD/HAND2/IGF1/APOH/ADCYAP1/NKX2-5	8
BP	GO:0031032	actomyosin structure organization	16/578	199/18670	0.000485152	0.012518766	0.010174942	MYH11/CNN1/SORBS1/LMOD1/ELN/PGM5/SFRP1/TGFB3/LDB3/CASQ2/MYOC/ACTN2/NKX2-5/TAC1/CASQ1/TNNT3	16
BP	GO:0022602	ovulation cycle process	7/578	46/18670	0.000492911	0.012638993	0.010272659	SLIT3/TGFB3/SLIT2/PGR/PTPRN/RETN/NPY5R	7
BP	GO:0010976	positive regulation of neuron projection development	20/578	281/18670	0.000502759	0.012810938	0.010412412	DPYSL3/SERPINF1/MAP1B/S100A9/EPHA3/NEGR1/SLIT2/NGFR/PLXNA4/TENM3/CNTN1/ISLR2/RELN/STMN2/RIMS1/NTRK3/ADCYAP1/SYT4/RIT2/POU4F2	20
BP	GO:0030510	regulation of BMP signaling pathway	10/578	91/18670	0.000506293	0.012820836	0.010420456	GREM1/SULF1/SFRP2/FBN1/SFRP4/SFRP1/RBPMS2/CHRDL1/ZNF423/GREM2	10
BP	GO:0010838	positive regulation of keratinocyte proliferation	4/578	13/18670	0.000520123	0.013089756	0.010639028	FGF7/FGF10/TGM1/REG3G	4
BP	GO:0051147	regulation of muscle cell differentiation	15/578	181/18670	0.000525381	0.013140978	0.01068066	GREM1/TMEM119/BOC/MYOCD/RBPMS2/AKAP6/RGS4/PI16/SMYD1/IGF1/PRDM6/SCGB3A1/NKX2-5/MYF6/MIR125B2	15
BP	GO:0006027	glycosaminoglycan catabolic process	8/578	61/18670	0.000558221	0.013877234	0.011279071	LUM/DCN/PRELP/OGN/GPC6/OMD/PGLYRP3/KERA	8
BP	GO:0050433	regulation of catecholamine secretion	8/578	62/18670	0.00062384	0.015356576	0.012481443	KCNB1/VIP/HTR2A/CARTPT/P2RY12/SYT4/SYT6/AGTR2	8
BP	GO:0030595	leukocyte chemotaxis	17/578	224/18670	0.000634603	0.015356576	0.012481443	THBS1/GREM1/S100A9/THBS4/CCL21/S100A8/SLIT2/S100A7/CCL19/SCG2/CNR2/C10orf99/TAFA4/CXCR5/PLA2G1B/IL36RN/IL36A	17
BP	GO:0034764	positive regulation of transmembrane transport	16/578	204/18670	0.000636292	0.015356576	0.012481443	FLNA/SORBS1/KCNMB1/JPH2/ANK2/AKAP6/IGF1/RELN/ACTN2/FGF14/ADIPOQ/KCNA1/FXYD1/CASQ1/PIRT/POU4F2	16
BP	GO:0035265	organ growth	16/578	204/18670	0.000636292	0.015356576	0.012481443	COL6A3/COL14A1/DDR2/COMP/FGF7/BNC2/TENM4/AKAP6/RGS4/PI16/GLI1/IGF1/FGF10/RSPO2/NKX2-5/AGTR2	16
BP	GO:0030850	prostate gland development	7/578	48/18670	0.000642841	0.015356576	0.012481443	SULF1/TNC/SERPINF1/SFRP1/GLI3/GLI1/FGF10	7
BP	GO:0043268	positive regulation of potassium ion transport	7/578	48/18670	0.000642841	0.015356576	0.012481443	FLNA/FHL1/KCNMB1/ANK2/AKAP6/ACTN2/KCNA1	7
BP	GO:0040013	negative regulation of locomotion	25/578	396/18670	0.000644095	0.015356576	0.012481443	COL3A1/THBS1/DCN/GREM1/SULF1/FBLN1/DPYSL3/SFRP2/SERPINF1/PODN/CCL21/CYP1B1/SFRP1/MYOCD/SLIT2/KRT16/NAV3/MEOX2/TNN/APOH/HAS1/ADIPOQ/SLURP1/ELANE/AGTR2	25
BP	GO:0046883	regulation of hormone secretion	19/578	266/18670	0.000659066	0.01562217	0.012697311	ADCY5/SFRP1/TACR2/FGB/CHRNA3/FGA/BLK/KCNB1/VIP/FGG/CARTPT/ADCYAP1/KCNA5/ADIPOQ/TAC1/GCG/RETN/GALR1/AGTR2	19
BP	GO:0048266	behavioral response to pain	4/578	14/18670	0.000710424	0.016742195	0.01360764	THBS1/THBS4/PIRT/P2RX2	4
BP	GO:0007156	homophilic cell adhesion via plasma membrane adhesion molecules	14/578	168/18670	0.000754706	0.017638495	0.01433613	CDH11/NEXN/HMCN1/TENM3/CNTN4/PCDH9/FAT3/CADM3/PCDHGA12/PCDH10/CNTN2/DSG1/CDH10/PCDH11Y	14
BP	GO:0014808	release of sequestered calcium ion into cytosol by sarcoplasmic reticulum	6/578	36/18670	0.000757226	0.017638495	0.01433613	PLN/ANK2/AKAP6/ATP1A2/CASQ2/CASQ1	6
BP	GO:0046879	hormone secretion	21/578	312/18670	0.000761832	0.017638495	0.01433613	CPE/ADCY5/SFRP1/TACR2/FGB/CHRNA3/FGA/BLK/KCNB1/VIP/PTPRN/FGG/CARTPT/ADCYAP1/KCNA5/ADIPOQ/TAC1/GCG/RETN/GALR1/AGTR2	21
BP	GO:0046887	positive regulation of hormone secretion	12/578	131/18670	0.000772415	0.017638495	0.01433613	TACR2/FGB/FGA/BLK/VIP/FGG/CARTPT/ADCYAP1/TAC1/GCG/RETN/GALR1	12
BP	GO:0050432	catecholamine secretion	8/578	64/18670	0.00077374	0.017638495	0.01433613	KCNB1/VIP/HTR2A/CARTPT/P2RY12/SYT4/SYT6/AGTR2	8
BP	GO:0010660	regulation of muscle cell apoptotic process	10/578	96/18670	0.000774415	0.017638495	0.01433613	SFRP2/HSPB6/MYOCD/HAND2/PDE1A/IGF1/APOH/ADCYAP1/NKX2-5/POU4F2	10
BP	GO:0006026	aminoglycan catabolic process	8/578	65/18670	0.00085885	0.019452944	0.015810869	LUM/DCN/PRELP/OGN/GPC6/OMD/PGLYRP3/KERA	8
BP	GO:0071542	dopaminergic neuron differentiation	6/578	37/18670	0.000880443	0.01972289	0.016030275	SFRP2/SFRP1/RSPO2/WNT9B/PHOX2A/LMX1A	6
BP	GO:1903514	release of sequestered calcium ion into cytosol by endoplasmic reticulum	6/578	37/18670	0.000880443	0.01972289	0.016030275	PLN/ANK2/AKAP6/ATP1A2/CASQ2/CASQ1	6
BP	GO:0031639	plasminogen activation	5/578	25/18670	0.000888049	0.019784572	0.016080408	THBS1/FGB/FGA/FGG/APOH	5
BP	GO:0050848	regulation of calcium-mediated signaling	10/578	98/18670	0.000910127	0.020166232	0.016390612	RCAN2/PLN/JPH2/AKAP6/CASQ2/IGF1/TMEM100/P2RX2/C10orf71/RIT2	10
BP	GO:0052547	regulation of peptidase activity	27/578	452/18670	0.000920172	0.020237379	0.016448439	COL6A3/THBS1/FBLN1/ANTXR1/SFRP2/SERPINF1/S100A9/S100A8/TIMP3/PI15/NGFR/EPHA7/PI16/A2ML1/CST2/COL4A3/SERPINB3/ITIH2/ITIH3/SERPINB4/SERPINB13/SPINK7/SERPINB11/WFDC5/SERPINB12/CSN2/BLID	27
BP	GO:0010975	regulation of neuron projection development	29/578	499/18670	0.000928308	0.020237379	0.016448439	DPYSL3/SFRP2/SERPINF1/MAP1B/S100A9/RGMA/PRRX1/SFRP1/EPHA3/NEGR1/SLIT2/NGFR/PLXNA4/TENM3/EPHA7/CNTN1/CHRNA3/ISLR2/RELN/STMN2/RIMS1/NTRK3/ADCYAP1/TNR/ADGRB3/CNTN2/SYT4/RIT2/POU4F2	29
BP	GO:0045103	intermediate filament-based process	7/578	51/18670	0.000933193	0.020237379	0.016448439	DES/SYNM/KRT16/KRT14/PKP1/SYNC/KRT6C	7
BP	GO:0045668	negative regulation of osteoblast differentiation	7/578	51/18670	0.000933193	0.020237379	0.016448439	GREM1/SFRP1/HAND2/TWIST2/TNN/RORB/GDF10	7
BP	GO:0051271	negative regulation of cellular component movement	24/578	384/18670	0.000942059	0.02028145	0.016484258	COL3A1/THBS1/DCN/GREM1/SULF1/FBLN1/DPYSL3/SFRP2/SERPINF1/PODN/CCL21/CYP1B1/SFRP1/MYOCD/SLIT2/KRT16/NAV3/MEOX2/TNN/APOH/HAS1/ADIPOQ/SLURP1/AGTR2	24
BP	GO:0046851	negative regulation of bone remodeling	4/578	15/18670	0.000945174	0.02028145	0.016484258	GREM1/TMEM119/SFRP1/CARTPT	4
BP	GO:0048545	response to steroid hormone	24/578	385/18670	0.000976295	0.020839544	0.016937863	THBS1/SERPINF1/SLIT3/HEYL/SFRP1/TGFB3/SLIT2/ATP1A2/FIBIN/LMO3/APOA2/PGR/BCHE/NTRK3/CDO1/ADCYAP1/RORB/ADIPOQ/DSG1/CNGA3/SCGB1A1/NKX2-2/AGTR2/POU4F2	24
BP	GO:0048608	reproductive structure development	26/578	431/18670	0.000986873	0.020955621	0.017032208	FLNA/DCN/SULF1/TNC/SFRP2/SERPINF1/PTGIS/SLIT3/SFRP1/MYOCD/COL9A3/SLIT2/RSPO3/WNT2B/GLI3/GLI1/HOXA9/PGR/NRK/FGF10/PTPRN/ADCYAP1/TCF23/RETN/WNT9B/MC2R	26
BP	GO:0045861	negative regulation of proteolysis	23/578	363/18670	0.000995085	0.021020519	0.017084955	COL6A3/THBS1/SFRP2/SERPINF1/MAP1A/TIMP3/GAS1/PI15/NGFR/PI16/A2ML1/CST2/COL4A3/SERPINB3/ITIH2/ITIH3/SERPINB4/SERPINB13/SPINK7/SERPINB11/WFDC5/SERPINB12/CSN2	23
BP	GO:0086091	regulation of heart rate by cardiac conduction	6/578	38/18670	0.001018539	0.021258068	0.017278029	ANK2/KCNE4/SCN4B/CTNNA3/KCNA5/SCN2B	6
BP	GO:0051153	regulation of striated muscle cell differentiation	11/578	117/18670	0.001020379	0.021258068	0.017278029	GREM1/TMEM119/MYOCD/AKAP6/RGS4/PI16/SMYD1/IGF1/SCGB3A1/NKX2-5/MYF6	11
BP	GO:0010770	positive regulation of cell morphogenesis involved in differentiation	13/578	154/18670	0.001021972	0.021258068	0.017278029	FLNA/MAP1B/SLIT2/NGFR/PLXNA4/FGB/FGA/ISLR2/MYOC/RELN/FGG/NTRK3/POU4F2	13
BP	GO:0048588	developmental cell growth	17/578	234/18670	0.001032161	0.021361023	0.017361708	MAP1B/SLIT3/SLIT2/PLXNA4/AKAP6/RGS4/DCLK1/EPHA7/PI16/IGF1/ISLR2/RIMS1/NTRK3/TNR/SYT4/AGTR2/POU4F2	17
BP	GO:0030514	negative regulation of BMP signaling pathway	7/578	52/18670	0.001050045	0.021621388	0.017573326	GREM1/SFRP2/FBN1/SFRP1/RBPMS2/CHRDL1/GREM2	7
BP	GO:0010657	muscle cell apoptotic process	10/578	100/18670	0.001064759	0.021705111	0.017641374	SFRP2/HSPB6/MYOCD/HAND2/PDE1A/IGF1/APOH/ADCYAP1/NKX2-5/POU4F2	10
BP	GO:0055024	regulation of cardiac muscle tissue development	10/578	100/18670	0.001064759	0.021705111	0.017641374	GREM1/JPH2/MYOCD/AKAP6/RGS4/PI16/GLI1/IGF1/NKX2-5/FGF3	10
BP	GO:0061458	reproductive system development	26/578	434/18670	0.001090219	0.022113553	0.017973346	FLNA/DCN/SULF1/TNC/SFRP2/SERPINF1/PTGIS/SLIT3/SFRP1/MYOCD/COL9A3/SLIT2/RSPO3/WNT2B/GLI3/GLI1/HOXA9/PGR/NRK/FGF10/PTPRN/ADCYAP1/TCF23/RETN/WNT9B/MC2R	26
BP	GO:0010810	regulation of cell-substrate adhesion	16/578	215/18670	0.001115241	0.022509097	0.018294835	FLNA/THBS1/FBLN1/CCDC80/COL8A1/FBLN2/DDR2/ABI3BP/CCL21/SFRP1/EPHA3/MMRN1/FGB/FGA/MYOC/FGG	16
BP	GO:0009914	hormone transport	21/578	322/18670	0.001135203	0.022799119	0.018530557	CPE/ADCY5/SFRP1/TACR2/FGB/CHRNA3/FGA/BLK/KCNB1/VIP/PTPRN/FGG/CARTPT/ADCYAP1/KCNA5/ADIPOQ/TAC1/GCG/RETN/GALR1/AGTR2	21
BP	GO:0051238	sequestering of metal ion	4/578	16/18670	0.001229583	0.024453704	0.019875363	S100A9/S100A8/S100A7/FTHL17	4
BP	GO:0070593	dendrite self-avoidance	4/578	16/18670	0.001229583	0.024453704	0.019875363	NEXN/CNTN4/TNN/CNTN2	4
BP	GO:0010522	regulation of calcium ion transport into cytosol	10/578	102/18670	0.001240238	0.024545878	0.019950279	PLN/JPH2/ANK2/AKAP6/ATP1A2/CASQ2/ADCYAP1R1/CASQ1/PLA2G1B/P2RX2	10
BP	GO:0051953	negative regulation of amine transport	5/578	27/18670	0.001282244	0.025133212	0.020427649	RGS4/P2RY12/SYT4/AGTR2/NPY5R	5
BP	GO:0072378	blood coagulation, fibrin clot formation	5/578	27/18670	0.001282244	0.025133212	0.020427649	FBLN1/FGB/FGA/FGG/APOH	5
BP	GO:1900047	negative regulation of hemostasis	7/578	54/18670	0.001318048	0.025711403	0.020897589	THBS1/COMP/FAP/FGB/FGA/FGG/APOH	7
BP	GO:0050832	defense response to fungus	6/578	40/18670	0.001344054	0.026093848	0.02120843	S100A9/S100A8/C10orf99/CTSG/IL36RN/ELANE	6
BP	GO:0051966	regulation of synaptic transmission, glutamatergic	8/578	70/18670	0.001403883	0.02712622	0.022047517	TSHZ3/ATP1A2/RELN/DGKI/HTR2A/GRIK3/ADCYAP1/TNR	8
BP	GO:0019233	sensory perception of pain	10/578	104/18670	0.001438604	0.02766598	0.02248622	VIP/TMEM100/CNR2/HTR2A/PENK/ADCYAP1/KCNA1/TAC1/TAFA4/PHF24	10
BP	GO:0097530	granulocyte migration	12/578	141/18670	0.001468783	0.028113741	0.022850149	THBS1/S100A9/THBS4/CCL21/S100A8/SLIT2/S100A7/CCL19/SCG2/PLA2G1B/IL36RN/IL36A	12
BP	GO:0018146	keratan sulfate biosynthetic process	5/578	28/18670	0.001521716	0.028722388	0.023344842	LUM/PRELP/OGN/OMD/KERA	5
BP	GO:0085029	extracellular matrix assembly	5/578	28/18670	0.001521716	0.028722388	0.023344842	MYH11/ANTXR1/MFAP4/TNXB/HAS1	5
BP	GO:1903792	negative regulation of anion transport	5/578	28/18670	0.001521716	0.028722388	0.023344842	THBS1/SFRP4/RGS4/AGTR2/NPY5R	5
BP	GO:1901381	positive regulation of potassium ion transmembrane transport	6/578	41/18670	0.0015339	0.028762655	0.023377571	FLNA/KCNMB1/ANK2/AKAP6/ACTN2/KCNA1	6
BP	GO:0051235	maintenance of location	21/578	330/18670	0.001537959	0.028762655	0.023377571	FLNA/FBN1/S100A9/CCL21/S100A8/PLN/JPH2/ANK2/S100A7/CCL19/AKAP6/ATP1A2/CASQ2/GRIK5/ALB/RYR3/HTR2A/CASQ1/CIDEA/RIT2/FTHL17	21
BP	GO:1904948	midbrain dopaminergic neuron differentiation	4/578	17/18670	0.001568853	0.029206458	0.023738283	SFRP2/SFRP1/WNT9B/LMX1A	4
BP	GO:0031960	response to corticosteroid	13/578	162/18670	0.001621287	0.029440734	0.023928697	SERPINF1/SLIT3/SLIT2/FIBIN/APOA2/BCHE/NTRK3/CDO1/ADCYAP1/ADIPOQ/CNGA3/SCGB1A1/AGTR2	13
BP	GO:0001505	regulation of neurotransmitter levels	22/578	354/18670	0.001623	0.029440734	0.023928697	PTGIS/CYP1B1/TACR2/MOXD1/ATP1A2/RGS4/PRIMA1/CHRM2/NRXN2/CHRNA3/GRIK5/BCHE/DGKI/RIMS1/HTR2A/PPFIA2/MMP8/SYT4/SLC5A7/SLC18A3/DPYS/AGTR2	22
BP	GO:0045444	fat cell differentiation	16/578	223/18670	0.001630567	0.029440734	0.023928697	SFRP2/FRZB/SFRP1/CCN4/RUNX1T1/MEDAG/SLC2A4/FABP4/LMO3/FGF10/EBF2/HTR2A/ADIPOQ/GDF10/GDF6/RETN	16
BP	GO:0008217	regulation of blood pressure	14/578	182/18670	0.001633185	0.029440734	0.023928697	ACTA2/GUCY1A1/EDNRA/ATP1A2/ADAMTS16/CARTPT/ADIPOQ/CTSG/TAC1/ADRB3/CMA1/P2RX2/AGTR2/DRD5	14
BP	GO:0022029	telencephalon cell migration	7/578	56/18670	0.001636734	0.029440734	0.023928697	SLIT2/GLI3/RELN/TNR/CNTN2/P2RY12/POU3F3	7
BP	GO:0086002	cardiac muscle cell action potential involved in contraction	7/578	56/18670	0.001636734	0.029440734	0.023928697	FLNA/ANK2/KCNE4/SCN4B/CTNNA3/KCNA5/SCN2B	7
BP	GO:0086065	cell communication involved in cardiac conduction	7/578	56/18670	0.001636734	0.029440734	0.023928697	FLNA/ANK2/ATP1A2/CASQ2/SCN4B/CTNNA3/KCNA5	7
BP	GO:0051209	release of sequestered calcium ion into cytosol	11/578	124/18670	0.001639207	0.029440734	0.023928697	CCL21/PLN/JPH2/ANK2/CCL19/AKAP6/ATP1A2/CASQ2/RYR3/HTR2A/CASQ1	11
BP	GO:0055013	cardiac muscle cell development	9/578	89/18670	0.001728599	0.030775105	0.02501324	MYH11/SGCD/AKAP6/RGS4/PI16/IGF1/ACTN2/NKX2-5/AGTR2	9
BP	GO:1901019	regulation of calcium ion transmembrane transporter activity	9/578	89/18670	0.001728599	0.030775105	0.02501324	PLN/JPH2/ANK2/AKAP6/ATP1A2/CASQ2/FGF14/CASQ1/MRLN	9
BP	GO:2001222	regulation of neuron migration	6/578	42/18670	0.001743475	0.0308593	0.025081671	COL3A1/FLNA/FLRT2/IGSF10/TNN/RELN	6
BP	GO:0045471	response to ethanol	11/578	125/18670	0.001748467	0.0308593	0.025081671	TNC/KCNMB1/S100A8/RGS4/SLC2A4/NTRK3/CDO1/PENK/ADCYAP1/ADIPOQ/ADCYAP1R1	11
BP	GO:1904064	positive regulation of cation transmembrane transport	12/578	144/18670	0.001757907	0.030892191	0.025108404	FLNA/KCNMB1/JPH2/ANK2/AKAP6/RELN/ACTN2/FGF14/KCNA1/FXYD1/CASQ1/PIRT	12
BP	GO:0007271	synaptic transmission, cholinergic	5/578	29/18670	0.001792513	0.031365123	0.025492792	LAMA2/TACR2/CHRNA3/TAC1/SLC5A7	5
BP	GO:0061844	antimicrobial humoral immune response mediated by antimicrobial peptide	8/578	73/18670	0.001844023	0.032128555	0.026113291	S100A9/KRT6A/S100A7/DEFB1/REG3G/PGLYRP3/PLA2G1B/ELANE	8
BP	GO:0051283	negative regulation of sequestering of calcium ion	11/578	126/18670	0.001863596	0.032194411	0.026166817	CCL21/PLN/JPH2/ANK2/CCL19/AKAP6/ATP1A2/CASQ2/RYR3/HTR2A/CASQ1	11
BP	GO:0090101	negative regulation of transmembrane receptor protein serine/threonine kinase signaling pathway	11/578	126/18670	0.001863596	0.032194411	0.026166817	GREM1/SFRP2/FBN1/ASPN/SFRP1/RBPMS2/CILP/TGFB3/CHRDL1/GREM2/CIDEA	11
BP	GO:0051384	response to glucocorticoid	12/578	146/18670	0.001975462	0.033982947	0.027620494	SERPINF1/SLIT3/SLIT2/FIBIN/APOA2/BCHE/NTRK3/CDO1/ADCYAP1/ADIPOQ/SCGB1A1/AGTR2	12
BP	GO:0030308	negative regulation of cell growth	14/578	186/18670	0.002002162	0.03419104	0.027789627	SFRP2/FHL1/SLIT3/FRZB/SFRP1/DACT3/SLIT2/RERG/RGS4/EPHA7/PI16/SCGB3A1/TNR/AGTR2	14
BP	GO:1902041	regulation of extrinsic apoptotic signaling pathway via death domain receptors	7/578	58/18670	0.002012325	0.03419104	0.027789627	THBS1/SFRP2/TIMP3/SFRP1/FGB/FGA/FGG	7
BP	GO:0086001	cardiac muscle cell action potential	8/578	74/18670	0.002012718	0.03419104	0.027789627	FLNA/ANK2/KCNE4/ATP1A2/SCN4B/CTNNA3/KCNA5/SCN2B	8
BP	GO:0061037	negative regulation of cartilage development	5/578	30/18670	0.002096981	0.035474652	0.028832915	GREM1/EFEMP1/FRZB/CCN4/NKX3-2	5
BP	GO:0051282	regulation of sequestering of calcium ion	11/578	128/18670	0.002112395	0.035587752	0.028924839	CCL21/PLN/JPH2/ANK2/CCL19/AKAP6/ATP1A2/CASQ2/RYR3/HTR2A/CASQ1	11
BP	GO:0035051	cardiocyte differentiation	13/578	167/18670	0.002125937	0.035668502	0.028990471	MYH11/GREM1/SGCD/MYOCD/HAND2/TENM4/AKAP6/RGS4/PI16/IGF1/ACTN2/NKX2-5/AGTR2	13
BP	GO:0050768	negative regulation of neurogenesis	19/578	295/18670	0.002205341	0.03627108	0.029480231	COL3A1/DPYSL3/RGMA/SLIT2/GLI3/NGFR/EPHA7/CNTN4/TNN/STMN2/NTRK3/ADCYAP1/TNR/CNTN2/SYT4/NKX2-2/LMX1A/RIT2/POU4F2	19
BP	GO:0010518	positive regulation of phospholipase activity	7/578	59/18670	0.002223487	0.03627108	0.029480231	EDNRA/HTR2A/NTRK3/PLA2G5/ADCYAP1R1/P2RY12/PLA2G1B	7
BP	GO:0021885	forebrain cell migration	7/578	59/18670	0.002223487	0.03627108	0.029480231	SLIT2/GLI3/RELN/TNR/CNTN2/P2RY12/POU3F3	7
BP	GO:0070527	platelet aggregation	7/578	59/18670	0.002223487	0.03627108	0.029480231	FLNA/MYL9/COMP/FGB/FGA/FGG/P2RY12	7
BP	GO:0097755	positive regulation of blood vessel diameter	7/578	59/18670	0.002223487	0.03627108	0.029480231	KCNMA1/GUCY1A1/KCNMB1/VIP/ADCYAP1/ADRB3/AGTR2	7
BP	GO:0007212	dopamine receptor signaling pathway	6/578	44/18670	0.002226984	0.03627108	0.029480231	FLNA/ADCY5/GNAO1/RGS4/NSG2/DRD5	6
BP	GO:0071622	regulation of granulocyte chemotaxis	6/578	44/18670	0.002226984	0.03627108	0.029480231	THBS1/THBS4/CCL21/SLIT2/S100A7/CCL19	6
BP	GO:0009743	response to carbohydrate	16/578	230/18670	0.002233025	0.03627108	0.029480231	THBS1/SERPINF1/MAP1B/ADCY5/COLEC12/GRIK5/APOA2/KCNB1/COL4A3/PTPRN/GJB6/ADIPOQ/GCG/CMA1/P2RX2/NKX2-2	16
BP	GO:0035249	synaptic transmission, glutamatergic	9/578	93/18670	0.002346554	0.0378479	0.030761832	TSHZ3/ATP1A2/GRIK5/RELN/DGKI/HTR2A/GRIK3/ADCYAP1/TNR	9
BP	GO:0097529	myeloid leukocyte migration	15/578	210/18670	0.002348668	0.0378479	0.030761832	THBS1/GREM1/S100A9/THBS4/CCL21/S100A8/SLIT2/S100A7/CCL19/SCG2/TAFA4/P2RY12/PLA2G1B/IL36RN/IL36A	15
BP	GO:0030307	positive regulation of cell growth	13/578	169/18670	0.002361015	0.037897075	0.0308018	SFRP2/MAP1B/S100A9/S100A8/SFRP1/AKAP6/IGF1/ISLR2/RIMS1/NTRK3/SYT4/LGI1/POU4F2	13
BP	GO:0032026	response to magnesium ion	4/578	19/18670	0.002432554	0.038667905	0.031428311	THBS1/RYR3/KCNA1/CNGA3	4
BP	GO:2000831	regulation of steroid hormone secretion	4/578	19/18670	0.002432554	0.038667905	0.031428311	TAC1/RETN/GALR1/AGTR2	4
BP	GO:0034694	response to prostaglandin	5/578	31/18670	0.002437491	0.038667905	0.031428311	TNC/CCL21/SFRP1/CCL19/PTGFR	5
BP	GO:0048754	branching morphogenesis of an epithelial tube	12/578	150/18670	0.002476883	0.038987349	0.031687947	TNC/SFRP2/EDNRA/SLIT2/WNT2B/GLI3/PGR/FGF10/ADAMTS16/RSPO2/WNT9B/AGTR2	12
BP	GO:0051924	regulation of calcium ion transport	17/578	254/18670	0.002480199	0.038987349	0.031687947	MYLK/PLN/JPH2/GNAO1/ANK2/AKAP6/ATP1A2/RGS4/CASQ2/FGF14/ADCYAP1R1/P2RY12/CASQ1/GCG/PLA2G1B/P2RX2/MRLN	17
BP	GO:0099643	signal release from synapse	13/578	170/18670	0.002486316	0.038987349	0.031687947	TACR2/CHRM2/NRXN2/CHRNA3/GRIK5/DGKI/RIMS1/HTR2A/PPFIA2/SYT4/SLC5A7/SLC18A3/SYT6	13
BP	GO:0014902	myotube differentiation	10/578	112/18670	0.002505602	0.039139227	0.031811391	TMEM119/ADAM12/MYOCD/SMYD1/IGF1/SCGB3A1/NKX2-5/ADGRB3/P2RX2/MYF6	10
BP	GO:0051208	sequestering of calcium ion	11/578	131/18670	0.002535568	0.039418272	0.032038191	CCL21/PLN/JPH2/ANK2/CCL19/AKAP6/ATP1A2/CASQ2/RYR3/HTR2A/CASQ1	11
BP	GO:0048738	cardiac muscle tissue development	16/578	233/18670	0.002542802	0.039418272	0.032038191	MYH11/GREM1/SGCD/PLN/JPH2/MYOCD/TENM4/AKAP6/RGS4/PI16/GLI1/IGF1/ACTN2/NKX2-5/FGF3/AGTR2	16
BP	GO:0051937	catecholamine transport	8/578	77/18670	0.002592584	0.040037743	0.032541682	KCNB1/VIP/HTR2A/CARTPT/P2RY12/SYT4/SYT6/AGTR2	8
BP	GO:0055007	cardiac muscle cell differentiation	11/578	132/18670	0.002690952	0.041400049	0.03364893	MYH11/GREM1/SGCD/MYOCD/AKAP6/RGS4/PI16/IGF1/ACTN2/NKX2-5/AGTR2	11
BP	GO:0055006	cardiac cell development	9/578	95/18670	0.002715253	0.041616874	0.03382516	MYH11/SGCD/AKAP6/RGS4/PI16/IGF1/ACTN2/NKX2-5/AGTR2	9
BP	GO:0030324	lung development	13/578	172/18670	0.002753288	0.04196022	0.034104224	TNC/FGF7/MYOCD/TGFB3/WNT2B/GLI3/GLI1/HSD11B1/PGR/FGF10/RSPO2/AARD/ZIC3	13
BP	GO:0010769	regulation of cell morphogenesis involved in differentiation	19/578	301/18670	0.002760162	0.04196022	0.034104224	FLNA/FBLN1/MAP1B/SLIT2/NGFR/PLXNA4/EPHA7/FGB/CHRNA3/FGA/ISLR2/MYOC/RELN/FGG/NTRK3/TNR/ADGRB3/CNTN2/POU4F2	19
BP	GO:0060560	developmental growth involved in morphogenesis	16/578	235/18670	0.002768531	0.04196022	0.034104224	TNC/SFRP2/MAP1B/SLIT3/SFRP1/SLIT2/PLXNA4/DCLK1/EPHA7/ISLR2/FGF10/RIMS1/NTRK3/TNR/SYT4/POU4F2	16
BP	GO:0019731	antibacterial humoral response	6/578	46/18670	0.002805163	0.042060731	0.034185916	DEFB1/FGB/FGA/CTSG/PLA2G1B/ELANE	6
BP	GO:0008306	associative learning	8/578	78/18670	0.002812412	0.042060731	0.034185916	MAP1A/ATP1A2/RELN/TAC1/TNR/GABRA5/NETO1/DRD5	8
BP	GO:0086019	cell-cell signaling involved in cardiac conduction	5/578	32/18670	0.002816429	0.042060731	0.034185916	FLNA/ANK2/CASQ2/SCN4B/KCNA5	5
BP	GO:0099623	regulation of cardiac muscle cell membrane repolarization	5/578	32/18670	0.002816429	0.042060731	0.034185916	FLNA/ANK2/KCNE4/SCN4B/KCNA5	5
BP	GO:0030282	bone mineralization	10/578	114/18670	0.002852843	0.042449054	0.034501536	GREM1/MGP/ASPN/DDR2/TMEM119/COMP/TGFB3/OMD/IGF1/RSPO2	10
BP	GO:0016525	negative regulation of angiogenesis	13/578	173/18670	0.002895306	0.042924221	0.034887739	THBS1/DCN/SULF1/THBS2/SERPINF1/THBS4/NGFR/ISM1/COL4A3/MEOX2/APOH/ADGRB3/MIR125B2	13
BP	GO:0034104	negative regulation of tissue remodeling	4/578	20/18670	0.002967065	0.043828704	0.035622881	GREM1/TMEM119/SFRP1/CARTPT	4
BP	GO:0060346	bone trabecula formation	3/578	10/18670	0.003010384	0.044148682	0.035882951	MMP2/GREM1/SFRP1	3
BP	GO:2000833	positive regulation of steroid hormone secretion	3/578	10/18670	0.003010384	0.044148682	0.035882951	TAC1/RETN/GALR1	3
BP	GO:0046660	female sex differentiation	10/578	115/18670	0.003040317	0.044359338	0.036054167	SLIT3/SFRP1/COL9A3/SLIT2/PGR/FGF10/PTPRN/ADCYAP1/ADCYAP1R1/RETN	10
BP	GO:0021675	nerve development	8/578	79/18670	0.003046508	0.044359338	0.036054167	SULF1/GLI3/PLXNA4/NPTX1/COL25A1/GABRA5/NKX2-2/PHOX2A	8
BP	GO:0006942	regulation of striated muscle contraction	9/578	97/18670	0.003128349	0.045227937	0.036760143	FLNA/PLN/ANK2/ATP1A2/CASQ2/CTNNA3/NKX2-5/CASQ1/TNNT3	9
BP	GO:0007044	cell-substrate junction assembly	9/578	97/18670	0.003128349	0.045227937	0.036760143	THBS1/TNS1/SORBS1/SFRP1/KRT5/EPHA3/KRT14/MYOC/ACTN2	9
BP	GO:2000181	negative regulation of blood vessel morphogenesis	13/578	175/18670	0.003197293	0.045773198	0.037203317	THBS1/DCN/SULF1/THBS2/SERPINF1/THBS4/NGFR/ISM1/COL4A3/MEOX2/APOH/ADGRB3/MIR125B2	13
BP	GO:0060348	bone development	15/578	217/18670	0.003209927	0.045773198	0.037203317	COL6A3/GREM1/SULF1/SFRP2/FBN1/SFRP4/COL14A1/TMEM119/COMP/TGFB3/GLI3/CCN4/MMP16/IGF1/MYOC	15
BP	GO:0016485	protein processing	20/578	328/18670	0.003217014	0.045773198	0.037203317	THBS1/AEBP1/SPON1/C7/CPE/CPXM2/COMP/GAS1/GLI3/FGB/FGA/MMP16/PCSK1/FGG/APOH/CPZ/CTSG/CNTN2/CMA1/CFHR1	20
BP	GO:0010837	regulation of keratinocyte proliferation	5/578	33/18670	0.003236186	0.045773198	0.037203317	FGF7/FGF10/TGM1/REG3G/SLURP1	5
BP	GO:0042339	keratan sulfate metabolic process	5/578	33/18670	0.003236186	0.045773198	0.037203317	LUM/PRELP/OGN/OMD/KERA	5
BP	GO:0031646	positive regulation of neurological system process	7/578	63/18670	0.0032437	0.045773198	0.037203317	TENM4/RGS4/RELN/RIMS1/CARTPT/TNR/NETO1	7
BP	GO:2001236	regulation of extrinsic apoptotic signaling pathway	12/578	155/18670	0.003244654	0.045773198	0.037203317	THBS1/SFRP2/TIMP3/SFRP1/SRPX/FGB/FGA/SCG2/IGF1/FGF10/FGG/AGTR2	12
BP	GO:0048705	skeletal system morphogenesis	16/578	239/18670	0.003269969	0.045971256	0.037364293	COL6A3/MMP2/GREM1/MGP/SFRP2/SFRP4/COL14A1/PRRX1/TMEM119/COMP/SFRP1/TGFB3/GLI3/MMP16/NKX3-2/WNT9B	16
BP	GO:0030323	respiratory tube development	13/578	176/18670	0.003357627	0.047041395	0.038234076	TNC/FGF7/MYOCD/TGFB3/WNT2B/GLI3/GLI1/HSD11B1/PGR/FGF10/RSPO2/AARD/ZIC3	13
BP	GO:0034767	positive regulation of ion transmembrane transport	12/578	156/18670	0.003419139	0.047739146	0.038801191	FLNA/KCNMB1/JPH2/ANK2/AKAP6/RELN/ACTN2/FGF14/KCNA1/FXYD1/CASQ1/PIRT	12
BP	GO:0008038	neuron recognition	6/578	48/18670	0.003488907	0.048547015	0.039457807	NEXN/EPHA3/CNTN4/TNN/CRTAC1/CNTN2	6
BP	GO:0034329	cell junction assembly	16/578	241/18670	0.003547479	0.049194126	0.039983762	FLNA/THBS1/TNS1/FLNC/SORBS1/CDH11/SFRP1/KRT5/ANK2/EPHA3/KRT14/PKP1/MYOC/ACTN2/DSG1/CDH10	16
BP	GO:0034109	homotypic cell-cell adhesion	8/578	81/18670	0.003559979	0.049200119	0.039988633	FLNA/MYL9/COMP/FGB/FGA/CTNNA3/FGG/P2RY12	8
BP	GO:0032891	negative regulation of organic acid transport	4/578	21/18670	0.003576547	0.049242044	0.040022709	THBS1/RGS4/AGTR2/NPY5R	4
BP	GO:0031644	regulation of neurological system process	11/578	137/18670	0.003587169	0.049242044	0.040022709	TENM4/RGS4/NPTX1/VIP/TMEM100/RELN/RIMS1/CARTPT/TAFA4/TNR/NETO1	11
BP	GO:0001764	neuron migration	12/578	157/18670	0.003601122	0.049267705	0.040043565	COL3A1/FLNA/MAP1B/FLRT2/DCLK1/IGSF10/TNN/RELN/NTRK3/DCX/CNTN2/NEUROD4	12
BP	GO:0090090	negative regulation of canonical Wnt signaling pathway	13/578	178/18670	0.003697911	0.050422683	0.040982303	GREM1/SFRP2/SFRP4/NOTUM/FRZB/SFRP1/BICC1/DACT3/RBMS3/GLI3/GLI1/TNN/NKX2-5	13
BP	GO:0007200	phospholipase C-activating G protein-coupled receptor signaling pathway	9/578	100/18670	0.003839127	0.0520004	0.042264632	PTGER3/CHRM2/VIP/ACTN2/HTR2A/TACR1/GRPR/P2RY12/DRD5	9
BP	GO:2001023	regulation of response to drug	9/578	100/18670	0.003839127	0.0520004	0.042264632	TACR2/ATP1A2/RGS4/CHRNA3/HTR2A/SYT4/RETN/SYT6/GALR1	9
BP	GO:0051148	negative regulation of muscle cell differentiation	7/578	65/18670	0.003871464	0.052124172	0.042365231	TMEM119/MYOCD/RBPMS2/RGS4/PI16/PRDM6/NKX2-5	7
BP	GO:0048546	digestive tract morphogenesis	6/578	49/18670	0.003873835	0.052124172	0.042365231	SFRP2/SFRP1/RBPMS2/GLI3/GLI1/FGF10	6
BP	GO:0051588	regulation of neurotransmitter transport	11/578	139/18670	0.004006472	0.053714072	0.043657462	TACR2/ATP1A2/RGS4/CHRM2/CHRNA3/GRIK5/DGKI/RIMS1/HTR2A/PPFIA2/SYT4	11
BP	GO:0002604	regulation of dendritic cell antigen processing and presentation	3/578	11/18670	0.004044695	0.053714072	0.043657462	THBS1/CCL21/CCL19	3
BP	GO:0014820	tonic smooth muscle contraction	3/578	11/18670	0.004044695	0.053714072	0.043657462	MYLK/EDNRA/HTR2A	3
BP	GO:1902093	positive regulation of flagellated sperm motility	3/578	11/18670	0.004044695	0.053714072	0.043657462	TACR2/DEFB1/TACR1	3
BP	GO:0046545	development of primary female sexual characteristics	9/578	101/18670	0.004102216	0.05412536	0.043991746	SLIT3/SFRP1/COL9A3/SLIT2/PGR/PTPRN/ADCYAP1/ADCYAP1R1/RETN	9
BP	GO:0050830	defense response to Gram-positive bacterium	9/578	101/18670	0.004102216	0.05412536	0.043991746	KRT6A/SSC5D/DEFB1/C10orf99/GBP6/CTSG/REG3G/PGLYRP3/PLA2G1B	9
BP	GO:0007519	skeletal muscle tissue development	12/578	160/18670	0.004194378	0.054752126	0.044501167	DCN/ELN/HEYL/MYOCD/ASB2/POPDC2/SMYD1/MEOX2/COL19A1/CASQ1/P2RX2/MYF6	12
BP	GO:0034330	cell junction organization	18/578	290/18670	0.004198295	0.054752126	0.044501167	FLNA/THBS1/TNS1/FLNC/SORBS1/CDH11/SFRP1/KRT5/ANK2/TGFB3/EPHA3/KRT14/PKP1/CADM3/MYOC/ACTN2/DSG1/CDH10	18
BP	GO:0051954	positive regulation of amine transport	5/578	35/18670	0.00420772	0.054752126	0.044501167	TACR2/KCNB1/VIP/CARTPT/SYT4	5
BP	GO:1905207	regulation of cardiocyte differentiation	7/578	66/18670	0.004217923	0.054752126	0.044501167	GREM1/MYOCD/AKAP6/RGS4/PI16/IGF1/NKX2-5	7
BP	GO:0072073	kidney epithelium development	11/578	140/18670	0.004230297	0.054752126	0.044501167	HEYL/SFRP1/SLIT2/WNT2B/GLI3/EPHA7/ADAMTS16/ADIPOQ/POU3F3/WNT9B/AGTR2	11
BP	GO:0097553	calcium ion transmembrane import into cytosol	11/578	140/18670	0.004230297	0.054752126	0.044501167	CCL21/PLN/JPH2/ANK2/CCL19/AKAP6/ATP1A2/CASQ2/RYR3/HTR2A/CASQ1	11
BP	GO:0035929	steroid hormone secretion	4/578	22/18670	0.004265724	0.054992524	0.044696556	TAC1/RETN/GALR1/AGTR2	4
BP	GO:0045104	intermediate filament cytoskeleton organization	6/578	50/18670	0.004289336	0.054992524	0.044696556	DES/SYNM/KRT16/KRT14/PKP1/KRT6C	6
BP	GO:2000725	regulation of cardiac muscle cell differentiation	6/578	50/18670	0.004289336	0.054992524	0.044696556	GREM1/MYOCD/AKAP6/RGS4/PI16/IGF1	6
BP	GO:0050886	endocrine process	8/578	84/18670	0.004452874	0.0567324	0.046110684	TACR2/CTSG/TAC1/CMA1/RETN/GALR1/AGTR2/DRD5	8
BP	GO:1902803	regulation of synaptic vesicle transport	8/578	84/18670	0.004452874	0.0567324	0.046110684	SLC2A4/CHRM2/GRIK5/DGKI/RIMS1/HTR2A/PPFIA2/SYT4	8
BP	GO:0051961	negative regulation of nervous system development	19/578	315/18670	0.004521009	0.057421035	0.046670389	COL3A1/DPYSL3/RGMA/SLIT2/GLI3/NGFR/EPHA7/CNTN4/TNN/STMN2/NTRK3/ADCYAP1/TNR/CNTN2/SYT4/NKX2-2/LMX1A/RIT2/POU4F2	19
BP	GO:0048662	negative regulation of smooth muscle cell proliferation	7/578	67/18670	0.004587331	0.058082451	0.047207972	CNN1/OGN/MYOCD/TGFB3/VIP/VIPR2/ADIPOQ	7
BP	GO:0006816	calcium ion transport	24/578	434/18670	0.004633861	0.058489937	0.047539166	MYLK/CCL21/PLN/JPH2/GNAO1/MS4A1/ANK2/CCL19/AKAP6/ATP1A2/RGS4/CASQ2/RYR3/NALCN/FGF14/HTR2A/ADCYAP1R1/P2RY12/CASQ1/GCG/PLA2G1B/P2RX2/MRLN/CSN2	24
BP	GO:0072006	nephron development	11/578	142/18670	0.004707771	0.05923945	0.048148352	ACTA2/SULF1/HEYL/WNT2B/GLI3/COL4A3/ADAMTS16/ADIPOQ/POU3F3/WNT9B/AGTR2	11
BP	GO:0033762	response to glucagon	5/578	36/18670	0.004764252	0.059765705	0.048576079	ADCY5/ADCY2/GLP2R/CDO1/GCG	5
BP	GO:0002028	regulation of sodium ion transport	8/578	85/18670	0.004785811	0.059851999	0.048646217	FXYD6/ATP1A2/CNTN1/SCN4B/NKX2-5/FXYD1/SCN2B/NETO1	8
BP	GO:0070371	ERK1 and ERK2 cascade	19/578	317/18670	0.004835335	0.060286421	0.048999304	FBLN1/CCL21/TIMP3/HAND2/S100A7/CCL19/EPHA7/FGB/LMO3/FGA/IGF1/FGF10/FGG/HTR2A/ADCYAP1/PLA2G5/ADIPOQ/GCG/NPY5R	19
BP	GO:0051928	positive regulation of calcium ion transport	10/578	123/18670	0.004918988	0.060425396	0.049112259	MYLK/JPH2/ANK2/AKAP6/FGF14/ADCYAP1R1/CASQ1/GCG/PLA2G1B/P2RX2	10
BP	GO:0030593	neutrophil chemotaxis	9/578	104/18670	0.00497669	0.060425396	0.049112259	S100A9/THBS4/CCL21/S100A8/SLIT2/CCL19/PLA2G1B/IL36RN/IL36A	9
BP	GO:0032414	positive regulation of ion transmembrane transporter activity	9/578	104/18670	0.00497669	0.060425396	0.049112259	JPH2/ANK2/AKAP6/RELN/ACTN2/FGF14/KCNA1/CASQ1/PIRT	9
BP	GO:0046928	regulation of neurotransmitter secretion	9/578	104/18670	0.00497669	0.060425396	0.049112259	TACR2/CHRM2/CHRNA3/GRIK5/DGKI/RIMS1/HTR2A/PPFIA2/SYT4	9
BP	GO:0090100	positive regulation of transmembrane receptor protein serine/threonine kinase signaling pathway	9/578	104/18670	0.00497669	0.060425396	0.049112259	THBS1/SULF1/ITGA8/MYOCD/TGFB3/ZNF423/BMP3/GDF10/GDF6	9
BP	GO:0033627	cell adhesion mediated by integrin	7/578	68/18670	0.004980621	0.060425396	0.049112259	SFRP2/FBN1/ITGA11/CCL21/CYP1B1/ITGBL1/P2RY12	7
BP	GO:0046323	glucose import	7/578	68/18670	0.004980621	0.060425396	0.049112259	SORBS1/SLC2A4/IGF1/ADIPOQ/PLA2G1B/TRARG1/POU4F2	7
BP	GO:0007413	axonal fasciculation	4/578	23/18670	0.005039155	0.060425396	0.049112259	EPHA3/CNTN4/CRTAC1/CNTN2	4
BP	GO:0032331	negative regulation of chondrocyte differentiation	4/578	23/18670	0.005039155	0.060425396	0.049112259	GREM1/EFEMP1/CCN4/NKX3-2	4
BP	GO:0071305	cellular response to vitamin D	4/578	23/18670	0.005039155	0.060425396	0.049112259	TNC/SFRP1/PENK/MIR125B2	4
BP	GO:0086012	membrane depolarization during cardiac muscle cell action potential	4/578	23/18670	0.005039155	0.060425396	0.049112259	ANK2/ATP1A2/SCN4B/SCN2B	4
BP	GO:0106030	neuron projection fasciculation	4/578	23/18670	0.005039155	0.060425396	0.049112259	EPHA3/CNTN4/CRTAC1/CNTN2	4
BP	GO:2000050	regulation of non-canonical Wnt signaling pathway	4/578	23/18670	0.005039155	0.060425396	0.049112259	SFRP2/SFRP4/SFRP1/RSPO3	4
BP	GO:0150063	visual system development	21/578	366/18670	0.005182723	0.061481462	0.049970603	FBN1/SERPINF1/COL8A1/EFEMP1/CYP1B1/COL8A2/CHRDL1/WNT2B/GLI3/TENM3/FGF10/NTRK3/DCX/RORB/MAB21L2/P2RY12/KERA/WNT9B/OLFM3/NEUROD4/POU4F2	21
BP	GO:0009620	response to fungus	6/578	52/18670	0.005217706	0.061481462	0.049970603	S100A9/S100A8/C10orf99/CTSG/IL36RN/ELANE	6
BP	GO:0032330	regulation of chondrocyte differentiation	6/578	52/18670	0.005217706	0.061481462	0.049970603	GREM1/EFEMP1/GLI3/CCN4/NKX3-2/GDF6	6
BP	GO:0055078	sodium ion homeostasis	6/578	52/18670	0.005217706	0.061481462	0.049970603	C7/ATP1A2/SCN7A/UPK3A/TAC1/AGTR2	6
BP	GO:1900024	regulation of substrate adhesion-dependent cell spreading	6/578	52/18670	0.005217706	0.061481462	0.049970603	FLNA/FBLN1/FGB/FGA/MYOC/FGG	6
BP	GO:2000649	regulation of sodium ion transmembrane transporter activity	6/578	52/18670	0.005217706	0.061481462	0.049970603	FXYD6/ATP1A2/SCN4B/FXYD1/SCN2B/NETO1	6
BP	GO:0002468	dendritic cell antigen processing and presentation	3/578	12/18670	0.005269896	0.061739558	0.050180377	THBS1/CCL21/CCL19	3
BP	GO:0014831	gastro-intestinal system smooth muscle contraction	3/578	12/18670	0.005269896	0.061739558	0.050180377	SULF1/TACR2/PTGER3	3
BP	GO:0086010	membrane depolarization during action potential	5/578	37/18670	0.005371097	0.062565605	0.050851768	ANK2/ATP1A2/SCN7A/SCN4B/SCN2B	5
BP	GO:1900026	positive regulation of substrate adhesion-dependent cell spreading	5/578	37/18670	0.005371097	0.062565605	0.050851768	FLNA/FGB/FGA/MYOC/FGG	5
BP	GO:1901343	negative regulation of vasculature development	13/578	187/18670	0.005591694	0.064949675	0.05278948	THBS1/DCN/SULF1/THBS2/SERPINF1/THBS4/NGFR/ISM1/COL4A3/MEOX2/APOH/ADGRB3/MIR125B2	13
BP	GO:0030195	negative regulation of blood coagulation	6/578	53/18670	0.005733401	0.06621835	0.053820628	THBS1/FAP/FGB/FGA/FGG/APOH	6
BP	GO:0045214	sarcomere organization	6/578	53/18670	0.005733401	0.06621835	0.053820628	LDB3/CASQ2/ACTN2/NKX2-5/CASQ1/TNNT3	6
BP	GO:0010517	regulation of phospholipase activity	7/578	70/18670	0.005842601	0.066993611	0.054450741	EDNRA/HTR2A/NTRK3/PLA2G5/ADCYAP1R1/P2RY12/PLA2G1B	7
BP	GO:0032103	positive regulation of response to external stimulus	19/578	323/18670	0.005888022	0.066993611	0.054450741	THBS1/S100A9/THBS4/CCL21/S100A8/SLIT2/S100A7/CCL19/CCN4/PTGER3/FABP4/SCG2/FGF10/APOH/NTRK3/TAC1/P2RY12/MMP8/NPY5R	19
BP	GO:0010881	regulation of cardiac muscle contraction by regulation of the release of sequestered calcium ion	4/578	24/18670	0.005901222	0.066993611	0.054450741	PLN/ANK2/ATP1A2/CASQ2	4
BP	GO:0060343	trabecula formation	4/578	24/18670	0.005901222	0.066993611	0.054450741	MMP2/GREM1/SFRP1/NKX2-5	4
BP	GO:1903010	regulation of bone development	4/578	24/18670	0.005901222	0.066993611	0.054450741	GREM1/FBN1/TMEM119/GLI3	4
BP	GO:0070372	regulation of ERK1 and ERK2 cascade	18/578	300/18670	0.005935534	0.066993611	0.054450741	FBLN1/CCL21/TIMP3/HAND2/S100A7/CCL19/EPHA7/FGB/LMO3/FGA/FGF10/FGG/HTR2A/ADCYAP1/PLA2G5/ADIPOQ/GCG/NPY5R	18
BP	GO:0030178	negative regulation of Wnt signaling pathway	14/578	210/18670	0.005941547	0.066993611	0.054450741	GREM1/SFRP2/SFRP4/BARX1/NOTUM/FRZB/SFRP1/BICC1/DACT3/RBMS3/GLI3/GLI1/TNN/NKX2-5	14
BP	GO:0048638	regulation of developmental growth	20/578	347/18670	0.005981598	0.066993611	0.054450741	SFRP2/MAP1B/SFRP1/PLXNA4/AKAP6/RGS4/EPHA7/PI16/GLI1/GHR/IGF1/NRK/ISLR2/RIMS1/NTRK3/MUSK/NKX2-5/TNR/SYT4/POU4F2	20
BP	GO:0048880	sensory system development	21/578	371/18670	0.006027446	0.066993611	0.054450741	FBN1/SERPINF1/COL8A1/EFEMP1/CYP1B1/COL8A2/CHRDL1/WNT2B/GLI3/TENM3/FGF10/NTRK3/DCX/RORB/MAB21L2/P2RY12/KERA/WNT9B/OLFM3/NEUROD4/POU4F2	21
BP	GO:0003298	physiological muscle hypertrophy	5/578	38/18670	0.006030575	0.066993611	0.054450741	AKAP6/RGS4/PI16/IGF1/AGTR2	5
BP	GO:0003301	physiological cardiac muscle hypertrophy	5/578	38/18670	0.006030575	0.066993611	0.054450741	AKAP6/RGS4/PI16/IGF1/AGTR2	5
BP	GO:0010667	negative regulation of cardiac muscle cell apoptotic process	5/578	38/18670	0.006030575	0.066993611	0.054450741	SFRP2/HSPB6/MYOCD/HAND2/NKX2-5	5
BP	GO:0061049	cell growth involved in cardiac muscle cell development	5/578	38/18670	0.006030575	0.066993611	0.054450741	AKAP6/RGS4/PI16/IGF1/AGTR2	5
BP	GO:1901021	positive regulation of calcium ion transmembrane transporter activity	5/578	38/18670	0.006030575	0.066993611	0.054450741	JPH2/ANK2/AKAP6/FGF14/CASQ1	5
BP	GO:0060485	mesenchyme development	17/578	278/18670	0.006141912	0.06804504	0.055305316	ACTG2/ACTA2/GREM1/SFRP2/HEYL/FRZB/EDNRA/SFRP1/HAND2/TGFB3/DACT3/BNC2/EPHA3/TMEM100/SERPINB3/FGF10/NKX2-5	17
BP	GO:0050806	positive regulation of synaptic transmission	12/578	168/18670	0.006165951	0.068126244	0.055371317	LAMA2/TACR2/TSHZ3/RGS4/RELN/RIMS1/ADCYAP1/TAC1/TNR/LGI1/RETN/NETO1	12
BP	GO:0010524	positive regulation of calcium ion transport into cytosol	6/578	54/18670	0.006285321	0.069257438	0.056290723	JPH2/AKAP6/ADCYAP1R1/CASQ1/PLA2G1B/P2RX2	6
BP	GO:0015696	ammonium transport	9/578	108/18670	0.00635994	0.069890766	0.056805477	TACR2/RHCG/CHRNA3/HTR2A/ADCYAP1/SYT4/SLC5A7/SLC18A3/SYT6	9
BP	GO:0051592	response to calcium ion	11/578	148/18670	0.006400784	0.070150531	0.057016607	THBS1/KCNMA1/KCNMB1/CASQ2/FGB/FGA/RYR3/FGG/PENK/SYT4/SYT6	11
BP	GO:0007269	neurotransmitter secretion	12/578	169/18670	0.006456775	0.070385749	0.057207786	TACR2/CHRM2/NRXN2/CHRNA3/GRIK5/DGKI/RIMS1/HTR2A/PPFIA2/SYT4/SLC5A7/SLC18A3	12
BP	GO:0060538	skeletal muscle organ development	12/578	169/18670	0.006456775	0.070385749	0.057207786	DCN/ELN/HEYL/MYOCD/ASB2/POPDC2/SMYD1/MEOX2/COL19A1/CASQ1/P2RX2/MYF6	12
BP	GO:0001973	adenosine receptor signaling pathway	3/578	13/18670	0.006694828	0.071125615	0.057809131	ADCY5/CNTN2/P2RY12	3
BP	GO:0010459	negative regulation of heart rate	3/578	13/18670	0.006694828	0.071125615	0.057809131	PLN/TAC1/AGTR2	3
BP	GO:0033605	positive regulation of catecholamine secretion	3/578	13/18670	0.006694828	0.071125615	0.057809131	KCNB1/VIP/CARTPT	3
BP	GO:0038065	collagen-activated signaling pathway	3/578	13/18670	0.006694828	0.071125615	0.057809131	DDR2/ITGA11/COL4A3	3
BP	GO:0050966	detection of mechanical stimulus involved in sensory perception of pain	3/578	13/18670	0.006694828	0.071125615	0.057809131	HTR2A/KCNA1/PHF24	3
BP	GO:0061430	bone trabecula morphogenesis	3/578	13/18670	0.006694828	0.071125615	0.057809131	MMP2/GREM1/SFRP1	3
BP	GO:0014074	response to purine-containing compound	11/578	149/18670	0.006724251	0.071125615	0.057809131	AKAP6/CASQ2/RYR3/PTPRN/CDO1/PENK/PLA2G5/ADIPOQ/P2RY12/CNGA3/P2RX2	11
BP	GO:0001656	metanephros development	8/578	90/18670	0.006745202	0.071125615	0.057809131	FBN1/ITGA8/GLI3/FGF10/ADIPOQ/POU3F3/WNT9B/AGTR2	8
BP	GO:0015844	monoamine transport	8/578	90/18670	0.006745202	0.071125615	0.057809131	KCNB1/VIP/HTR2A/CARTPT/P2RY12/SYT4/SYT6/AGTR2	8
BP	GO:0045778	positive regulation of ossification	8/578	90/18670	0.006745202	0.071125615	0.057809131	SFRP2/DDR2/TMEM119/TGFB3/GLI3/CCN4/IGF1/TAC1	8
BP	GO:1903035	negative regulation of response to wounding	8/578	90/18670	0.006745202	0.071125615	0.057809131	THBS1/RGMA/FAP/FGB/FGA/FGG/APOH/TNR	8
BP	GO:0051149	positive regulation of muscle cell differentiation	9/578	109/18670	0.006747921	0.071125615	0.057809131	GREM1/BOC/MYOCD/AKAP6/SMYD1/IGF1/SCGB3A1/MYF6/MIR125B2	9
BP	GO:1903532	positive regulation of secretion by cell	22/578	399/18670	0.006761138	0.071125615	0.057809131	TACR2/TGFB3/CCL19/FGB/FGA/ORM2/BLK/IGF1/ORM1/KCNB1/VIP/FGG/CARTPT/ADCYAP1/TAC1/GCG/PLA2G1B/MMP8/SYT4/RETN/GALR1/AGTR2	22
BP	GO:0019226	transmission of nerve impulse	7/578	72/18670	0.006811421	0.071125615	0.057809131	SCN7A/CARTPT/NTRK3/KCNA1/TNR/GPR88/DRD5	7
BP	GO:0051155	positive regulation of striated muscle cell differentiation	7/578	72/18670	0.006811421	0.071125615	0.057809131	GREM1/MYOCD/AKAP6/SMYD1/IGF1/SCGB3A1/MYF6	7
BP	GO:0061035	regulation of cartilage development	7/578	72/18670	0.006811421	0.071125615	0.057809131	GREM1/EFEMP1/FRZB/GLI3/CCN4/NKX3-2/GDF6	7
BP	GO:0014829	vascular smooth muscle contraction	4/578	25/18670	0.006856112	0.071125615	0.057809131	ACTA2/EDNRA/COMP/HTR2A	4
BP	GO:0021952	central nervous system projection neuron axonogenesis	4/578	25/18670	0.006856112	0.071125615	0.057809131	CDH11/SLIT2/PLXNA4/DCLK1	4
BP	GO:0061050	regulation of cell growth involved in cardiac muscle cell development	4/578	25/18670	0.006856112	0.071125615	0.057809131	AKAP6/RGS4/PI16/IGF1	4
BP	GO:0098900	regulation of action potential	6/578	55/18670	0.006874869	0.071139191	0.057820166	FLNA/ANK2/KCNB1/CTNNA3/CNR2/TAC1	6
BP	GO:0052548	regulation of endopeptidase activity	23/578	425/18670	0.007080149	0.073077896	0.059395897	COL6A3/THBS1/SFRP2/SERPINF1/S100A9/S100A8/TIMP3/NGFR/EPHA7/A2ML1/CST2/COL4A3/SERPINB3/ITIH2/ITIH3/SERPINB4/SERPINB13/SPINK7/SERPINB11/WFDC5/SERPINB12/CSN2/BLID	23
BP	GO:0051899	membrane depolarization	8/578	91/18670	0.007200761	0.074135107	0.060255172	DCN/FHL1/ANK2/ATP1A2/SCN7A/SCN4B/MYOC/SCN2B	8
BP	GO:0002791	regulation of peptide secretion	26/578	500/18670	0.007229972	0.074248351	0.060347214	SSC5D/ADCY5/S100A8/SFRP1/TGFB3/CCL19/CCN4/FGB/FGA/ORM2/BLK/IGF1/ORM1/APOA2/KCNB1/FGG/CARTPT/ADCYAP1/KCNA5/GCG/PLA2G1B/MMP8/SYT4/CIDEA/IL36RN/AGTR2	26
BP	GO:0051048	negative regulation of secretion	15/578	238/18670	0.007455867	0.076375804	0.062076354	SSC5D/SFRP1/TACR2/PTGER3/APOA2/KCNB1/CARTPT/ADIPOQ/P2RY12/SYT4/CIDEA/IL36RN/AGTR2/NPY5R/CSN2	15
BP	GO:0060688	regulation of morphogenesis of a branching structure	6/578	56/18670	0.007503445	0.07661225	0.062268532	SULF1/FGF7/SFRP1/WNT2B/FGF10/AGTR2	6
BP	GO:0019835	cytolysis	5/578	40/18670	0.007516532	0.07661225	0.062268532	C7/KRT6A/REG3G/PGLYRP3/CFHR1	5
BP	GO:0051047	positive regulation of secretion	23/578	428/18670	0.007675367	0.078036087	0.063425791	S100A8/TACR2/TGFB3/CCL19/FGB/FGA/ORM2/BLK/IGF1/ORM1/KCNB1/VIP/FGG/CARTPT/ADCYAP1/TAC1/GCG/PLA2G1B/MMP8/SYT4/RETN/GALR1/AGTR2	23
BP	GO:0016202	regulation of striated muscle tissue development	11/578	152/18670	0.007771898	0.078634472	0.063912144	GREM1/JPH2/MYOCD/AKAP6/RGS4/PI16/GLI1/IGF1/NKX2-5/FGF3/MYF6	11
BP	GO:0050920	regulation of chemotaxis	14/578	217/18670	0.00785297	0.078634472	0.063912144	THBS1/GREM1/THBS4/CCL21/SLIT2/S100A7/CCL19/PLXNA4/SCG2/FGF10/NTRK3/P2RY12/ELANE/POU4F2	14
BP	GO:0051145	smooth muscle cell differentiation	7/578	74/18670	0.007894667	0.078634472	0.063912144	COMP/ITGA8/MYOCD/RBPMS2/PRDM6/FGF10/MIR125B2	7
BP	GO:0034114	regulation of heterotypic cell-cell adhesion	4/578	26/18670	0.007907808	0.078634472	0.063912144	FGB/FGA/FGG/ADIPOQ	4
BP	GO:0060314	regulation of ryanodine-sensitive calcium-release channel activity	4/578	26/18670	0.007907808	0.078634472	0.063912144	PLN/JPH2/AKAP6/CASQ2	4
BP	GO:0060740	prostate gland epithelium morphogenesis	4/578	26/18670	0.007907808	0.078634472	0.063912144	SULF1/TNC/SFRP1/FGF10	4
BP	GO:0071377	cellular response to glucagon stimulus	4/578	26/18670	0.007907808	0.078634472	0.063912144	ADCY5/ADCY2/GLP2R/GCG	4
BP	GO:0071624	positive regulation of granulocyte chemotaxis	4/578	26/18670	0.007907808	0.078634472	0.063912144	THBS4/CCL21/S100A7/CCL19	4
BP	GO:1901018	positive regulation of potassium ion transmembrane transporter activity	4/578	26/18670	0.007907808	0.078634472	0.063912144	ANK2/AKAP6/ACTN2/KCNA1	4
BP	GO:0017158	regulation of calcium ion-dependent exocytosis	9/578	112/18670	0.008021316	0.078802179	0.064048452	CHRM2/GRIK5/KCNB1/DGKI/RIMS1/HTR2A/PPFIA2/SYT4/SYT6	9
BP	GO:0032411	positive regulation of transporter activity	9/578	112/18670	0.008021316	0.078802179	0.064048452	JPH2/ANK2/AKAP6/RELN/ACTN2/FGF14/KCNA1/CASQ1/PIRT	9
BP	GO:0043279	response to alkaloid	9/578	112/18670	0.008021316	0.078802179	0.064048452	GNAO1/RGS4/CASQ2/RYR3/BCHE/HTR2A/PENK/TAC1/DRD5	9
BP	GO:0098693	regulation of synaptic vesicle cycle	9/578	112/18670	0.008021316	0.078802179	0.064048452	SLC2A4/CHRM2/GRIK5/DGKI/FGF14/RIMS1/HTR2A/PPFIA2/SYT4	9
BP	GO:1903510	mucopolysaccharide metabolic process	9/578	112/18670	0.008021316	0.078802179	0.064048452	LUM/DCN/PRELP/OGN/OMD/ITIH2/ITIH3/HAS1/KERA	9
BP	GO:0060828	regulation of canonical Wnt signaling pathway	17/578	286/18670	0.008059397	0.078985963	0.064197826	GREM1/SFRP2/SFRP4/NOTUM/FRZB/SFRP1/BICC1/DACT3/RBMS3/RSPO3/GLI3/GLI1/TNN/FGF10/RSPO2/RSPO1/NKX2-5	17
BP	GO:0010665	regulation of cardiac muscle cell apoptotic process	6/578	57/18670	0.008172437	0.079710589	0.064786785	SFRP2/HSPB6/MYOCD/HAND2/NKX2-5/POU4F2	6
BP	GO:0050819	negative regulation of coagulation	6/578	57/18670	0.008172437	0.079710589	0.064786785	THBS1/FAP/FGB/FGA/FGG/APOH	6
BP	GO:0002523	leukocyte migration involved in inflammatory response	3/578	14/18670	0.008326938	0.080076624	0.065084289	S100A9/S100A8/ELANE	3
BP	GO:0003214	cardiac left ventricle morphogenesis	3/578	14/18670	0.008326938	0.080076624	0.065084289	SFRP2/CPE/NPY5R	3
BP	GO:0051917	regulation of fibrinolysis	3/578	14/18670	0.008326938	0.080076624	0.065084289	THBS1/FAP/APOH	3
BP	GO:1900452	regulation of long-term synaptic depression	3/578	14/18670	0.008326938	0.080076624	0.065084289	KCNB1/DGKI/SORCS3	3
BP	GO:1902043	positive regulation of extrinsic apoptotic signaling pathway via death domain receptors	3/578	14/18670	0.008326938	0.080076624	0.065084289	THBS1/TIMP3/SFRP1	3
BP	GO:0010664	negative regulation of striated muscle cell apoptotic process	5/578	41/18670	0.008347453	0.080076624	0.065084289	SFRP2/HSPB6/MYOCD/HAND2/NKX2-5	5
BP	GO:1905209	positive regulation of cardiocyte differentiation	5/578	41/18670	0.008347453	0.080076624	0.065084289	GREM1/MYOCD/AKAP6/IGF1/NKX2-5	5
BP	GO:0007224	smoothened signaling pathway	10/578	133/18670	0.008429344	0.080672387	0.06556851	PRRX1/BOC/SFRP1/GAS1/GLI3/PTCH2/GLI1/PTCHD1/FGF10/NKX2-2	10
BP	GO:0009749	response to glucose	13/578	197/18670	0.008531245	0.081456407	0.066205742	THBS1/SERPINF1/ADCY5/GRIK5/APOA2/KCNB1/COL4A3/PTPRN/GJB6/ADIPOQ/GCG/CMA1/NKX2-2	13
BP	GO:0060070	canonical Wnt signaling pathway	19/578	335/18670	0.008556761	0.081509149	0.066248609	GREM1/SFRP2/SFRP4/NOTUM/FRZB/SFRP1/BICC1/DACT3/RBMS3/RSPO3/WNT2B/GLI3/GLI1/TNN/FGF10/RSPO2/RSPO1/NKX2-5/WNT9B	19
BP	GO:0048562	embryonic organ morphogenesis	17/578	288/18670	0.008607029	0.081796873	0.066482464	FBN1/EFEMP1/PRRX1/FRZB/ITGA8/RBPMS2/HAND2/TGFB3/GLI3/GLI1/MMP16/NKX3-2/FGF10/GJB6/NKX2-5/WNT9B/ZIC3	17
BP	GO:0070167	regulation of biomineral tissue development	8/578	94/18670	0.008707121	0.08255566	0.067099187	GREM1/MGP/ASPN/DDR2/TMEM119/COMP/TGFB3/OMD	8
BP	GO:0046683	response to organophosphorus	10/578	134/18670	0.008865197	0.083449044	0.067825308	AKAP6/RYR3/PTPRN/CDO1/PENK/PLA2G5/ADIPOQ/P2RY12/CNGA3/P2RX2	10
BP	GO:0031099	regeneration	13/578	198/18670	0.008881701	0.083449044	0.067825308	TNC/MAP1B/RGMA/PRRX1/GLI3/GLI1/SGCA/IGF1/APOA2/FGF10/NTRK3/TNR/MYF6	13
BP	GO:0060541	respiratory system development	13/578	198/18670	0.008881701	0.083449044	0.067825308	TNC/FGF7/MYOCD/TGFB3/WNT2B/GLI3/GLI1/HSD11B1/PGR/FGF10/RSPO2/AARD/ZIC3	13
BP	GO:0019229	regulation of vasoconstriction	6/578	58/18670	0.008883219	0.083449044	0.067825308	ATP1A2/FGB/FGA/FGG/HTR2A/KCNA5	6
BP	GO:1901861	regulation of muscle tissue development	11/578	155/18670	0.008942353	0.08381143	0.068119846	GREM1/JPH2/MYOCD/AKAP6/RGS4/PI16/GLI1/IGF1/NKX2-5/FGF3/MYF6	11
BP	GO:0060349	bone morphogenesis	9/578	114/18670	0.008966673	0.083846619	0.068148447	COL6A3/SFRP2/SFRP4/COL14A1/TMEM119/COMP/TGFB3/GLI3/MMP16	9
BP	GO:0050673	epithelial cell proliferation	23/578	434/18670	0.008988858	0.083861722	0.068160722	THBS1/SULF1/SFRP2/SERPINF1/COL8A1/THBS4/KRT4/FGF7/SFRP1/FAP/COL8A2/NGFR/GLI1/SCG2/IGF1/VIP/PGR/FGF10/PTPRN/TGM1/APOH/REG3G/SLURP1	23
BP	GO:0060384	innervation	4/578	27/18670	0.00906008	0.084333212	0.068543937	SULF1/NPTX1/COL25A1/GABRA5	4
BP	GO:0030500	regulation of bone mineralization	7/578	76/18670	0.009099918	0.084511082	0.068688506	GREM1/MGP/DDR2/TMEM119/COMP/TGFB3/OMD	7
BP	GO:0042063	gliogenesis	17/578	290/18670	0.00918408	0.085098854	0.069166232	LAMA2/S100A8/GLI3/TENM4/MYOC/FGF10/RELN/PLP1/NTRK3/PENK/ADCYAP1/CNTN2/P2RY12/FGF5/NKX2-2/NEUROD4/MIR125B2	17
BP	GO:0051154	negative regulation of striated muscle cell differentiation	5/578	42/18670	0.009239882	0.085228508	0.069271612	TMEM119/MYOCD/RGS4/PI16/NKX2-5	5
BP	GO:0099622	cardiac muscle cell membrane repolarization	5/578	42/18670	0.009239882	0.085228508	0.069271612	FLNA/ANK2/KCNE4/SCN4B/KCNA5	5
BP	GO:0043010	camera-type eye development	18/578	314/18670	0.009310639	0.085550488	0.069533309	FBN1/SERPINF1/COL8A1/EFEMP1/CYP1B1/COL8A2/WNT2B/GLI3/TENM3/FGF10/NTRK3/DCX/RORB/MAB21L2/KERA/WNT9B/NEUROD4/POU4F2	18
BP	GO:0050921	positive regulation of chemotaxis	10/578	135/18670	0.009318114	0.085550488	0.069533309	THBS1/THBS4/CCL21/SLIT2/S100A7/CCL19/SCG2/FGF10/NTRK3/P2RY12	10
BP	GO:0001654	eye development	20/578	362/18670	0.00933774	0.085550488	0.069533309	FBN1/SERPINF1/COL8A1/EFEMP1/CYP1B1/COL8A2/CHRDL1/WNT2B/GLI3/TENM3/FGF10/NTRK3/DCX/RORB/MAB21L2/KERA/WNT9B/OLFM3/NEUROD4/POU4F2	20
BP	GO:0048634	regulation of muscle organ development	11/578	156/18670	0.009361355	0.08557454	0.069552858	GREM1/JPH2/MYOCD/AKAP6/RGS4/PI16/GLI1/IGF1/NKX2-5/FGF3/MYF6	11
BP	GO:0044706	multi-multicellular organism process	14/578	222/18670	0.009494961	0.086601689	0.070387699	MMP2/FBLN1/PTGIS/TGFB3/PGR/NRK/PTGFR/ADCYAP1/EPYC/TAC1/TCF23/DSG1/SCGB1A1/PSG9	14
BP	GO:0018108	peptidyl-tyrosine phosphorylation	20/578	363/18670	0.009606725	0.086926252	0.070651496	GREM1/SFRP2/EFEMP1/THBS4/DDR2/FGF7/SFRP1/EPHA3/EPHA7/CNTN1/GHR/BLK/IGF1/FGF10/RELN/HTR2A/NTRK3/MUSK/ADIPOQ/IL31RA	20
BP	GO:0030111	regulation of Wnt signaling pathway	20/578	363/18670	0.009606725	0.086926252	0.070651496	GREM1/SULF1/SFRP2/SFRP4/BARX1/NOTUM/FRZB/SFRP1/BICC1/DACT3/RBMS3/RSPO3/GLI3/CCN4/GLI1/TNN/FGF10/RSPO2/RSPO1/NKX2-5	20
BP	GO:0010662	regulation of striated muscle cell apoptotic process	6/578	59/18670	0.009637151	0.086926252	0.070651496	SFRP2/HSPB6/MYOCD/HAND2/NKX2-5/POU4F2	6
BP	GO:0031102	neuron projection regeneration	6/578	59/18670	0.009637151	0.086926252	0.070651496	TNC/MAP1B/RGMA/PRRX1/NTRK3/TNR	6
BP	GO:0032890	regulation of organic acid transport	6/578	59/18670	0.009637151	0.086926252	0.070651496	THBS1/ATP1A2/RGS4/SYT4/AGTR2/NPY5R	6
BP	GO:0048678	response to axon injury	7/578	77/18670	0.009750651	0.087755861	0.071325782	TNC/DPYSL3/MAP1B/RGMA/NTRK3/TNR/P2RY12	7
BP	GO:0008585	female gonad development	8/578	96/18670	0.009834649	0.088316884	0.071781767	SLIT3/SFRP1/COL9A3/SLIT2/PGR/PTPRN/ADCYAP1/RETN	8
BP	GO:0010038	response to metal ion	20/578	364/18670	0.009881915	0.088361902	0.071818356	THBS1/SERPINF1/KCNMA1/KCNMB1/S100A8/PLN/KRT14/FIBIN/KCNK3/CASQ2/FABP4/FGB/FGA/RYR3/FGG/PENK/KCNA1/CNGA3/SYT4/SYT6	20
BP	GO:0048736	appendage development	12/578	179/18670	0.009999965	0.088361902	0.071818356	GREM1/SFRP2/PRRX1/COMP/HAND2/GLI3/AFF3/HOXA9/MEOX2/FGF10/RSPO2/SP9	12
BP	GO:0060173	limb development	12/578	179/18670	0.009999965	0.088361902	0.071818356	GREM1/SFRP2/PRRX1/COMP/HAND2/GLI3/AFF3/HOXA9/MEOX2/FGF10/RSPO2/SP9	12
BP	GO:1903034	regulation of response to wounding	12/578	179/18670	0.009999965	0.088361902	0.071818356	THBS1/MYLK/RGMA/FAP/CCN4/FGB/FGA/FGG/APOH/NTRK3/REG3G/TNR	12
BP	GO:0030299	intestinal cholesterol absorption	3/578	15/18670	0.010172379	0.088361902	0.071818356	CEL/APOA2/PNLIP	3
BP	GO:0033604	negative regulation of catecholamine secretion	3/578	15/18670	0.010172379	0.088361902	0.071818356	P2RY12/SYT4/AGTR2	3
BP	GO:0033689	negative regulation of osteoblast proliferation	3/578	15/18670	0.010172379	0.088361902	0.071818356	GREM1/SFRP1/TNN	3
BP	GO:0043508	negative regulation of JUN kinase activity	3/578	15/18670	0.010172379	0.088361902	0.071818356	SFRP2/SFRP1/SERPINB3	3
BP	GO:0051883	killing of cells in other organism involved in symbiotic interaction	3/578	15/18670	0.010172379	0.088361902	0.071818356	KRT6A/CTSG/ELANE	3
BP	GO:0060026	convergent extension	3/578	15/18670	0.010172379	0.088361902	0.071818356	SFRP2/FRZB/SFRP1	3
BP	GO:2000095	regulation of Wnt signaling pathway, planar cell polarity pathway	3/578	15/18670	0.010172379	0.088361902	0.071818356	SFRP2/SFRP1/RSPO3	3
BP	GO:0010863	positive regulation of phospholipase C activity	5/578	43/18670	0.010195911	0.088361902	0.071818356	EDNRA/HTR2A/NTRK3/ADCYAP1R1/P2RY12	5
BP	GO:0021795	cerebral cortex cell migration	5/578	43/18670	0.010195911	0.088361902	0.071818356	SLIT2/GLI3/RELN/P2RY12/POU3F3	5
BP	GO:0043616	keratinocyte proliferation	5/578	43/18670	0.010195911	0.088361902	0.071818356	FGF7/FGF10/TGM1/REG3G/SLURP1	5
BP	GO:0050850	positive regulation of calcium-mediated signaling	5/578	43/18670	0.010195911	0.088361902	0.071818356	JPH2/AKAP6/IGF1/P2RX2/C10orf71	5
BP	GO:0086004	regulation of cardiac muscle cell contraction	5/578	43/18670	0.010195911	0.088361902	0.071818356	FLNA/PLN/ANK2/ATP1A2/CTNNA3	5
BP	GO:0007548	sex differentiation	16/578	270/18670	0.010246139	0.088361902	0.071818356	FLNA/SFRP2/SLIT3/SFRP1/COL9A3/SLIT2/WNT2B/HOXA9/PGR/FGF10/PTPRN/CYP17A1/ADCYAP1/ADCYAP1R1/RETN/WNT9B	16
BP	GO:0045165	cell fate commitment	16/578	270/18670	0.010246139	0.088361902	0.071818356	SFRP2/PRRX1/SFRP1/GAS1/WNT2B/GLI3/TENM4/PTCH2/FGF10/EBF2/NTRK3/NKX2-5/NKX2-2/WNT9B/NEUROD4/MYF6	16
BP	GO:0003180	aortic valve morphogenesis	4/578	28/18670	0.010316474	0.088361902	0.071818356	ELN/SLIT3/HEYL/SLIT2	4
BP	GO:0033688	regulation of osteoblast proliferation	4/578	28/18670	0.010316474	0.088361902	0.071818356	GREM1/TMEM119/SFRP1/TNN	4
BP	GO:0060512	prostate gland morphogenesis	4/578	28/18670	0.010316474	0.088361902	0.071818356	SULF1/TNC/SFRP1/FGF10	4
BP	GO:2000463	positive regulation of excitatory postsynaptic potential	4/578	28/18670	0.010316474	0.088361902	0.071818356	RGS4/RELN/RIMS1/NETO1	4
BP	GO:0009746	response to hexose	13/578	202/18670	0.010397885	0.088402486	0.071851342	THBS1/SERPINF1/ADCY5/GRIK5/APOA2/KCNB1/COL4A3/PTPRN/GJB6/ADIPOQ/GCG/CMA1/NKX2-2	13
BP	GO:0071466	cellular response to xenobiotic stimulus	12/578	180/18670	0.010423847	0.088402486	0.071851342	SERPINF1/AOC3/CYP1B1/CASQ2/GHR/FMO1/GSTM5/RYR3/BCHE/CDO1/UGT1A8/AGTR2	12
BP	GO:0008589	regulation of smoothened signaling pathway	7/578	78/18670	0.010434703	0.088402486	0.071851342	PRRX1/SFRP1/GAS1/GLI3/PTCH2/GLI1/FGF10	7
BP	GO:2000300	regulation of synaptic vesicle exocytosis	7/578	78/18670	0.010434703	0.088402486	0.071851342	CHRM2/GRIK5/DGKI/RIMS1/HTR2A/PPFIA2/SYT4	7
BP	GO:0010659	cardiac muscle cell apoptotic process	6/578	60/18670	0.010435574	0.088402486	0.071851342	SFRP2/HSPB6/MYOCD/HAND2/NKX2-5/POU4F2	6
BP	GO:0018212	peptidyl-tyrosine modification	20/578	366/18670	0.010451312	0.088402486	0.071851342	GREM1/SFRP2/EFEMP1/THBS4/DDR2/FGF7/SFRP1/EPHA3/EPHA7/CNTN1/GHR/BLK/IGF1/FGF10/RELN/HTR2A/NTRK3/MUSK/ADIPOQ/IL31RA	20
BP	GO:0045665	negative regulation of neuron differentiation	14/578	225/18670	0.010602791	0.089498095	0.072741826	DPYSL3/RGMA/SLIT2/GLI3/NGFR/EPHA7/CNTN4/STMN2/TNR/CNTN2/NKX2-2/LMX1A/RIT2/POU4F2	14
BP	GO:0051495	positive regulation of cytoskeleton organization	14/578	226/18670	0.010993732	0.092606291	0.075268091	FLNA/SYNPO2/LMOD1/MAP1B/CCL21/SFRP1/TGFB3/NAV3/MYOC/ACTN2/STMN2/NTRK3/TAC1/MAGEL2	14
BP	GO:1990266	neutrophil migration	9/578	118/18670	0.011107727	0.093373611	0.075891749	S100A9/THBS4/CCL21/S100A8/SLIT2/CCL19/PLA2G1B/IL36RN/IL36A	9
BP	GO:0030203	glycosaminoglycan metabolic process	11/578	160/18670	0.01119064	0.093420949	0.075930224	LUM/DCN/PRELP/OGN/GPC6/OMD/ITIH2/ITIH3/HAS1/PGLYRP3/KERA	11
BP	GO:0003416	endochondral bone growth	5/578	44/18670	0.011217568	0.093420949	0.075930224	COL6A3/COL14A1/DDR2/COMP/BNC2	5
BP	GO:0007019	microtubule depolymerization	5/578	44/18670	0.011217568	0.093420949	0.075930224	MAP1B/MAP1A/NAV3/STMN2/STMN4	5
BP	GO:0044060	regulation of endocrine process	5/578	44/18670	0.011217568	0.093420949	0.075930224	TACR2/TAC1/RETN/GALR1/AGTR2	5
BP	GO:1902905	positive regulation of supramolecular fiber organization	13/578	204/18670	0.011227929	0.093420949	0.075930224	FLNA/SYNPO2/LMOD1/MAP1B/CCL21/SFRP1/TGFB3/NAV3/MYOC/ACTN2/STMN2/TAC1/MAGEL2	13
BP	GO:0032233	positive regulation of actin filament bundle assembly	6/578	61/18670	0.01127981	0.09347111	0.075970994	FLNA/SYNPO2/SFRP1/TGFB3/MYOC/TAC1	6
BP	GO:0048645	animal organ formation	6/578	61/18670	0.01127981	0.09347111	0.075970994	SULF1/HAND2/WNT2B/GLI3/NKX3-2/FGF10	6
BP	GO:0030072	peptide hormone secretion	15/578	250/18670	0.011408551	0.094346169	0.07668222	CPE/ADCY5/SFRP1/TACR2/FGB/FGA/BLK/KCNB1/VIP/PTPRN/FGG/CARTPT/ADCYAP1/KCNA5/GCG	15
BP	GO:0010882	regulation of cardiac muscle contraction by calcium ion signaling	4/578	29/18670	0.011680308	0.09505113	0.077255194	PLN/ANK2/ATP1A2/CASQ2	4
BP	GO:0021799	cerebral cortex radially oriented cell migration	4/578	29/18670	0.011680308	0.09505113	0.077255194	GLI3/RELN/P2RY12/POU3F3	4
BP	GO:0031114	regulation of microtubule depolymerization	4/578	29/18670	0.011680308	0.09505113	0.077255194	MAP1B/MAP1A/NAV3/STMN2	4
BP	GO:0045822	negative regulation of heart contraction	4/578	29/18670	0.011680308	0.09505113	0.077255194	PLN/ATP1A2/TAC1/AGTR2	4
BP	GO:0055075	potassium ion homeostasis	4/578	29/18670	0.011680308	0.09505113	0.077255194	KCNMA1/ATP1A2/UPK3A/KCNA5	4
BP	GO:0060441	epithelial tube branching involved in lung morphogenesis	4/578	29/18670	0.011680308	0.09505113	0.077255194	TNC/WNT2B/FGF10/RSPO2	4
BP	GO:0060536	cartilage morphogenesis	4/578	29/18670	0.011680308	0.09505113	0.077255194	COL6A3/COL14A1/HAND2/RSPO2	4
BP	GO:2000727	positive regulation of cardiac muscle cell differentiation	4/578	29/18670	0.011680308	0.09505113	0.077255194	GREM1/MYOCD/AKAP6/IGF1	4
BP	GO:0021953	central nervous system neuron differentiation	12/578	183/18670	0.011779248	0.095665324	0.077754396	SFRP2/CDH11/SFRP1/SLIT2/GLI3/PLXNA4/DCLK1/CNTN2/NKX2-2/WNT9B/PHOX2A/LMX1A	12
BP	GO:1900046	regulation of hemostasis	7/578	80/18670	0.01190646	0.096506235	0.078437868	THBS1/COMP/FAP/FGB/FGA/FGG/APOH	7
BP	GO:0007585	respiratory gaseous exchange	6/578	62/18670	0.012171157	0.096679429	0.078578635	ELN/EDNRA/TSHZ3/ATP1A2/TMPRSS11D/PHOX2A	6
BP	GO:0010658	striated muscle cell apoptotic process	6/578	62/18670	0.012171157	0.096679429	0.078578635	SFRP2/HSPB6/MYOCD/HAND2/NKX2-5/POU4F2	6
BP	GO:0010830	regulation of myotube differentiation	6/578	62/18670	0.012171157	0.096679429	0.078578635	TMEM119/MYOCD/SMYD1/SCGB3A1/NKX2-5/MYF6	6
BP	GO:0031640	killing of cells of other organism	6/578	62/18670	0.012171157	0.096679429	0.078578635	KRT6A/FCER2/CTSG/REG3G/PGLYRP3/ELANE	6
BP	GO:0032835	glomerulus development	6/578	62/18670	0.012171157	0.096679429	0.078578635	ACTA2/SULF1/HEYL/COL4A3/ADIPOQ/AGTR2	6
BP	GO:0044364	disruption of cells of other organism	6/578	62/18670	0.012171157	0.096679429	0.078578635	KRT6A/FCER2/CTSG/REG3G/PGLYRP3/ELANE	6
BP	GO:1902305	regulation of sodium ion transmembrane transport	6/578	62/18670	0.012171157	0.096679429	0.078578635	FXYD6/ATP1A2/SCN4B/FXYD1/SCN2B/NETO1	6
BP	GO:0014061	regulation of norepinephrine secretion	3/578	16/18670	0.012236101	0.096679429	0.078578635	KCNB1/P2RY12/AGTR2	3
BP	GO:0034116	positive regulation of heterotypic cell-cell adhesion	3/578	16/18670	0.012236101	0.096679429	0.078578635	FGB/FGA/FGG	3
BP	GO:0060572	morphogenesis of an epithelial bud	3/578	16/18670	0.012236101	0.096679429	0.078578635	SULF1/WNT2B/FGF10	3
BP	GO:0070886	positive regulation of calcineurin-NFAT signaling cascade	3/578	16/18670	0.012236101	0.096679429	0.078578635	AKAP6/IGF1/C10orf71	3
BP	GO:0106058	positive regulation of calcineurin-mediated signaling	3/578	16/18670	0.012236101	0.096679429	0.078578635	AKAP6/IGF1/C10orf71	3
BP	GO:2000846	regulation of corticosteroid hormone secretion	3/578	16/18670	0.012236101	0.096679429	0.078578635	TAC1/GALR1/AGTR2	3
BP	GO:0051932	synaptic transmission, GABAergic	5/578	45/18670	0.012306819	0.096715587	0.078608024	CNR2/TAC1/PHF24/GABRA5/NPY5R	5
BP	GO:1900274	regulation of phospholipase C activity	5/578	45/18670	0.012306819	0.096715587	0.078608024	EDNRA/HTR2A/NTRK3/ADCYAP1R1/P2RY12	5
BP	GO:0022612	gland morphogenesis	9/578	120/18670	0.012311844	0.096715587	0.078608024	SULF1/TNC/FGF7/SFRP1/TGFB3/GLI3/GLI1/PGR/FGF10	9
BP	GO:0050708	regulation of protein secretion	24/578	472/18670	0.012402496	0.09673214	0.078621478	SSC5D/ADCY5/SFRP1/TGFB3/CCL19/CCN4/FGB/FGA/ORM2/BLK/IGF1/ORM1/APOA2/KCNB1/FGG/CARTPT/KCNA5/GCG/PLA2G1B/MMP8/SYT4/CIDEA/IL36RN/AGTR2	24
BP	GO:0007215	glutamate receptor signaling pathway	8/578	100/18670	0.012410305	0.09673214	0.078621478	GRIK5/KCNB1/FRRS1L/RELN/ACTN2/GRIK3/GRIA1/NETO1	8
BP	GO:0034446	substrate adhesion-dependent cell spreading	8/578	100/18670	0.012410305	0.09673214	0.078621478	FLNA/FBLN1/ANTXR1/ITGA8/FGB/FGA/MYOC/FGG	8
BP	GO:0060079	excitatory postsynaptic potential	8/578	100/18670	0.012410305	0.09673214	0.078621478	RGS4/CHRNA3/GRIK5/RELN/DGKI/RIMS1/P2RX2/NETO1	8
BP	GO:0051604	protein maturation	21/578	397/18670	0.012432583	0.09673214	0.078621478	THBS1/AEBP1/SPON1/C7/CPE/CPXM2/COMP/GAS1/GLI3/FGB/FGA/MMP16/PCSK1/FGG/APOH/CPZ/CTSG/CNTN2/CMA1/NAA11/CFHR1	21
BP	GO:1901342	regulation of vasculature development	22/578	422/18670	0.012478054	0.096901003	0.078758725	THBS1/DCN/SULF1/THBS2/SFRP2/HSPB6/SERPINF1/THBS4/PTGIS/CYP1B1/ADAM12/SFRP1/MYOCD/NGFR/ISM1/COL4A3/TMEM100/MEOX2/APOH/ADGRB3/CMA1/MIR125B2	22
BP	GO:0034284	response to monosaccharide	13/578	207/18670	0.012568345	0.097416624	0.07917781	THBS1/SERPINF1/ADCY5/GRIK5/APOA2/KCNB1/COL4A3/PTPRN/GJB6/ADIPOQ/GCG/CMA1/NKX2-2	13
BP	GO:2000027	regulation of animal organ morphogenesis	15/578	253/18670	0.01261608	0.097601062	0.079327716	GREM1/SULF1/SFRP2/ASPN/GPC6/FGF7/SFRP1/HAND2/RSPO3/WNT2B/GLI1/FGF10/RSPO2/WNT9B/AGTR2	15
BP	GO:0048675	axon extension	9/578	121/18670	0.012949138	0.099987943	0.081267713	MAP1B/SLIT3/SLIT2/PLXNA4/DCLK1/ISLR2/NTRK3/TNR/POU4F2	9
CC	GO:0062023	collagen-containing extracellular matrix	79/608	406/19717	1.36E-40	5.34E-38	3.97E-38	COL3A1/COL6A3/LUM/THBS1/MMP2/DCN/GREM1/AEBP1/SPARCL1/SULF1/TNC/MGP/FBLN1/THBS2/SFRP2/FBN1/CCDC80/MFAP4/SERPINF1/ELN/COL14A1/SPON1/COL8A1/EFEMP1/PRELP/S100A9/ASPN/FBLN2/THBS4/PODN/TNXB/COL10A1/ABI3BP/OGN/SSC5D/LAMA2/GPC6/S100A8/HMCN1/MFAP5/COMP/TIMP3/SFRP1/CILP/TGFB3/COL9A3/COL8A2/PRSS1/S100A7/WNT2B/SRPX/NCAM1/DPT/MMRN1/ADAMTS8/OMD/FGB/FGA/ORM2/ORM1/COL4A3/MYOC/FGF10/PRG4/ITIH2/FGG/APOC3/APOH/ADIP…	79
CC	GO:0043292	contractile fiber	29/608	234/19717	2.00E-10	3.21E-08	2.39E-08	FLNA/MYH11/DES/CALD1/MYL9/ACTA2/MMP2/SYNPO2/FLNC/PPP1R12B/SYNM/LMOD1/PDLIM3/NEXN/PGM5/JPH2/ABCC9/ANK2/LDB3/CASQ2/SYNC/FBXL22/RYR3/ACTN2/IGFN1/KCNA5/CASQ1/TNNT3/C10orf71	29
CC	GO:0044449	contractile fiber part	28/608	221/19717	2.46E-10	3.21E-08	2.39E-08	FLNA/MYH11/DES/MYL9/ACTA2/MMP2/SYNPO2/FLNC/PPP1R12B/SYNM/LMOD1/PDLIM3/NEXN/PGM5/JPH2/ABCC9/ANK2/LDB3/CASQ2/SYNC/FBXL22/RYR3/ACTN2/IGFN1/KCNA5/CASQ1/TNNT3/C10orf71	28
CC	GO:0030018	Z disc	21/608	132/19717	6.72E-10	6.58E-08	4.90E-08	FLNA/DES/MYL9/SYNPO2/FLNC/PPP1R12B/PDLIM3/NEXN/PGM5/JPH2/ANK2/LDB3/CASQ2/SYNC/FBXL22/RYR3/ACTN2/IGFN1/KCNA5/CASQ1/C10orf71	21
CC	GO:0030016	myofibril	27/608	224/19717	1.58E-09	1.24E-07	9.19E-08	FLNA/DES/CALD1/MYL9/MMP2/SYNPO2/FLNC/PPP1R12B/SYNM/LMOD1/PDLIM3/NEXN/PGM5/JPH2/ABCC9/ANK2/LDB3/CASQ2/SYNC/FBXL22/RYR3/ACTN2/IGFN1/KCNA5/CASQ1/TNNT3/C10orf71	27
CC	GO:0031674	I band	21/608	143/19717	3.01E-09	1.97E-07	1.46E-07	FLNA/DES/MYL9/SYNPO2/FLNC/PPP1R12B/PDLIM3/NEXN/PGM5/JPH2/ANK2/LDB3/CASQ2/SYNC/FBXL22/RYR3/ACTN2/IGFN1/KCNA5/CASQ1/C10orf71	21
CC	GO:0030017	sarcomere	25/608	204/19717	4.52E-09	2.53E-07	1.88E-07	FLNA/DES/MYL9/MMP2/SYNPO2/FLNC/PPP1R12B/LMOD1/PDLIM3/NEXN/PGM5/JPH2/ABCC9/ANK2/LDB3/CASQ2/SYNC/FBXL22/RYR3/ACTN2/IGFN1/KCNA5/CASQ1/TNNT3/C10orf71	25
CC	GO:0042383	sarcolemma	20/608	136/19717	6.98E-09	3.42E-07	2.54E-07	DES/COL6A3/FLNC/SYNM/PGM5/LAMA2/SGCD/ABCC9/ANK2/TGFB3/AKAP6/ATP1A2/SLC2A4/POPDC2/SYNC/SGCA/KCNB1/RYR3/FXYD1/CASQ1	20
CC	GO:0001533	cornified envelope	14/608	65/19717	8.67E-09	3.78E-07	2.81E-07	SPRR3/PKP1/SPRR2A/SPRR1A/SPRR2E/TGM1/SPRR2D/IVL/DSG1/SPRR2F/LCE3D/SPRR2G/SPRR2B/LCE3E	14
CC	GO:0005788	endoplasmic reticulum lumen	30/608	309/19717	3.24E-08	1.25E-06	9.30E-07	COL3A1/COL6A3/THBS1/SPARCL1/TNC/FBN1/COL14A1/SPON1/COL8A1/COL10A1/NOTUM/COL9A3/COL8A2/CHRDL1/CASQ2/FGA/SCG2/APOA2/ALB/FMO1/COL4A3/ITIH2/BCHE/FGG/PENK/COL19A1/CASQ1/GCG/BPIFB2/COL25A1	30
CC	GO:0044420	extracellular matrix component	12/608	51/19717	3.51E-08	1.25E-06	9.30E-07	COL3A1/LUM/TNC/FBLN1/FBN1/MFAP4/ELN/COL14A1/COL8A1/MFAP5/COL4A3/TNR	12
CC	GO:0098978	glutamatergic synapse	32/608	349/19717	4.37E-08	1.43E-06	1.06E-06	FLNA/SPARCL1/CDH11/GUCY1A1/GPC6/FXYD6/EPHA7/CHRM2/NPTX1/PLPPR4/MAPK10/GRIK5/RGS7BP/DGKI/ACTN2/HTR2A/CNKSR2/NTRK3/GRIK3/KCNA1/SLITRK4/TNR/PPFIA2/NTNG1/GRIA1/SYT4/SLITRK2/LGI1/SYT6/SORCS3/CDH10/NETO1	32
CC	GO:0005581	collagen trimer	15/608	87/19717	6.17E-08	1.86E-06	1.38E-06	COL3A1/COL6A3/LUM/DCN/COL14A1/COL8A1/COL10A1/COL9A3/COL8A2/COLEC12/C1QTNF7/COL4A3/ADIPOQ/COL19A1/COL25A1	15
CC	GO:0043025	neuronal cell body	39/608	497/19717	1.02E-07	2.86E-06	2.13E-06	FLNA/SERPINF1/MAP1B/CPE/MAP1A/ITGA8/TGFB3/PDE1A/EPHA7/CHRM2/MAPK10/CHRNA3/GRIK5/KCNB1/VIP/TMEM100/TNN/PTPRN/DGKI/STMN2/RBFOX3/CNR2/HTR2A/CNKSR2/CYP17A1/GRIK3/PENK/ADCYAP1/KCNA1/TAC1/CNTN2/DPYSL5/CNGA3/GRIA1/SYT4/SLC5A7/GABRA5/P2RX2/NGB	39
CC	GO:1902495	transmembrane transporter complex	29/608	324/19717	3.13E-07	8.18E-06	6.09E-06	KCNMA1/KCNMB1/PLN/ABCC9/KCNE4/AKAP6/ATP1A2/CASQ2/CHRNA3/GRIK5/SCN7A/SCN4B/KCNB1/RYR3/DPP6/GRIK3/KCNA5/KCNA1/FXYD1/SCN2B/KCNIP1/CNGA3/GRIA1/KCNS2/GABRA5/LRRC18/KCNA4/OLFM3/CLDN17	29
CC	GO:1990351	transporter complex	29/608	332/19717	5.20E-07	1.28E-05	9.49E-06	KCNMA1/KCNMB1/PLN/ABCC9/KCNE4/AKAP6/ATP1A2/CASQ2/CHRNA3/GRIK5/SCN7A/SCN4B/KCNB1/RYR3/DPP6/GRIK3/KCNA5/KCNA1/FXYD1/SCN2B/KCNIP1/CNGA3/GRIA1/KCNS2/GABRA5/LRRC18/KCNA4/OLFM3/CLDN17	29
CC	GO:0097060	synaptic membrane	34/608	432/19717	6.36E-07	1.47E-05	1.09E-05	KCNMA1/CPE/ITGA8/FXYD6/ANK2/MPDZ/EPHA7/CHRM2/CNTN1/PLPPR4/CHRNA3/GRIK5/KCNB1/CADM3/RGS7BP/DGKI/ACTN2/RIMS1/HTR2A/CNKSR2/NTRK3/GRIK3/MUSK/KCNA1/CNTN2/SNAP91/IL31RA/NTNG1/GRIA1/GABRA5/SYT6/SORCS3/CDH10/NETO1	34
CC	GO:0099240	intrinsic component of synaptic membrane	19/608	164/19717	7.74E-07	1.66E-05	1.23E-05	FXYD6/EPHA7/CHRM2/CNTN1/PLPPR4/GRIK5/CADM3/RGS7BP/HTR2A/NTRK3/KCNA1/CNTN2/NTNG1/GRIA1/GABRA5/SYT6/SORCS3/CDH10/NETO1	19
CC	GO:0043204	perikaryon	17/608	134/19717	8.18E-07	1.66E-05	1.23E-05	MAP1B/ITGA8/MAPK10/GRIK5/KCNB1/VIP/TMEM100/PTPRN/RBFOX3/CNR2/GRIK3/PENK/ADCYAP1/KCNA1/CNGA3/SLC5A7/NGB	17
CC	GO:0031093	platelet alpha granule lumen	12/608	67/19717	8.45E-07	1.66E-05	1.23E-05	THBS1/ISLR/TGFB3/MMRN1/FGB/FGA/ORM2/IGF1/ORM1/ALB/ACTN2/FGG	12
CC	GO:0016528	sarcoplasm	13/608	80/19717	9.50E-07	1.77E-05	1.32E-05	THBS1/FLNC/MRVI1/THBS4/SGCD/PLN/JPH2/AKAP6/SLC2A4/CASQ2/RYR3/CASQ1/MRLN	13
CC	GO:0098936	intrinsic component of postsynaptic membrane	16/608	122/19717	1.10E-06	1.95E-05	1.45E-05	FXYD6/EPHA7/CHRM2/CNTN1/PLPPR4/GRIK5/RGS7BP/HTR2A/NTRK3/KCNA1/CNTN2/GRIA1/GABRA5/SORCS3/CDH10/NETO1	16
CC	GO:0016529	sarcoplasmic reticulum	12/608	71/19717	1.61E-06	2.75E-05	2.04E-05	THBS1/MRVI1/THBS4/SGCD/PLN/JPH2/AKAP6/SLC2A4/CASQ2/RYR3/CASQ1/MRLN	12
CC	GO:0031091	platelet alpha granule	13/608	91/19717	4.24E-06	6.92E-05	5.15E-05	THBS1/THBS2/ISLR/TGFB3/MMRN1/FGB/FGA/ORM2/IGF1/ORM1/ALB/ACTN2/FGG	13
CC	GO:0034703	cation channel complex	21/608	220/19717	4.89E-06	7.67E-05	5.71E-05	KCNMA1/KCNMB1/ABCC9/KCNE4/AKAP6/CASQ2/GRIK5/SCN7A/SCN4B/KCNB1/RYR3/DPP6/GRIK3/KCNA5/KCNA1/SCN2B/KCNIP1/GRIA1/KCNS2/KCNA4/OLFM3	21
CC	GO:0005604	basement membrane	13/608	95/19717	6.89E-06	0.000103881	7.73E-05	TNC/FBLN1/THBS2/FBN1/CCDC80/SERPINF1/COL8A1/THBS4/LAMA2/HMCN1/TIMP3/COL8A2/COL4A3	13
CC	GO:0034702	ion channel complex	25/608	301/19717	7.68E-06	0.000107545	8.00E-05	KCNMA1/KCNMB1/ABCC9/KCNE4/AKAP6/CASQ2/CHRNA3/GRIK5/SCN7A/SCN4B/KCNB1/RYR3/DPP6/GRIK3/KCNA5/KCNA1/SCN2B/KCNIP1/GRIA1/KCNS2/GABRA5/LRRC18/KCNA4/OLFM3/CLDN17	25
CC	GO:0034705	potassium channel complex	13/608	96/19717	7.75E-06	0.000107545	8.00E-05	KCNMA1/KCNMB1/ABCC9/KCNE4/GRIK5/KCNB1/DPP6/GRIK3/KCNA5/KCNA1/KCNIP1/KCNS2/KCNA4	13
CC	GO:0034774	secretory granule lumen	26/608	321/19717	7.96E-06	0.000107545	8.00E-05	THBS1/ISLR/S100A9/S100A8/TIMP3/TGFB3/S100A7/MMRN1/FGB/FGA/ORM2/IGF1/ORM1/ALB/SERPINB3/PCSK1/ACTN2/FGG/APOH/PENK/ITIH3/CTSG/GCG/MMP8/RETN/ELANE	26
CC	GO:0045211	postsynaptic membrane	26/608	323/19717	8.89E-06	0.000116108	8.64E-05	KCNMA1/FXYD6/ANK2/MPDZ/EPHA7/CHRM2/CNTN1/PLPPR4/CHRNA3/GRIK5/KCNB1/RGS7BP/DGKI/ACTN2/HTR2A/CNKSR2/NTRK3/GRIK3/MUSK/KCNA1/CNTN2/GRIA1/GABRA5/SORCS3/CDH10/NETO1	26
CC	GO:0014704	intercalated disc	9/608	50/19717	1.92E-05	0.000241156	0.000179378	DES/PGM5/ANK2/AKAP6/ATP1A2/SCN4B/CTNNA3/KCNA5/FXYD1	9
CC	GO:0060205	cytoplasmic vesicle lumen	26/608	338/19717	1.97E-05	0.000241156	0.000179378	THBS1/ISLR/S100A9/S100A8/TIMP3/TGFB3/S100A7/MMRN1/FGB/FGA/ORM2/IGF1/ORM1/ALB/SERPINB3/PCSK1/ACTN2/FGG/APOH/PENK/ITIH3/CTSG/GCG/MMP8/RETN/ELANE	26
CC	GO:0031983	vesicle lumen	26/608	339/19717	2.07E-05	0.000246088	0.000183046	THBS1/ISLR/S100A9/S100A8/TIMP3/TGFB3/S100A7/MMRN1/FGB/FGA/ORM2/IGF1/ORM1/ALB/SERPINB3/PCSK1/ACTN2/FGG/APOH/PENK/ITIH3/CTSG/GCG/MMP8/RETN/ELANE	26
CC	GO:0042734	presynaptic membrane	16/608	161/19717	3.96E-05	0.000456717	0.000339717	FXYD6/CHRM2/CNTN1/GRIK5/CADM3/RGS7BP/DGKI/RIMS1/HTR2A/GRIK3/KCNA1/SNAP91/IL31RA/NTNG1/GABRA5/CDH10	16
CC	GO:0098889	intrinsic component of presynaptic membrane	11/608	82/19717	4.21E-05	0.000471751	0.0003509	FXYD6/CHRM2/CNTN1/GRIK5/CADM3/RGS7BP/HTR2A/KCNA1/NTNG1/GABRA5/CDH10	11
CC	GO:0044291	cell-cell contact zone	10/608	71/19717	6.13E-05	0.000667364	0.000496401	DES/PGM5/ANK2/AKAP6/ATP1A2/PCDH9/SCN4B/CTNNA3/KCNA5/FXYD1	10
CC	GO:0099634	postsynaptic specialization membrane	12/608	101/19717	6.48E-05	0.000679487	0.000505419	EPHA7/PLPPR4/GRIK5/RGS7BP/DGKI/ACTN2/CNKSR2/GRIA1/GABRA5/SORCS3/CDH10/NETO1	12
CC	GO:0099055	integral component of postsynaptic membrane	13/608	117/19717	6.59E-05	0.000679487	0.000505419	FXYD6/EPHA7/CHRM2/PLPPR4/GRIK5/HTR2A/NTRK3/KCNA1/GRIA1/GABRA5/SORCS3/CDH10/NETO1	13
CC	GO:0099699	integral component of synaptic membrane	15/608	152/19717	7.43E-05	0.000746454	0.000555231	FXYD6/EPHA7/CHRM2/PLPPR4/GRIK5/CADM3/HTR2A/NTRK3/KCNA1/GRIA1/GABRA5/SYT6/SORCS3/CDH10/NETO1	15
CC	GO:0098839	postsynaptic density membrane	10/608	74/19717	8.78E-05	0.00086029	0.000639904	EPHA7/PLPPR4/GRIK5/RGS7BP/DGKI/ACTN2/CNKSR2/GRIA1/SORCS3/NETO1	10
CC	GO:0005911	cell-cell junction	30/608	459/19717	9.92E-05	0.000948795	0.000705737	FLNA/DES/SORBS1/PDLIM3/CDH11/PGM5/CLMP/HMCN1/ANK2/MPDZ/FLRT2/JAM2/AKAP6/ATP1A2/LDB3/PKP1/SGCA/PCDH9/SCN4B/CADM3/PCDHGA12/CTNNA3/GJB6/KCNA5/ADCYAP1R1/FXYD1/DSG1/CDH10/CLDN8/CLDN17	30
CC	GO:0044853	plasma membrane raft	12/608	109/19717	0.000136282	0.001271963	0.000946117	KCNMA1/PTGIS/MS4A1/AKAP6/ATP1A2/CHRNA3/GASK1A/HTR2A/KCNA5/ADCYAP1R1/FXYD1/P2RY12	12
CC	GO:0033017	sarcoplasmic reticulum membrane	7/608	39/19717	0.000166893	0.001519353	0.001130131	PLN/JPH2/AKAP6/CASQ2/RYR3/CASQ1/MRLN	7
CC	GO:0005901	caveola	10/608	80/19717	0.00017054	0.001519353	0.001130131	KCNMA1/PTGIS/AKAP6/ATP1A2/GASK1A/HTR2A/KCNA5/ADCYAP1R1/FXYD1/P2RY12	10
CC	GO:0005775	vacuolar lumen	15/608	172/19717	0.000293925	0.002560417	0.0019045	LUM/DCN/PRELP/OGN/GPC6/S100A7/OMD/ORM2/SERPINB3/CTSG/SERPINB13/NSG2/KERA/RETN/ELANE	15
CC	GO:0005796	Golgi lumen	11/608	102/19717	0.000307768	0.002573467	0.001914206	LUM/DCN/PRELP/OGN/GPC6/DEFB1/OMD/MMP16/MUC21/MUC15/KERA	11
CC	GO:0045111	intermediate filament cytoskeleton	19/608	251/19717	0.000308553	0.002573467	0.001914206	DES/SYNM/KRT13/KRT6A/KRT4/KRT23/ADCY5/S100A8/KRT6B/KRT5/KRT16/KRT14/PKP1/SYNC/KRT6C/KRT78/KRT24/KRTAP3-1/KRTAP3-2	19
CC	GO:0008076	voltage-gated potassium channel complex	10/608	87/19717	0.000341832	0.002791628	0.00207648	KCNMA1/KCNMB1/KCNE4/KCNB1/DPP6/KCNA5/KCNA1/KCNIP1/KCNS2/KCNA4	10
CC	GO:0005882	intermediate filament	17/608	214/19717	0.000361464	0.002795742	0.00207954	DES/SYNM/KRT13/KRT6A/KRT4/KRT23/KRT6B/KRT5/KRT16/KRT14/PKP1/SYNC/KRT6C/KRT78/KRT24/KRTAP3-1/KRTAP3-2	17
CC	GO:0033267	axon part	25/608	382/19717	0.000361884	0.002795742	0.00207954	DPYSL3/SERPINF1/MAP1B/MAP1A/BOC/ANK2/TSHZ3/CHRM2/PCDH9/GRIK5/TNN/MYOC/PTPRN/DGKI/STMN2/GRIK3/PENK/CRTAC1/ADCYAP1/KCNA1/CNTN2/CNGA3/GRIA1/SLC18A3/STMN4	25
CC	GO:0099144	anchored component of synaptic membrane	4/608	12/19717	0.000363732	0.002795742	0.00207954	CNTN1/RGS7BP/CNTN2/NTNG1	4
CC	GO:0034706	sodium channel complex	5/608	23/19717	0.00058176	0.00438123	0.003258864	GRIK5/SCN7A/SCN4B/GRIK3/SCN2B	5
CC	GO:0098948	intrinsic component of postsynaptic specialization membrane	9/608	77/19717	0.00059236	0.00438123	0.003258864	EPHA7/PLPPR4/GRIK5/RGS7BP/GRIA1/GABRA5/SORCS3/CDH10/NETO1	9
CC	GO:0098793	presynapse	29/608	491/19717	0.000684557	0.004940818	0.003675098	FXYD6/CEL/SLC2A4/CHRM2/CNTN1/NRXN2/GRIK5/CADM3/TNN/PTPRN/RGS7BP/DGKI/RIMS1/HTR2A/GRIK3/PENK/ADCYAP1/KCNA1/PPFIA2/SNAP91/IL31RA/NTNG1/GRIA1/SYT4/SLC5A7/GABRA5/SLC18A3/SYT6/CDH10	29
CC	GO:0045095	keratin filament	10/608	95/19717	0.000693227	0.004940818	0.003675098	KRT13/KRT6A/KRT4/KRT6B/KRT5/KRT14/KRT6C/KRT78/KRTAP3-1/KRTAP3-2	10
CC	GO:0045121	membrane raft	21/608	315/19717	0.000823727	0.005766086	0.004288952	SULF1/SORBS1/KCNMA1/PTGIS/MS4A1/ANK2/AKAP6/ATP1A2/SLC2A4/CNTN1/SGCA/CHRNA3/ADCY2/GASK1A/HTR2A/KCNA5/ADCYAP1R1/TNR/FXYD1/P2RY12/RIT2	21
CC	GO:0098857	membrane microdomain	21/608	316/19717	0.000857594	0.005897839	0.004386954	SULF1/SORBS1/KCNMA1/PTGIS/MS4A1/ANK2/AKAP6/ATP1A2/SLC2A4/CNTN1/SGCA/CHRNA3/ADCY2/GASK1A/HTR2A/KCNA5/ADCYAP1R1/TNR/FXYD1/P2RY12/RIT2	21
CC	GO:0030315	T-tubule	7/608	52/19717	0.001027364	0.006943564	0.005164788	ANK2/TGFB3/AKAP6/ATP1A2/SLC2A4/FXYD1/CASQ1	7
CC	GO:0099146	intrinsic component of postsynaptic density membrane	7/608	53/19717	0.001152747	0.007658926	0.005696892	EPHA7/PLPPR4/GRIK5/RGS7BP/GRIA1/SORCS3/NETO1	7
CC	GO:0044306	neuron projection terminus	12/608	138/19717	0.001182797	0.007727606	0.005747978	SCRG1/CHRM2/GRIK5/TNN/PTPRN/DGKI/GRIK3/PENK/ADCYAP1/KCNA1/SYT4/SLC18A3	12
CC	GO:0098589	membrane region	21/608	328/19717	0.001367508	0.008787922	0.006536666	SULF1/SORBS1/KCNMA1/PTGIS/MS4A1/ANK2/AKAP6/ATP1A2/SLC2A4/CNTN1/SGCA/CHRNA3/ADCY2/GASK1A/HTR2A/KCNA5/ADCYAP1R1/TNR/FXYD1/P2RY12/RIT2	21
CC	GO:0099056	integral component of presynaptic membrane	8/608	73/19717	0.001801353	0.011389197	0.008471556	FXYD6/CHRM2/GRIK5/CADM3/HTR2A/KCNA1/GABRA5/CDH10	8
CC	GO:0099060	integral component of postsynaptic specialization membrane	8/608	74/19717	0.001966322	0.012234896	0.009100607	EPHA7/PLPPR4/GRIK5/GRIA1/GABRA5/SORCS3/CDH10/NETO1	8
CC	GO:0072562	blood microparticle	12/608	147/19717	0.00202994	0.012433381	0.009248246	ACTG2/PRSS1/FGB/FGA/ORM2/ORM1/APOA2/ALB/ITIH2/BCHE/FGG/CFHR1	12
CC	GO:0046658	anchored component of plasma membrane	7/608	59/19717	0.00217685	0.013128083	0.009764981	GPC6/GAS1/LYPD3/CNTN1/RGS7BP/CNTN2/NTNG1	7
CC	GO:0043034	costamere	4/608	19/19717	0.002398745	0.014034448	0.010439157	FLNC/SYNM/PGM5/ANK2	4
CC	GO:0098644	complex of collagen trimers	4/608	19/19717	0.002398745	0.014034448	0.010439157	COL3A1/LUM/COL8A1/COL4A3	4
CC	GO:0043202	lysosomal lumen	9/608	95/19717	0.002648602	0.015268413	0.011357009	LUM/DCN/PRELP/OGN/GPC6/OMD/SERPINB13/NSG2/KERA	9
CC	GO:0001527	microfibril	3/608	10/19717	0.002977362	0.01691487	0.012581684	FBN1/MFAP4/MFAP5	3
CC	GO:0005913	cell-cell adherens junction	10/608	117/19717	0.00335541	0.018625609	0.013854172	DES/SORBS1/PDLIM3/CDH11/PGM5/HMCN1/LDB3/PKP1/CTNNA3/CDH10	10
CC	GO:0150034	distal axon	18/608	285/19717	0.003373516	0.018625609	0.013854172	DPYSL3/MAP1B/BOC/TSHZ3/CHRM2/PCDH9/GRIK5/TNN/PTPRN/DGKI/STMN2/GRIK3/PENK/CRTAC1/ADCYAP1/KCNA1/SLC18A3/STMN4	18
CC	GO:0043679	axon terminus	10/608	119/19717	0.00379049	0.020637113	0.015350377	CHRM2/GRIK5/TNN/PTPRN/DGKI/GRIK3/PENK/ADCYAP1/KCNA1/SLC18A3	10
CC	GO:0099061	integral component of postsynaptic density membrane	6/608	50/19717	0.004210821	0.02261153	0.016818995	EPHA7/PLPPR4/GRIK5/GRIA1/SORCS3/NETO1	6
CC	GO:0001725	stress fiber	7/608	67/19717	0.004494381	0.023490634	0.017472893	MYL9/MYLK/SYNPO2/SORBS1/PDLIM3/PGM5/LDB3	7
CC	GO:0097517	contractile actin filament bundle	7/608	67/19717	0.004494381	0.023490634	0.017472893	MYL9/MYLK/SYNPO2/SORBS1/PDLIM3/PGM5/LDB3	7
CC	GO:0044304	main axon	7/608	68/19717	0.004880144	0.02517127	0.018722991	MAP1B/MAP1A/ANK2/MYOC/KCNA1/CNTN2/CNGA3	7
CC	GO:0005614	interstitial matrix	3/608	12/19717	0.005212986	0.026538835	0.019740219	TNC/CCDC80/ABI3BP	3
CC	GO:0031225	anchored component of membrane	12/608	170/19717	0.006570509	0.032453169	0.024139441	RGMA/GPC6/GAS1/NEGR1/LYPD3/LY6D/NCAM1/CNTN1/CNTN4/RGS7BP/CNTN2/NTNG1	12
CC	GO:0042627	chylomicron	3/608	13/19717	0.006623096	0.032453169	0.024139441	APOA2/APOC3/APOH	3
CC	GO:0099243	extrinsic component of synaptic membrane	3/608	13/19717	0.006623096	0.032453169	0.024139441	DGKI/CNKSR2/SNAP91	3
CC	GO:0001518	voltage-gated sodium channel complex	3/608	14/19717	0.008238421	0.038806717	0.028865362	SCN7A/SCN4B/SCN2B	3
CC	GO:0031089	platelet dense granule lumen	3/608	14/19717	0.008238421	0.038806717	0.028865362	TIMP3/APOH/ITIH3	3
CC	GO:0043083	synaptic cleft	3/608	14/19717	0.008238421	0.038806717	0.028865362	LAMA2/ADGRB3/LGI1	3
CC	GO:0032432	actin filament bundle	7/608	75/19717	0.008315725	0.038806717	0.028865362	MYL9/MYLK/SYNPO2/SORBS1/PDLIM3/PGM5/LDB3	7
CC	GO:0090533	cation-transporting ATPase complex	3/608	15/19717	0.0100651	0.046305993	0.034443502	PLN/ATP1A2/FXYD1	3
CC	GO:0016324	apical plasma membrane	18/608	318/19717	0.010158968	0.046305993	0.034443502	DDR2/KCNMA1/ANK2/MPDZ/KCNE4/ECRG4/RHCG/CLCA4/UPK3A/GJB6/KCNA5/KCNA1/FXYD1/DSG1/UPK1A/P2RX2/CD300LG/ARHGEF18	18
CC	GO:0042641	actomyosin	7/608	79/19717	0.010938856	0.049287717	0.036661379	MYL9/MYLK/SYNPO2/SORBS1/PDLIM3/PGM5/LDB3	7
CC	GO:0045177	apical part of cell	20/608	384/19717	0.016266066	0.07245793	0.053895936	DDR2/KCNMA1/ITGA8/ANK2/MPDZ/FAP/KCNE4/ECRG4/RHCG/CLCA4/UPK3A/GJB6/KCNA5/KCNA1/FXYD1/DSG1/UPK1A/P2RX2/CD300LG/ARHGEF18	20
CC	GO:0043209	myelin sheath	5/608	49/19717	0.01711812	0.075396664	0.056081837	GNAO1/MPDZ/PLP1/CNTN2/PMP2	5
CC	GO:0016010	dystrophin-associated glycoprotein complex	3/608	19/19717	0.019568331	0.083378108	0.062018625	PGM5/SGCD/SGCA	3
CC	GO:0031045	dense core granule	3/608	19/19717	0.019568331	0.083378108	0.062018625	SCG2/PENK/SYT4	3
CC	GO:0090665	glycoprotein complex	3/608	19/19717	0.019568331	0.083378108	0.062018625	PGM5/SGCD/SGCA	3
CC	GO:0043195	terminal bouton	5/608	51/19717	0.020063322	0.084567981	0.062903681	GRIK5/TNN/GRIK3/ADCYAP1/SLC18A3	5
CC	GO:0034361	very-low-density lipoprotein particle	3/608	20/19717	0.022505198	0.091896225	0.068354603	APOA2/APOC3/APOH	3
CC	GO:0034385	triglyceride-rich plasma lipoprotein particle	3/608	20/19717	0.022505198	0.091896225	0.068354603	APOA2/APOC3/APOH	3
CC	GO:0043194	axon initial segment	3/608	20/19717	0.022505198	0.091896225	0.068354603	MAP1A/ANK2/CNGA3	3
CC	GO:0099572	postsynaptic specialization	18/608	348/19717	0.023224369	0.093855183	0.069811723	MAP1B/ITGA8/MPDZ/DCLK1/EPHA7/SORCS2/PLPPR4/CHRNA3/GRIK5/RGS7BP/DGKI/ACTN2/CNKSR2/GRIA1/GABRA5/SORCS3/CDH10/NETO1	18
CC	GO:0098984	neuron to neuron synapse	18/608	350/19717	0.024414975	0.097659899	0.072641762	MAP1B/ITGA8/MPDZ/DCLK1/EPHA7/CHRM2/SORCS2/PLPPR4/CHRNA3/GRIK5/RGS7BP/DGKI/ACTN2/CNKSR2/PENK/GRIA1/SORCS3/NETO1	18
MF	GO:0005201	extracellular matrix structural constituent	43/552	163/17697	5.48E-28	3.32E-25	2.77E-25	COL3A1/COL6A3/LUM/THBS1/DCN/AEBP1/TNC/MGP/FBLN1/THBS2/FBN1/MFAP4/ELN/COL14A1/SPON1/COL8A1/EFEMP1/PRELP/ASPN/FBLN2/PODN/TNXB/COL10A1/ABI3BP/OGN/LAMA2/HMCN1/MFAP5/COMP/CILP/COL9A3/COL8A2/SRPX/DPT/MMRN1/FGB/FGA/COL4A3/PRG4/FGG/ADIPOQ/COL19A1/COL25A1	43
MF	GO:0005539	glycosaminoglycan binding	34/552	229/17697	3.55E-14	1.07E-11	8.99E-12	THBS1/DCN/SULF1/DPYSL3/THBS2/FBN1/CCDC80/PRELP/THBS4/TNXB/SLIT3/ABI3BP/COMP/FGF7/SFRP1/CEL/SLIT2/RSPO3/CCN4/GREM2/ADAMTS8/FGF10/SUSD5/CCN5/RSPO2/APOH/PLA2G5/EPYC/RSPO1/CTSG/REG3G/PGLYRP3/COL25A1/ELANE	34
MF	GO:0008201	heparin binding	27/552	169/17697	2.73E-12	5.50E-10	4.60E-10	THBS1/THBS2/FBN1/CCDC80/PRELP/THBS4/TNXB/SLIT3/ABI3BP/COMP/FGF7/SFRP1/CEL/SLIT2/RSPO3/CCN4/GREM2/ADAMTS8/FGF10/CCN5/RSPO2/APOH/PLA2G5/RSPO1/CTSG/COL25A1/ELANE	27
MF	GO:1901681	sulfur compound binding	28/552	250/17697	5.14E-09	7.77E-07	6.50E-07	THBS1/DPYSL3/THBS2/FBN1/CCDC80/PRELP/THBS4/TNXB/SLIT3/ABI3BP/COMP/FGF7/SFRP1/CEL/SLIT2/RSPO3/CCN4/GREM2/ADAMTS8/FGF10/CCN5/RSPO2/APOH/PLA2G5/RSPO1/CTSG/COL25A1/ELANE	28
MF	GO:0005518	collagen binding	13/552	67/17697	1.25E-07	1.51E-05	1.26E-05	LUM/THBS1/DCN/AEBP1/SPARCL1/ANTXR1/COL14A1/ASPN/DDR2/PODN/ITGA11/ABI3BP/COMP	13
MF	GO:0048018	receptor ligand activity	38/552	482/17697	1.68E-07	1.70E-05	1.42E-05	GREM1/SFRP2/FBN1/EFEMP1/THBS4/CCL21/OGN/FGF7/FLRT2/TGFB3/CCL19/GREM2/EPHA7/BMP3/SCG2/IGF1/VIP/FGF10/SCGB3A1/FGF14/C10orf99/CARTPT/PENK/IL17C/ADCYAP1/ADIPOQ/TAFA4/GDF10/GDF6/GCG/FGF5/RETN/SLURP1/IL36RN/FGF3/WNT9B/IL36A/CMTM5	38
MF	GO:0030020	extracellular matrix structural constituent conferring tensile strength	10/552	41/17697	3.77E-07	3.26E-05	2.73E-05	COL3A1/COL6A3/COL14A1/COL8A1/COL10A1/COL9A3/COL8A2/COL4A3/COL19A1/COL25A1	10
MF	GO:0005178	integrin binding	17/552	132/17697	7.61E-07	5.75E-05	4.81E-05	COL3A1/THBS1/SFRP2/FBN1/THBS4/TNXB/COMP/FAP/ITGBL1/CCN4/ADAMTS8/IGF1/COL4A3/TNN/ACTN2/FCER2/CCN5	17
MF	GO:0030021	extracellular matrix structural constituent conferring compression resistance	7/552	22/17697	3.14E-06	0.00021088	0.000176483	LUM/DCN/PRELP/ASPN/PODN/OGN/PRG4	7
MF	GO:0008528	G protein-coupled peptide receptor activity	16/552	146/17697	1.33E-05	0.000804165	0.000672994	EDNRA/TACR2/SORCS2/VIPR2/GLP2R/TACR1/SORCS1/ADCYAP1R1/CXCR5/GRPR/MLNR/SORCS3/GALR1/MC2R/AGTR2/NPY5R	16
MF	GO:0030414	peptidase inhibitor activity	18/552	182/17697	1.63E-05	0.000834739	0.000698581	COL6A3/SERPINF1/TIMP3/PI15/PI16/A2ML1/CST2/COL4A3/SERPINB3/ITIH2/ITIH3/SERPINB4/SERPINB13/SPINK7/SERPINB11/WFDC5/SERPINB12/CSN2	18
MF	GO:0061134	peptidase regulator activity	20/552	219/17697	1.83E-05	0.000834739	0.000698581	COL6A3/FBLN1/SFRP2/SERPINF1/TIMP3/PI15/PI16/A2ML1/CST2/COL4A3/SERPINB3/ITIH2/ITIH3/SERPINB4/SERPINB13/SPINK7/SERPINB11/WFDC5/SERPINB12/CSN2	20
MF	GO:0022839	ion gated channel activity	26/552	334/17697	1.90E-05	0.000834739	0.000698581	KCNMA1/KCNMB1/JPH2/KCNE4/KCNK3/CHRNA3/GRIK5/SCN7A/SCN4B/KCNB1/CLCA4/RYR3/NALCN/CLCA2/GRIK3/KCNA5/KCNA1/SCN2B/KCNIP1/CNGA3/GRIA1/KCNS2/GABRA5/P2RX2/KCNA4/KCNK16	26
MF	GO:0005216	ion channel activity	30/552	416/17697	1.95E-05	0.000834739	0.000698581	KCNMA1/KCNMB1/JPH2/ABCC9/KCNE4/KCNK3/CHRNA3/GRIK5/SCN7A/SCN4B/KCNB1/CLCA4/RYR3/NALCN/CLCA2/GRIK3/KCNA5/KCNA1/FXYD1/SCN2B/KCNIP1/CNGA3/GRIA1/KCNS2/GABRA5/P2RX2/LRRC18/KCNA4/KCNK16/CLDN17	30
MF	GO:0008188	neuropeptide receptor activity	9/552	50/17697	2.10E-05	0.000834739	0.000698581	TACR2/SORCS2/TACR1/SORCS1/GRPR/SORCS3/GALR1/MC2R/NPY5R	9
MF	GO:0001653	peptide receptor activity	16/552	152/17697	2.21E-05	0.000834739	0.000698581	EDNRA/TACR2/SORCS2/VIPR2/GLP2R/TACR1/SORCS1/ADCYAP1R1/CXCR5/GRPR/MLNR/SORCS3/GALR1/MC2R/AGTR2/NPY5R	16
MF	GO:0005267	potassium channel activity	14/552	123/17697	2.98E-05	0.001010408	0.000845596	KCNMA1/KCNMB1/ABCC9/KCNE4/KCNK3/GRIK5/KCNB1/GRIK3/KCNA5/KCNA1/KCNIP1/KCNS2/KCNA4/KCNK16	14
MF	GO:0022836	gated channel activity	26/552	343/17697	3.01E-05	0.001010408	0.000845596	KCNMA1/KCNMB1/JPH2/KCNE4/KCNK3/CHRNA3/GRIK5/SCN7A/SCN4B/KCNB1/CLCA4/RYR3/NALCN/CLCA2/GRIK3/KCNA5/KCNA1/SCN2B/KCNIP1/CNGA3/GRIA1/KCNS2/GABRA5/P2RX2/KCNA4/KCNK16	26
MF	GO:0022838	substrate-specific channel activity	30/552	428/17697	3.33E-05	0.001059764	0.000886901	KCNMA1/KCNMB1/JPH2/ABCC9/KCNE4/KCNK3/CHRNA3/GRIK5/SCN7A/SCN4B/KCNB1/CLCA4/RYR3/NALCN/CLCA2/GRIK3/KCNA5/KCNA1/FXYD1/SCN2B/KCNIP1/CNGA3/GRIA1/KCNS2/GABRA5/P2RX2/LRRC18/KCNA4/KCNK16/CLDN17	30
MF	GO:0004867	serine-type endopeptidase inhibitor activity	12/552	94/17697	3.50E-05	0.001059764	0.000886901	COL6A3/SERPINF1/A2ML1/SERPINB3/ITIH2/ITIH3/SERPINB4/SERPINB13/SPINK7/SERPINB11/WFDC5/SERPINB12	12
MF	GO:0050839	cell adhesion molecule binding	33/552	499/17697	4.35E-05	0.001252287	0.001048021	COL3A1/FLNA/CALD1/THBS1/SFRP2/FBN1/CDH11/THBS4/TNXB/CPE/HMCN1/COMP/FAP/NRXN3/ITGBL1/CCN4/TENM4/TENM3/PKP1/ADAMTS8/NRXN2/FGB/FGA/IGF1/COL4A3/CTNNA3/TNN/ACTN2/FCER2/FGG/CCN5/NTNG1/CDH10	33
MF	GO:0004857	enzyme inhibitor activity	27/552	375/17697	5.19E-05	0.001395931	0.001168234	COL6A3/PPP1R12B/SERPINF1/PLN/TIMP3/SLIT2/PI15/PI16/A2ML1/CST2/APOA2/COL4A3/SERPINB3/ITIH2/DGKI/APOC3/ITIH3/SERPINB4/SERPINB13/SPINK7/SCGB1A1/UGT1A8/MRLN/SERPINB11/WFDC5/SERPINB12/CSN2	27
MF	GO:0008237	metallopeptidase activity	17/552	181/17697	5.38E-05	0.001395931	0.001168234	MMP2/AEBP1/CPE/CPXM2/ADAM12/FAP/ADAM33/ADAMTS8/MMP16/CPA2/CLCA4/ADAMTS16/TLL1/CLCA2/CPZ/CPA1/MMP8	17
MF	GO:0008236	serine-type peptidase activity	17/552	182/17697	5.77E-05	0.001395931	0.001168234	MMP2/FAP/PRSS1/RELN/PCSK1/DPP6/CTSG/TMPRSS11E/TMPRSS11B/TMPRSS11A/TMPRSS11D/MMP8/CMA1/CTRB2/CTRB1/ELANE/TMPRSS11F	17
MF	GO:0061135	endopeptidase regulator activity	17/552	182/17697	5.77E-05	0.001395931	0.001168234	COL6A3/SFRP2/SERPINF1/TIMP3/A2ML1/CST2/COL4A3/SERPINB3/ITIH2/ITIH3/SERPINB4/SERPINB13/SPINK7/SERPINB11/WFDC5/SERPINB12/CSN2	17
MF	GO:0005261	cation channel activity	24/552	319/17697	6.79E-05	0.001579923	0.001322215	KCNMA1/KCNMB1/JPH2/ABCC9/KCNE4/KCNK3/CHRNA3/GRIK5/SCN7A/SCN4B/KCNB1/RYR3/NALCN/GRIK3/KCNA5/KCNA1/SCN2B/KCNIP1/CNGA3/GRIA1/KCNS2/P2RX2/KCNA4/KCNK16	24
MF	GO:0017171	serine hydrolase activity	17/552	186/17697	7.57E-05	0.001696549	0.001419817	MMP2/FAP/PRSS1/RELN/PCSK1/DPP6/CTSG/TMPRSS11E/TMPRSS11B/TMPRSS11A/TMPRSS11D/MMP8/CMA1/CTRB2/CTRB1/ELANE/TMPRSS11F	17
MF	GO:0015267	channel activity	30/552	456/17697	0.00010548	0.00227912	0.001907362	KCNMA1/KCNMB1/JPH2/ABCC9/KCNE4/KCNK3/CHRNA3/GRIK5/SCN7A/SCN4B/KCNB1/CLCA4/RYR3/NALCN/CLCA2/GRIK3/KCNA5/KCNA1/FXYD1/SCN2B/KCNIP1/CNGA3/GRIA1/KCNS2/GABRA5/P2RX2/LRRC18/KCNA4/KCNK16/CLDN17	30
MF	GO:0022803	passive transmembrane transporter activity	30/552	457/17697	0.000109656	0.002287655	0.001914506	KCNMA1/KCNMB1/JPH2/ABCC9/KCNE4/KCNK3/CHRNA3/GRIK5/SCN7A/SCN4B/KCNB1/CLCA4/RYR3/NALCN/CLCA2/GRIK3/KCNA5/KCNA1/FXYD1/SCN2B/KCNIP1/CNGA3/GRIA1/KCNS2/GABRA5/P2RX2/LRRC18/KCNA4/KCNK16/CLDN17	30
MF	GO:0004866	endopeptidase inhibitor activity	16/552	175/17697	0.000121724	0.002454772	0.002054363	COL6A3/SERPINF1/TIMP3/A2ML1/CST2/COL4A3/SERPINB3/ITIH2/ITIH3/SERPINB4/SERPINB13/SPINK7/SERPINB11/WFDC5/SERPINB12/CSN2	16
MF	GO:0015079	potassium ion transmembrane transporter activity	15/552	159/17697	0.000138921	0.002711204	0.002268968	KCNMA1/KCNMB1/ABCC9/KCNE4/ATP1A2/KCNK3/GRIK5/KCNB1/GRIK3/KCNA5/KCNA1/KCNIP1/KCNS2/KCNA4/KCNK16	15
MF	GO:0004252	serine-type endopeptidase activity	15/552	160/17697	0.000148988	0.002780514	0.002326972	MMP2/FAP/PRSS1/PCSK1/CTSG/TMPRSS11E/TMPRSS11B/TMPRSS11A/TMPRSS11D/MMP8/CMA1/CTRB2/CTRB1/ELANE/TMPRSS11F	15
MF	GO:0001968	fibronectin binding	6/552	27/17697	0.000151664	0.002780514	0.002326972	THBS1/FBLN1/SFRP2/CCDC80/SSC5D/MYOC	6
MF	GO:0005109	frizzled binding	7/552	39/17697	0.000178595	0.003177936	0.002659569	SFRP1/RSPO3/WNT2B/MYOC/RSPO2/RSPO1/WNT9B	7
MF	GO:0004181	metallocarboxypeptidase activity	6/552	29/17697	0.000230824	0.003989951	0.003339132	AEBP1/CPE/CPXM2/CPA2/CPZ/CPA1	6
MF	GO:0050840	extracellular matrix binding	8/552	57/17697	0.000366327	0.006156331	0.005152145	THBS1/DCN/SPARCL1/ELN/FBLN2/SSC5D/LYPD3/SLIT2	8
MF	GO:0044325	ion channel binding	12/552	124/17697	0.000502078	0.008209656	0.006870543	FLNA/FHL1/ABCC9/ANK2/KCNE4/AKAP6/SCN4B/KCNB1/ACTN2/RIMS1/FXYD1/PIRT	12
MF	GO:0008179	adenylate cyclase binding	4/552	13/17697	0.000534834	0.008515113	0.007126175	ADCY5/AKAP6/ADCY2/ADCYAP1R1	4
MF	GO:0005125	cytokine activity	17/552	220/17697	0.000559902	0.008660727	0.007248038	GREM1/CCL21/TGFB3/CCL19/GREM2/BMP3/SCG2/SCGB3A1/C10orf99/IL17C/ADIPOQ/GDF10/GDF6/SLURP1/IL36RN/IL36A/CMTM5	17
MF	GO:0005504	fatty acid binding	6/552	34/17697	0.00057261	0.008660727	0.007248038	S100A9/S100A8/FABP4/ALB/UGT1A8/PMP2	6
MF	GO:0005104	fibroblast growth factor receptor binding	5/552	25/17697	0.000917841	0.013543749	0.011334568	FGF7/FLRT2/FGF10/FGF5/FGF3	5
MF	GO:0005272	sodium channel activity	6/552	41/17697	0.0015921	0.022933817	0.019192981	GRIK5/SCN7A/SCN4B/NALCN/GRIK3/SCN2B	6
MF	GO:0008083	growth factor activity	13/552	163/17697	0.001824833	0.025660505	0.021474907	EFEMP1/THBS4/OGN/FGF7/TGFB3/BMP3/IGF1/FGF10/FGF14/GDF10/GDF6/FGF5/FGF3	13
MF	GO:0016247	channel regulator activity	12/552	144/17697	0.001866219	0.025660505	0.021474907	FLNA/KCNMB1/PLN/ABCC9/FXYD6/KCNE4/NRXN2/SCN4B/DPP6/FXYD1/SCN2B/KCNIP1	12
MF	GO:0019955	cytokine binding	11/552	128/17697	0.00223394	0.030034087	0.025135095	THBS1/GREM1/COMP/ACKR1/TGFB3/GREM2/GHR/CXCR5/IL31RA/IL36RN/ELANE	11
MF	GO:0004180	carboxypeptidase activity	6/552	45/17697	0.002596649	0.034151577	0.028580963	AEBP1/CPE/CPXM2/CPA2/CPZ/CPA1	6
MF	GO:0008307	structural constituent of muscle	6/552	46/17697	0.002908928	0.037444711	0.03133694	MYH11/MYL9/SYNM/PDLIM3/NEXN/ACTN2	6
MF	GO:0008235	metalloexopeptidase activity	7/552	62/17697	0.003082798	0.038638264	0.032335807	AEBP1/CPE/CPXM2/MMP16/CPA2/CPZ/CPA1	7
MF	GO:0001664	G protein-coupled receptor binding	18/552	280/17697	0.00312938	0.038638264	0.032335807	FLNA/CCL21/SFRP1/GNAO1/RSPO3/CCL19/WNT2B/DEFB1/PTCH2/MYOC/RSPO2/C10orf99/PENK/ADCYAP1/RSPO1/TAC1/GCG/WNT9B	18
MF	GO:0005251	delayed rectifier potassium channel activity	5/552	33/17697	0.003339902	0.040412812	0.0338209	KCNE4/KCNB1/KCNA5/KCNA1/KCNA4	5
MF	GO:0005244	voltage-gated ion channel activity	14/552	197/17697	0.003608533	0.04198389	0.035135713	KCNMA1/KCNE4/KCNK3/SCN7A/SCN4B/KCNB1/NALCN/KCNA5/KCNA1/SCN2B/KCNIP1/KCNS2/KCNA4/KCNK16	14
MF	GO:0022832	voltage-gated channel activity	14/552	197/17697	0.003608533	0.04198389	0.035135713	KCNMA1/KCNE4/KCNK3/SCN7A/SCN4B/KCNB1/NALCN/KCNA5/KCNA1/SCN2B/KCNIP1/KCNS2/KCNA4/KCNK16	14
MF	GO:0033293	monocarboxylic acid binding	7/552	64/17697	0.003692106	0.042145744	0.035271166	S100A9/S100A8/FABP4/ALB/PLA2G1B/UGT1A8/PMP2	7
MF	GO:0099106	ion channel regulator activity	10/552	118/17697	0.003853687	0.043175571	0.036133014	FLNA/KCNMB1/PLN/ABCC9/FXYD6/KCNE4/NRXN2/DPP6/FXYD1/KCNIP1	10
MF	GO:0036122	BMP binding	3/552	11/17697	0.004130078	0.043836788	0.036686377	GREM1/COMP/GREM2	3
MF	GO:0050786	RAGE receptor binding	3/552	11/17697	0.004130078	0.043836788	0.036686377	S100A9/S100A8/S100A7	3
MF	GO:0097493	structural molecule activity conferring elasticity	3/552	11/17697	0.004130078	0.043836788	0.036686377	FBN1/ELN/FBLN2	3
MF	GO:0015077	monovalent inorganic cation transmembrane transporter activity	22/552	382/17697	0.00444821	0.046399431	0.038831016	KCNMA1/KCNMB1/ABCC9/KCNE4/ATP1A2/KCNK3/GRIK5/SCN7A/SCN4B/KCNB1/NALCN/GRIK3/SLC13A5/KCNA5/KCNA1/SCN2B/KCNIP1/KCNS2/SLC5A7/COX7B2/KCNA4/KCNK16	22
MF	GO:0004222	metalloendopeptidase activity	9/552	103/17697	0.004894419	0.050188534	0.042002062	MMP2/ADAM12/FAP/ADAM33/ADAMTS8/MMP16/ADAMTS16/TLL1/MMP8	9
MF	GO:0015459	potassium channel regulator activity	6/552	52/17697	0.005404799	0.054498386	0.045608914	FLNA/KCNMB1/ABCC9/KCNE4/DPP6/KCNIP1	6
MF	GO:0017147	Wnt-protein binding	5/552	37/17697	0.005539252	0.054938487	0.045977229	SFRP2/SFRP4/FRZB/SFRP1/MUSK	5
MF	GO:0005249	voltage-gated potassium channel activity	8/552	87/17697	0.005749762	0.056106548	0.046954762	KCNMA1/KCNE4/KCNK3/KCNB1/KCNA5/KCNA1/KCNS2/KCNA4	8
MF	GO:0004175	endopeptidase activity	23/552	427/17697	0.00809933	0.077779277	0.065092357	MMP2/ADAM12/SFRP1/FAP/PRSS1/ADAM33/ADAMTS8/MMP16/PCSK1/ADAMTS16/TLL1/CTSG/CAPN14/TMPRSS11E/TMPRSS11B/TMPRSS11A/TMPRSS11D/MMP8/CMA1/CTRB2/CTRB1/ELANE/TMPRSS11F	23
MF	GO:0036041	long-chain fatty acid binding	3/552	14/17697	0.008498442	0.080336836	0.067232742	S100A9/S100A8/FABP4	3
MF	GO:0008238	exopeptidase activity	9/552	113/17697	0.00887438	0.082513289	0.069054183	AEBP1/GGT5/CPE/CPXM2/FAP/MMP16/CPA2/CPZ/CPA1	9
MF	GO:0003779	actin binding	23/552	431/17697	0.00900145	0.082513289	0.069054183	FLNA/MYH11/CALD1/TAGLN/TNS1/MYLK/SYNPO2/CNN1/FLNC/ANTXR1/SORBS1/LMOD1/PDLIM3/MAP1B/KCNMA1/NEXN/MAP1A/LDB3/CTNNA3/ACTN2/PKNOX2/KLHL4/TNNT3	23
MF	GO:0070851	growth factor receptor binding	10/552	134/17697	0.009300982	0.083986478	0.070287074	GREM1/EFEMP1/FGF7/MS4A1/FLRT2/FGF10/FGF5/IL36RN/FGF3/IL36A	10
MF	GO:0005523	tropomyosin binding	3/552	15/17697	0.010380163	0.091014471	0.0761687	CALD1/LMOD1/TNNT3	3
MF	GO:0019215	intermediate filament binding	3/552	15/17697	0.010380163	0.091014471	0.0761687	SYNM/KRT14/PKP1	3
MF	GO:0005184	neuropeptide hormone activity	4/552	28/17697	0.010580268	0.091443749	0.076527957	VIP/CARTPT/PENK/ADCYAP1	4
MF	GO:0046873	metal ion transmembrane transporter activity	23/552	438/17697	0.010775943	0.091823177	0.076845495	KCNMA1/KCNMB1/JPH2/ABCC9/KCNE4/ATP1A2/KCNK3/GRIK5/SCN7A/SCN4B/KCNB1/RYR3/NALCN/GRIK3/SLC13A5/KCNA5/KCNA1/SCN2B/KCNIP1/KCNS2/SLC5A7/KCNA4/KCNK16	23
MF	GO:0015276	ligand-gated ion channel activity	10/552	138/17697	0.011305196	0.093693747	0.078410948	JPH2/CHRNA3/GRIK5/RYR3/CLCA2/GRIK3/CNGA3/GRIA1/GABRA5/P2RX2	10
MF	GO:0022834	ligand-gated channel activity	10/552	138/17697	0.011305196	0.093693747	0.078410948	JPH2/CHRNA3/GRIK5/RYR3/CLCA2/GRIK3/CNGA3/GRIA1/GABRA5/P2RX2	10
MF	GO:0015026	coreceptor activity	5/552	44/17697	0.011554359	0.094464694	0.079056142	RGMA/GPC6/NGFR/FCRL1/LILRA4	5
MF	GO:0043236	laminin binding	4/552	29/17697	0.011976904	0.096613689	0.080854605	THBS1/SSC5D/LYPD3/SLIT2	4
MF	GO:0030280	structural constituent of epidermis	3/552	16/17697	0.012483966	0.098881142	0.082752204	PKP1/SPRR1A/SPRR2E	3
MF	GO:0004714	transmembrane receptor protein tyrosine kinase activity	6/552	62/17697	0.012584873	0.098881142	0.082752204	EFEMP1/DDR2/EPHA3/EPHA7/NTRK3/MUSK	6
