# Supplementary material for: LncRNA MSC-AS1 Is a Diagnostic Biomarker and Predicts Poor Prognosis in Patients With Gastric Cancer by Integrated Bioinformatics Analysis
Source: Front Med (Lausanne). 2021 Dec 2;8:795427. doi: 10.3389/fmed.2021.795427 (PMC8674534; doi:10.3389/fmed.2021.795427)
Supplement: Supplementary file 3 [file Data_Sheet_2.CSV]

ID	Description	GeneRatio	BgRatio	pvalue	p.adjust	qvalue	geneID	Count
hsa04080	Neuroactive ligand-receptor interaction	34/268	341/8075	6.61E-09	1.61E-06	1.38E-06	EDNRA/TACR2/PRSS1/PTGER3/CHRM2/CHRNA3/GHR/GRIK5/VIP/PTGFR/VIPR2/GLP2R/CNR2/HTR2A/GRIK3/PENK/ADCYAP1/TACR1/CTSG/ADCYAP1R1/TAC1/GRPR/GCG/ADRB3/GRIA1/MLNR/GABRA5/P2RX2/SLURP1/GALR1/MC2R/AGTR2/NPY5R/DRD5	34
hsa04974	Protein digestion and absorption	17/268	103/8075	3.83E-08	4.68E-06	4.02E-06	COL3A1/COL6A3/ELN/COL14A1/COL8A1/COL10A1/COL9A3/COL8A2/PRSS1/ATP1A2/CPA2/COL4A3/COL19A1/CPA1/COL25A1/CTRB2/CTRB1	17
hsa04512	ECM-receptor interaction	15/268	88/8075	1.59E-07	1.30E-05	1.11E-05	COL6A3/THBS1/TNC/THBS2/THBS4/TNXB/ITGA11/LAMA2/COMP/ITGA8/COL9A3/COL4A3/TNN/RELN/TNR	15
hsa04270	Vascular smooth muscle contraction	18/268	135/8075	4.36E-07	2.66E-05	2.28E-05	MYH11/ACTG2/CALD1/MYL9/ACTA2/MYLK/PPP1R12B/MRVI1/KCNMA1/GUCY1A1/KCNMB1/ADCY5/EDNRA/ADCY2/PLA2G5/CALML3/PLA2G1B/CALML5	18
hsa04024	cAMP signaling pathway	23/268	216/8075	6.80E-07	3.05E-05	2.62E-05	MYL9/ADCY5/EDNRA/PLN/GLI3/ATP1A2/PTGER3/CHRM2/GLI1/MAPK10/ADCY2/VIP/VIPR2/ADCYAP1/ADCYAP1R1/FXYD1/CALML3/GCG/CNGA3/GRIA1/CALML5/MC2R/DRD5	23
hsa04510	Focal adhesion	22/268	201/8075	7.50E-07	3.05E-05	2.62E-05	FLNA/COL6A3/MYL9/THBS1/MYLK/FLNC/TNC/PPP1R12B/THBS2/THBS4/TNXB/ITGA11/LAMA2/COMP/ITGA8/COL9A3/MAPK10/IGF1/COL4A3/TNN/RELN/TNR	22
hsa04972	Pancreatic secretion	15/268	102/8075	1.15E-06	4.02E-05	3.45E-05	KCNMA1/ADCY5/CEL/PRSS1/ATP1A2/ADCY2/CPA2/CLCA4/CLCA2/PLA2G5/CPA1/PLA2G1B/CTRB2/CTRB1/PNLIP	15
hsa04924	Renin secretion	12/268	69/8075	2.28E-06	6.95E-05	5.96E-05	KCNMA1/GUCY1A1/ADCY5/EDNRA/PDE1A/CLCA4/CLCA2/ADCYAP1/ADCYAP1R1/CALML3/ADRB3/CALML5	12
hsa04020	Calcium signaling pathway	20/268	201/8075	1.05E-05	0.000284343	0.000244108	MYLK/EDNRA/PLN/TACR2/PTGER3/PDE1A/CHRM2/CASQ2/ADCY2/PTGFR/RYR3/HTR2A/TACR1/GRPR/CALML3/CASQ1/ADRB3/CALML5/P2RX2/DRD5	20
hsa05414	Dilated cardiomyopathy	11/268	96/8075	0.000316445	0.007721251	0.006628684	DES/ITGA11/LAMA2/ADCY5/SGCD/PLN/ITGA8/TGFB3/SGCA/ADCY2/IGF1	11
hsa04022	cGMP-PKG signaling pathway	15/268	167/8075	0.000419408	0.009303231	0.007986811	MYL9/MYLK/MRVI1/KCNMA1/GUCY1A1/KCNMB1/ADCY5/EDNRA/PLN/ATP1A2/ADCY2/CALML3/ADRB3/CALML5/IRS4	15
hsa04970	Salivary secretion	10/268	93/8075	0.000976499	0.019855475	0.0170459	KCNMA1/GUCY1A1/ADCY5/ATP1A2/ADCY2/CST2/RYR3/CALML3/ADRB3/CALML5	10
hsa00350	Tyrosine metabolism	6/268	36/8075	0.001063895	0.01996849	0.017142923	AOC3/ADH1B/ALDH3B2/AOX1/TYRP1/TPO	6
hsa04713	Circadian entrainment	10/268	97/8075	0.001353411	0.02358802	0.020250285	GUCY1A1/ADCY5/GNAO1/ADCY2/RYR3/ADCYAP1/ADCYAP1R1/CALML3/GRIA1/CALML5	10
hsa04151	PI3K-Akt signaling pathway	23/268	354/8075	0.00152904	0.024872383	0.021352909	COL6A3/THBS1/TNC/THBS2/THBS4/TNXB/ITGA11/LAMA2/COMP/FGF7/ITGA8/COL9A3/NGFR/CHRM2/GHR/IGF1/COL4A3/TNN/FGF10/RELN/TNR/FGF5/FGF3	23
hsa04915	Estrogen signaling pathway	12/268	138/8075	0.002061587	0.031439209	0.02699052	MMP2/KRT13/KRT23/ADCY5/GNAO1/KRT16/KRT14/ADCY2/PGR/CALML3/CALML5/KRT24	12
hsa04923	Regulation of lipolysis in adipocytes	7/268	57/8075	0.0026219	0.037631978	0.032307004	ADCY5/PTGER3/FABP4/ADCY2/PLIN1/ADRB3/IRS4	7
hsa05412	Arrhythmogenic right ventricular cardiomyopathy	8/268	77/8075	0.003844555	0.050006401	0.042930431	DES/ITGA11/LAMA2/SGCD/ITGA8/SGCA/CTNNA3/ACTN2	8
hsa04514	Cell adhesion molecules	12/268	149/8075	0.003893941	0.050006401	0.042930431	ITGA8/JAM2/NEGR1/NRXN3/NCAM1/CNTN1/NRXN2/CADM3/CNTN2/NTNG1/CLDN8/CLDN17	12
hsa00430	Taurine and hypotaurine metabolism	3/268	Nov-75	0.004893517	0.05970091	0.051253154	GGT5/CDO1/GADL1	3
hsa05144	Malaria	6/268	50/8075	0.005893953	0.068482116	0.058791808	THBS1/THBS2/THBS4/COMP/ACKR1/TGFB3	6
hsa04614	Renin-angiotensin system	4/268	23/8075	0.006382968	0.07079292	0.06077563	CTSG/CMA1/AGTR2/MRGPRD	4
hsa04310	Wnt signaling pathway	12/268	160/8075	0.006857216	0.07274612	0.06245245	SFRP2/SFRP4/SERPINF1/NOTUM/SFRP1/RSPO3/WNT2B/CCN4/MAPK10/RSPO2/RSPO1/WNT9B	12
hsa04911	Insulin secretion	8/268	86/8075	0.007511893	0.076370916	0.065564332	KCNMA1/KCNMB1/ADCY5/ATP1A2/ADCY2/ADCYAP1/ADCYAP1R1/GCG	8
hsa05410	Hypertrophic cardiomyopathy	8/268	90/8075	0.009801182	0.095659534	0.082123586	DES/ITGA11/LAMA2/SGCD/ITGA8/TGFB3/SGCA/IGF1	8
