# Supplementary material for: LncRNA MSC-AS1 Is a Diagnostic Biomarker and Predicts Poor Prognosis in Patients With Gastric Cancer by Integrated Bioinformatics Analysis
Source: Front Med (Lausanne). 2021 Dec 2;8:795427. doi: 10.3389/fmed.2021.795427 (PMC8674534; doi:10.3389/fmed.2021.795427)
Supplement: Supplementary file 4 [file Data_Sheet_3.CSV]

ID	setSize	enrichmentScore	NES	pvalue	p.adjust	FDR	rank	leading_edge	core_enrichment
REACTOME_G_ALPHA_S_SIGNALLING_EVENTS	499	0.486	1.685	0.001	0.022	0.013	17364	tags=55%, list=33%, signal=37%	GCG/VIP/ADCYAP1/VIPR2/GLP2R/ADRB3/ADCYAP1R1/ADCY2/PDE1A/MC2R/ADCY5/DRD5/OR2AK2/ADCY8/GPBAR1/PTH1R/GPR15/OR2F2/PDE7B/PDE3A/OR2L13/PTGDR/OR2B11/TSHB/LHCGR/PDE1B/OR5K2/REEP2/OR2L5/CRHR1/OR5B21/MC5R/GNB4/OR13C8/FSHB/PDE2A/OR56B1/PTGIR/OR3A1/HRH2/OR51E2/MC4R/FSHR/MC3R/HTR7/CALCRL/OR52L1/OR4D6/OR10A3/OR52N4/GIP/OR1I1/OR2L2/OR2D2/REEP1/GPR20/GPR176/AVPR2/OR6A2/OR52H1/GNG11/OR52K2/OR4D10/TSHR/OR51S1/SCTR…
REACTOME_G_ALPHA_I_SIGNALLING_EVENTS	391	0.471	1.621	0.001	0.022	0.013	10227	tags=39%, list=20%, signal=32%	PENK/AGTR2/CHRM2/GNAO1/NPY5R/CCL19/ADCY2/CXCR5/CNR2/GALR1/PDE1A/RGS4/ADCY5/CCL21/PTGER3/P2RY12/GPC6/NPY2R/RCVRN/ADCY8/CX3CR1/NPY1R/CCR7/P2RY14/TAS2R41/SST/CCR4/S1PR3/SUCNR1/GPR17/NMUR1/PDE1B/RGS22/CCR2/GNB4/CXCL13/TAS2R9/CAMK4/OPRM1/PRKAR2B/CXCL12/S1PR1/PYY/FPR3/GUCA1C/APLNR/C3AR1/DRD3/NPBWR1/GPR183/RGS8/LPAR1/NPBWR2/ITPR1/CXCL6/HTR1E/CNR1/GABBR2/HRH4/CXCR4/FPR1/RGS9/C3/RGS18/PNOC/PDE4B/CCR8/GPC5…
REACTOME_GPCR_LIGAND_BINDING	437	0.573	1.98	0.001	0.022	0.013	10227	tags=49%, list=20%, signal=40%	GCG/VIP/TAC1/PENK/AGTR2/CHRM2/TACR2/PTCH2/ADCYAP1/VIPR2/HTR2A/PTGFR/GLP2R/ADRB3/NPY5R/CCL19/ADCYAP1R1/MLNR/CXCR5/CNR2/GRPR/TACR1/GALR1/MC2R/DRD5/CCL21/WNT2B/PTGER3/P2RY12/EDNRA/WNT9B/NPY2R/GPBAR1/MLN/PTH1R/PROK1/CX3CR1/NPY1R/CCR7/P2RY14/CYSLTR1/TAS2R41/PTGDR/SST/LPAR4/CCR4/S1PR3/DHH/TSHB/LHCGR/SUCNR1/GPR17/GRP/NMUR1/UTS2B/CCR2/CRHR1/MC5R/GNB4/CXCL13/PTGER1/TAS2R9/CYSLTR2/FSHB/ADRA1A/OPRM1/XCR1/CX…
REACTOME_NEURONAL_SYSTEM	405	0.514	1.772	0.001	0.022	0.013	10507	tags=38%, list=20%, signal=31%	KCNA1/SLC18A3/ACTN2/SLC5A7/KCNMA1/CHRNA3/GABRA5/GRIA1/NRXN3/ABCC9/NRXN2/KCNA4/GRIK3/KCNK16/PPFIA2/KCNA5/KCNB1/ADCY2/NTRK3/KCNK3/ADCY5/SLITRK2/RIMS1/KCNS2/KCNMB1/BCHE/GRIK5/SLITRK4/KCND2/DLGAP2/KCNK2/ADCY8/SLITRK5/NLGN4Y/PRKCB/KCNJ8/KCNA2/SLITRK3/SNAP25/SHANK1/GLRA3/NRXN1/GRIA2/TUBA1A/GJC1/SLC17A7/KCNA3/GNB4/CACNB2/CAMK4/EPB41L3/KCNC1/GLRB/NLGN3/PRKAR2B/KCNN3/GRM5/LRRTM1/CHAT/SLITRK6/GRIK2/SLC18A2…
REACTOME_OLFACTORY_SIGNALING_PATHWAY	361	0.448	1.538	0.001	0.022	0.013	17864	tags=56%, list=34%, signal=37%	OR2AK2/OR2F2/OR2L13/OR2B11/OR5K2/REEP2/OR2L5/OR5B21/OR13C8/OR56B1/OR3A1/OR51E2/OR52L1/OR4D6/OR10A3/OR52N4/OR1I1/OR2L2/OR2D2/REEP1/OR6A2/OR52H1/OR52K2/OR4D10/OR51S1/OR8K1/OR2A5/GNAL/OR4D9/OR4C3/OR4K14/OR2T3/OR1E1/OR1L8/OR10AG1/OR4K5/OR5W2/OR5T3/OR6C68/OR1E2/OR52D1/OR2C3/OR51G2/OR5B2/OR2A42/OR5P3/OR5V1/OR51L1/OR2A2/OR1F1/OR6B2/OR51D1/OR7D2/OR2H1/OR52B6/OR51M1/OR5B12/OR1L6/OR2L3/OR7E24/OR4N2/OR10H3/…
KEGG_CYTOKINE_CYTOKINE_RECEPTOR_INTERACTION	251	0.515	1.745	0.001	0.022	0.013	10147	tags=45%, list=19%, signal=36%	NGFR/CCL19/CXCR5/GHR/TPO/TGFB3/CCL21/PDGFRB/CX3CR1/CCR7/TNFSF8/HGF/CCR4/IL6/TNFRSF13B/FLT3/INHBA/TNFRSF13C/IL7R/CCR2/IL1R1/CXCL13/IL5RA/IL21/XCR1/CXCL12/LEP/PDGFRA/CSF1R/CSF2RB/KIT/IL24/CCL7/TNFSF4/CCL11/CXCL6/IL12B/CXCR4/LEPR/VEGFC/CCR8/PPBPP1/CD40LG/PDGFC/IFNL2/TNFSF18/IFNA6/IFNL3/CCR5/IL2/IL17B/IL6ST/LTA/IL22RA2/IL10RA/LTB/PLEKHO2/IFNA21/TNFSF12/CXCL9/CCR1/GDF5/IL10/EDA2R/IL2RA/CRLF2/FLT4/GH1/…
KEGG_NEUROACTIVE_LIGAND_RECEPTOR_INTERACTION	268	0.616	2.093	0.001	0.022	0.013	8545	tags=52%, list=16%, signal=44%	AGTR2/CHRM2/TACR2/CHRNA3/VIPR2/GABRA5/GRIA1/HTR2A/PTGFR/GLP2R/ADRB3/NPY5R/GRIK3/ADCYAP1R1/MLNR/GHR/CNR2/GRPR/TACR1/P2RX2/GALR1/MC2R/DRD5/CTSG/GRIK5/PTGER3/EDNRA/NPY2R/PTH1R/NPY1R/P2RY14/CYSLTR1/PTGDR/LPAR4/S1PR3/GLRA3/TSHB/LHCGR/NMUR1/GRIA2/CRHR1/MC5R/PTGER1/CYSLTR2/P2RY8/FSHB/GLRB/ADRA1A/OPRM1/S1PR1/P2RY10/LEP/FPR3/F2R/APLNR/PTGIR/C3AR1/HRH2/DRD3/AVPR1A/GRM5/NPBWR1/LPAR1/NPBWR2/MC4R/FSHR/MC3R/P2…
NABA_SECRETED_FACTORS	331	0.414	1.416	0.001	0.022	0.013	8732	tags=36%, list=17%, signal=30%	CHRDL1/SFRP2/IGF1/GDF10/ANGPTL1/SFRP1/SFRP4/GDF6/CCL19/FGF7/CHRDL2/ANGPTL7/FGF10/BMP3/FRZB/CBLN4/FGF14/ISM1/TPO/FGF5/TGFB3/CCL21/WNT2B/WNT9B/CBLN1/BRINP3/CRLF1/FSTL1/VWC2/ANGPTL2/TNFSF8/HGF/IL6/FGF2/LEFTY2/DHH/INHBA/BMP10/ANGPTL5/CXCL13/IL16/HHIP/CHRD/CCBE1/GDF2/CXCL12/LEP/BMP8A/NGF/WNT9A/WNT2/MEGF10/IL24/CCL7/CRHBP/FGF1/TNFSF4/CCL11/CXCL6/IL12B/VEGFC/S100Z/SCUBE2/BMP6/TCHHL1/GDF3/PDGFC/SCUBE3/TN…
KEGG_PATHWAYS_IN_CANCER	321	0.413	1.412	0.001	0.022	0.013	8272	tags=24%, list=16%, signal=21%	IGF1/PTCH2/FGF7/LAMA2/FGF10/GLI1/MAPK10/FGF14/RUNX1T1/CTNNA3/GLI3/FGF5/TGFB3/WNT2B/MMP2/WNT9B/COL4A4/ZBTB16/PDGFRB/FN1/AR/RXRG/AKT3/PRKCB/HGF/IL6/FGF2/FLT3/COL4A6/PIK3CG/HHIP/LAMA4/GLI2/PDGFRA/CSF1R/WNT9A/WNT2/KIT/PIK3R5/FGF1/BCL2/CCNA1/VEGFC/FGFR1/NTRK1/MMP1/FZD4/COL4A2/PIK3CD/ETS1/FZD8/FGF6/FZD1/PLCG2/COL4A1/KLK3/TCF7L1/LEF1/RET/CSF3R/PRKCG/MMP9/MITF/TGFB1/WNT5A/FZD7/FGF16/DCC/LAMC1/PTCH1/TGFBR…
NABA_CORE_MATRISOME	265	0.695	2.359	0.001	0.022	0.013	7786	tags=60%, list=15%, signal=51%	ADIPOQ/THBS4/OGN/OMD/KERA/CILP/COL14A1/SLIT2/RSPO1/SVEP1/MGP/FNDC1/COL8A1/PRG4/COL19A1/PRELP/PODN/TNN/MFAP5/HMCN1/TNXB/EFEMP1/ABI3BP/FBN1/LAMA2/EPYC/NTNG1/DCN/SPON1/ASPN/SLIT3/SRPX/RSPO3/FBLN2/FBLN1/LUM/COL3A1/THBS2/SPARCL1/RELN/COMP/COL25A1/TNR/RSPO2/COL10A1/THBS1/ELN/CRISPLD1/IGSF10/DPT/MFAP4/AEBP1/COL8A2/LGI2/LGI1/COL4A3/MMRN1/COL6A3/TNC/BMPER/NTN3/COL4A4/COL1A2/ECM2/LTBP2/SMOC2/VCAN/FBLN5/LTB…
REACTOME_CLASS_A_1_RHODOPSIN_LIKE_RECEPTORS	309	0.589	2.012	0.001	0.022	0.013	8577	tags=49%, list=16%, signal=41%	TAC1/PENK/AGTR2/CHRM2/TACR2/HTR2A/PTGFR/ADRB3/NPY5R/CCL19/MLNR/CXCR5/CNR2/GRPR/TACR1/GALR1/MC2R/DRD5/CCL21/PTGER3/P2RY12/EDNRA/NPY2R/GPBAR1/MLN/PROK1/CX3CR1/NPY1R/CCR7/P2RY14/CYSLTR1/PTGDR/SST/LPAR4/CCR4/S1PR3/TSHB/LHCGR/SUCNR1/GPR17/GRP/NMUR1/UTS2B/CCR2/MC5R/CXCL13/PTGER1/CYSLTR2/FSHB/ADRA1A/OPRM1/XCR1/CXCL12/S1PR1/PYY/P2RY10/FPR3/F2R/APLNR/GPR68/PTGIR/C3AR1/HRH2/DRD3/AVPR1A/NPBWR1/GPR183/LPAR1/…
REACTOME_EXTRACELLULAR_MATRIX_ORGANIZATION	296	0.609	2.082	0.001	0.022	0.013	7853	tags=53%, list=15%, signal=45%	COL14A1/ADAMTS16/COL8A1/COL19A1/TNN/MFAP5/TNXB/EFEMP1/MUSK/FBN1/LAMA2/DCN/DDR2/ASPN/CMA1/FBLN2/FBLN1/LUM/COL3A1/COMP/COL25A1/TNR/COL10A1/THBS1/ELN/CTSG/ADAMTS8/TLL1/MMP16/TGFB3/ITGA11/MFAP4/MMP2/COL8A2/ADAM12/MMP8/NCAM1/JAM2/ITGA8/COL4A3/ELANE/COL6A3/TNC/COL4A4/COL1A2/JAM3/LTBP2/VCAN/FBLN5/LTBP1/EMILIN1/CTSK/FN1/ADAMTS2/A2M/P4HA3/COL5A1/BGN/COL1A1/ITGA9/COL11A1/SERPINE1/ADAMTS1/COL5A2/COL12A1/LOX…
REACTOME_TRANSMISSION_ACROSS_CHEMICAL_SYNAPSES	265	0.451	1.53	0.001	0.022	0.013	10722	tags=32%, list=21%, signal=26%	SLC18A3/ACTN2/SLC5A7/CHRNA3/GABRA5/GRIA1/GRIK3/PPFIA2/ADCY2/ADCY5/RIMS1/BCHE/GRIK5/ADCY8/PRKCB/SNAP25/GLRA3/GRIA2/TUBA1A/SLC17A7/GNB4/CACNB2/CAMK4/GLRB/PRKAR2B/CHAT/GRIK2/SLC18A2/GABBR2/CHRNA6/RASGRF2/CACNG3/SLC1A2/CACNA2D3/KCNJ5/GRIA3/GNG11/GRIN2A/DLG4/DLG2/GNAL/CAMK2A/SLC32A1/GNG7/RPS6KA6/GABRG2/GNG2/GAD2/CACNG2/KCNJ6/GABRA6/GABRR3/GRIN3A/TSPAN7/ADCY4/TUBB6/TUBB4A/PRKCG/ADCY1/NCALD/PLCB2/GABRA1…
KEGG_FOCAL_ADHESION	197	0.626	2.098	0.001	0.022	0.013	7866	tags=41%, list=15%, signal=35%	THBS4/ACTN2/FLNC/IGF1/MYLK/TNN/TNXB/LAMA2/MAPK10/COL3A1/THBS2/RELN/COMP/TNR/THBS1/MYL9/ITGA11/FLNA/ITGA8/COL6A3/TNC/COL4A4/COL1A2/PDGFRB/FN1/COL5A1/COL1A1/AKT3/PRKCB/ITGA9/COL11A1/HGF/COL5A2/ITGA7/COL6A2/SHC4/COL4A6/PIK3CG/MYL7/LAMA4/ITGA5/ITGA4/PDGFRA/PIK3R5/SPP1/BCL2/ITGA1/VEGFC/PAK3/VWF/CAV1/ITGB3/COL6A1/COL4A2/ITGA10/PDGFC/PIK3CD/COL6A6/ACTN3/PDGFD/COL4A1/SHC3/PARVA/FLT4/COL5A3/PARVG/FYN/MYL1…
REACTOME_G_ALPHA_Q_SIGNALLING_EVENTS	212	0.519	1.745	0.001	0.022	0.013	9916	tags=41%, list=19%, signal=33%	GCG/TAC1/TACR2/HTR2A/PTGFR/MLNR/GRPR/TACR1/RGS4/DGKI/EDNRA/RASGRP2/MLN/ARHGEF25/PROK1/CYSLTR1/DGKB/LPAR4/GPR17/GRP/NMUR1/UTS2B/GNB4/PTGER1/CYSLTR2/ADRA1A/XCR1/P2RY10/F2R/GPR68/AVPR1A/GRM5/LPAR1/ITPR1/F2RL3/RGS18/TRPC3/FPR2/GPR65/AGTR1/HTR2B/RGS5/FFAR1/BTK/F2RL2/GNG11/HCRTR1/AGT/TBXA2R/GPRC6A/RGS1/GNG7/GNG2/ADRA1B/CCKAR/PROKR2/FFAR3/OPN4/TRPC6/TAC3/MMP3/RGS2/GRM1/GPR132/GHSR/DGKG/EDNRB/TRHR/PLCB2/…
REACTOME_MUSCLE_CONTRACTION	203	0.641	2.151	0.001	0.022	0.013	6599	tags=45%, list=13%, signal=39%	MYH11/ATP1A2/CASQ2/ACTG2/ACTN2/DES/LMOD1/SCN7A/PLN/MYLK/ABCC9/KCNK16/SCN2B/SORBS1/CASQ1/NKX2-5/FGF14/KCNK3/SCN4B/TNNT3/KCNE4/KCNIP1/CALD1/FXYD1/MYL9/RYR3/ACTA2/FXYD6/KCND2/TMOD1/KCNK2/ATP2B3/NPR1/CACNA1C/SCN11A/NPPC/SLC8A3/ACTC1/CORIN/ATP1B2/MYL3/TPM2/TRPC1/MYL7/DMD/CACNB2/SCN4A/RYR2/SLC8A1/CACNG7/TPM1/CACNA2D1/ITPR1/KCNE1/CLIC2/NOS1/SCN10A/ITGA1/ATP2B4/SLC8A2/SCN1B/GUCY1A2/CACNG3/KCND1/DMPK/CACN…
KEGG_REGULATION_OF_ACTIN_CYTOSKELETON	210	0.464	1.557	0.001	0.022	0.013	8684	tags=29%, list=17%, signal=24%	ACTN2/CHRM2/MYLK/FGF7/FGF10/FGF14/FGF5/MYL9/ITGA11/ITGA8/PDGFRB/FN1/CFL2/ITGA9/ITGA7/FGF2/MRAS/PIK3CG/MYL7/ITGA5/ITGA4/F2R/PDGFRA/MOS/ITGAD/PIK3R5/ARHGEF6/FGF1/MYH10/ITGA1/ITGAX/PAK3/FGFR1/ITGB3/ITGAL/NCKAP1L/ITGA10/PDGFC/PIK3CD/ACTN3/FGF6/ITGAM/ITGB2/PDGFD/MSN/WAS/CD14/MYL10/ACTN1/FGF16/FGD1/GSN/INSRR/CHRM4/INS/ITGAV/VCL/BDKRB1/PIP4K2A/MYLK3/FGD3
REACTOME_CELL_SURFACE_INTERACTIONS_AT_THE_VASCULAR_WALL	190	0.557	1.866	0.001	0.022	0.013	12530	tags=56%, list=24%, signal=43%	PSG9/VPREB3/JAM2/SELP/COL1A2/JAM3/FN1/COL1A1/CD177/IGHV3-13/PSG7/IGKV2-30/GYPC/ATP1B2/SELL/PSG1/IGKV1-16/SELE/TEK/IGHV3-33/ITGA5/ITGA4/CD84/OLR1/IGKV4-1/PSG4/CD48/PSG6/PSG11/IGHV3-7/PECAM1/GYPA/IGLV7-43/ITGAX/IGKV1-33/CAV1/IGHV1-2/ITGB3/MAG/ITGAL/IGLV1-51/MMP1/SDC2/PSG5/SPN/ANGPT1/IGKV1D-33/CD99L2/ITGAM/TREM1/ITGB2/IGKV1-39/IGKV2D-40/IGHV3-48/ANGPT4/IGKV1D-39/IGKV2D-30/IGKV1-5/FYN/TSPAN7/IGLV6-57…
REACTOME_NEUROTRANSMITTER_RECEPTORS_AND_POSTSYNAPTIC_SIGNAL_TRANSMISSION	201	0.459	1.54	0.001	0.022	0.013	10722	tags=34%, list=21%, signal=27%	ACTN2/CHRNA3/GABRA5/GRIA1/GRIK3/ADCY2/ADCY5/GRIK5/ADCY8/PRKCB/GLRA3/GRIA2/TUBA1A/GNB4/CAMK4/GLRB/PRKAR2B/GRIK2/GABBR2/CHRNA6/RASGRF2/CACNG3/KCNJ5/GRIA3/GNG11/GRIN2A/DLG4/DLG2/GNAL/CAMK2A/GNG7/RPS6KA6/GABRG2/GNG2/CACNG2/KCNJ6/GABRA6/GABRR3/GRIN3A/TSPAN7/ADCY4/TUBB6/TUBB4A/PRKCG/ADCY1/NCALD/PLCB2/GABRA1/CHRNB4/PRKACB/CHRNA4/ADCY9/LIN7A/MAPT/GABBR1/RPS6KA2/PRKAA2/ADCY7/CHRNA9/GNGT2/GNB3/GNAI1/CHRNB2…
NABA_ECM_GLYCOPROTEINS	186	0.679	2.27	0.001	0.022	0.013	7786	tags=58%, list=15%, signal=50%	ADIPOQ/THBS4/CILP/SLIT2/RSPO1/SVEP1/MGP/FNDC1/TNN/MFAP5/HMCN1/TNXB/EFEMP1/ABI3BP/FBN1/LAMA2/NTNG1/SPON1/SLIT3/SRPX/RSPO3/FBLN2/FBLN1/THBS2/SPARCL1/RELN/COMP/TNR/RSPO2/THBS1/ELN/CRISPLD1/IGSF10/DPT/MFAP4/AEBP1/LGI2/LGI1/MMRN1/TNC/BMPER/NTN3/ECM2/LTBP2/SMOC2/FBLN5/LTBP1/EMILIN1/TNFAIP6/FN1/NTN1/POSTN/FGL2/CRISPLD2/IGFBP5/LGI4/SPARC/CTHRC1/EMILIN3/SRPX2/EFEMP2/PCOLCE/IGFBP7/IGFBP6/NID2/VIT/NTNG2/LAM…
KEGG_CHEMOKINE_SIGNALING_PATHWAY	175	0.504	1.679	0.001	0.022	0.013	12101	tags=40%, list=23%, signal=31%	CCL19/ADCY2/CXCR5/ADCY5/CCL21/RASGRP2/ADCY8/CX3CR1/CCR7/AKT3/PRKCB/CCR4/SHC4/CCR2/PIK3CG/GNB4/CXCL13/XCR1/CXCL12/PIK3R5/CCL7/CCL11/CXCL6/CXCR4/CCR8/PPBPP1/DOCK2/ITK/GNG11/JAK3/PIK3CD/ELMO1/CCR5/GNG7/GNG2/CXCL9/CCR1/SHC3/FGR/WAS/PREX1/HCK/ADCY4/ADCY1/CCR6/CCL2/PLCB2/CXCR1/PRKACB/CXCL10/CCR3/ADCY9/CCL22/CX3CL1/ADCY7/CCR9/NCF1/GNGT2/PIK3R1/CCL17/GNB3/GNAI1/VAV1/STAT5B/CCL8/CCL13/CXCR3/CCL5/PIK3CA/ST…
KEGG_CALCIUM_SIGNALING_PATHWAY	177	0.577	1.925	0.001	0.022	0.013	8472	tags=44%, list=16%, signal=37%	CHRM2/TACR2/HTR2A/PLN/PTGFR/MYLK/ADRB3/ADCY2/GRPR/TACR1/P2RX2/PDE1A/DRD5/RYR3/PTGER3/EDNRA/CACNA1H/ADCY8/PDGFRB/ATP2B3/CYSLTR1/PRKCB/CACNA1C/LHCGR/SLC8A3/PDE1B/TRPC1/PTGER1/CYSLTR2/CAMK4/ADRA1A/F2R/PDGFRA/RYR2/CD38/HRH2/AVPR1A/SLC8A1/GRM5/CACNA1G/ITPR1/NOS1/P2RX7/HTR7/ATP2B4/SLC8A2/AGTR1/HTR2B/HTR5A/CACNA1S/GRIN2A/TBXA2R/GNAL/CAMK2A/PLCG2/ADRA1B/ATP2B2/CCKAR/P2RX1/PDE1C/ITPKB/PPP3R2/GRM1/ADCY4/PR…
REACTOME_PEPTIDE_LIGAND_BINDING_RECEPTORS	182	0.562	1.876	0.001	0.022	0.013	8732	tags=48%, list=17%, signal=40%	TAC1/PENK/AGTR2/TACR2/NPY5R/CCL19/MLNR/CXCR5/GRPR/TACR1/GALR1/MC2R/CCL21/EDNRA/NPY2R/MLN/PROK1/CX3CR1/NPY1R/CCR7/SST/CCR4/GRP/NMUR1/UTS2B/CCR2/MC5R/CXCL13/OPRM1/XCR1/CXCL12/PYY/FPR3/F2R/APLNR/C3AR1/AVPR1A/NPBWR1/NPBWR2/MC4R/MC3R/CXCL6/F2RL3/CXCR4/FPR1/C3/PNOC/CCR8/FPR2/AGTR1/AVPR2/F2RL2/PPY/HCRTR1/AGT/CCR5/PDYN/POMC/C5AR1/CXCL9/CCR1/CCKAR/NPY/PROKR2/TAC3/C5AR2/SSTR2/OPRL1/GHSR/ACKR3/EDNRB/CCR6/TR…
REACTOME_IMMUNOREGULATORY_INTERACTIONS_BETWEEN_A_LYMPHOID_AND_A_NON_LYMPHOID_CELL	179	0.669	2.234	0.001	0.022	0.013	11706	tags=73%, list=22%, signal=57%	CD300LG/COL3A1/COLEC12/LILRA4/COL1A2/CD22/CD1C/SIGLEC6/COL1A1/CD300E/IGHV3-13/IGKV2-30/SELL/IGKV1-16/FCGR2B/IGHV3-33/PIANP/CLEC4G/CD19/VCAM1/ITGA4/CD200/LILRA1/SIGLEC1/IGKV4-1/SIGLEC5/SIGLEC10/SIGLEC8/IGHV3-7/TREML1/LILRA2/CD300LB/MADCAM1/IGLV7-43/C3/IGKV1-33/CD1D/SIGLEC7/IGHV1-2/TRAV29DV5/SLAMF6/TRAV8-4/ITGAL/CD40LG/LAIR1/IGLV1-51/FCGR3A/CD33/NCR3/CD34/SH2D1A/TREM2/PILRA/CD3G/LILRB4/IGKV1D-33/CD…
REACTOME_FCGAMMA_RECEPTOR_FCGR_DEPENDENT_PHAGOCYTOSIS	138	0.549	1.804	0.001	0.022	0.013	13545	tags=53%, list=26%, signal=39%	IGHV3-13/IGKV2-30/IGHG4/IGKV1-16/IGHV3-33/IGKV4-1/ITPR1/IGHV3-7/IGLV7-43/IGKV1-33/WIPF1/IGHV1-2/BTK/IGLV1-51/NCKAP1L/FCGR3A/FCGR2A/MYH2/ELMO1/MYO5A/CD3G/PLD4/IGKV1D-33/IGKV1-39/PLCG2/IGKV2D-40/IGHV3-48/WASF3/IGKV1D-39/IGHG2/IGKV2D-30/FGR/WAS/HCK/FCGR1A/IGHG1/IGKV1-5/FYN/IGLV6-57/IGKV3-20/IGKV1D-16/IGHV3-11/IGHV3-53/IGHV4-34/IGHV1-46/IGKV1-17/CD247/IGHV2-5/IGHV3-30/IGKV5-2/IGLV3-27/IGLV3-21/IGLV1-…
REACTOME_CARDIAC_CONDUCTION	137	0.641	2.105	0.001	0.022	0.013	5970	tags=43%, list=11%, signal=38%	ATP1A2/CASQ2/SCN7A/PLN/ABCC9/KCNK16/SCN2B/CASQ1/NKX2-5/FGF14/KCNK3/SCN4B/KCNE4/KCNIP1/FXYD1/RYR3/FXYD6/KCND2/KCNK2/ATP2B3/NPR1/CACNA1C/SCN11A/NPPC/SLC8A3/CORIN/ATP1B2/TRPC1/CACNB2/SCN4A/RYR2/SLC8A1/CACNG7/CACNA2D1/ITPR1/KCNE1/CLIC2/NOS1/SCN10A/ATP2B4/SLC8A2/SCN1B/CACNG3/KCND1/DMPK/CACNA2D3/WWTR1/CACNA1S/TBX5/KCNK13/CAMK2A/ATP2B2/CACNG1/CACNG2/FXYD7/NPR2/SCN3A/KCNK12/SLN
REACTOME_DISEASES_OF_GLYCOSYLATION	140	0.488	1.606	0.001	0.022	0.013	8278	tags=34%, list=16%, signal=28%	OGN/OMD/KERA/ADAMTS16/THSD7B/PRELP/DCN/ADAMTSL3/SPON1/LUM/THBS2/THBS1/ADAMTS8/GPC6/VCAN/ADAMTS2/ADAMTS10/BGN/ADAMTS12/ADAMTS1/ADAMTS18/ADAMTSL1/ADAMTS3/THSD7A/CSPG4/SBSPON/ADAMTS5/GPC5/HSPG2/SDC2/ADAMTS4/CFP/NOTCH3/MUC12/ADAMTS6/SEMA5B/NOTCH4/ADAMTS7/THSD1/SPON2/SDC3/ST3GAL3/ADAMTS15/ADAMTSL4/FMOD/NOTCH2/CHST3
REACTOME_DEGRADATION_OF_THE_EXTRACELLULAR_MATRIX	139	0.58	1.907	0.001	0.022	0.013	8581	tags=53%, list=16%, signal=44%	COL14A1/ADAMTS16/COL8A1/COL19A1/FBN1/DCN/CMA1/COL3A1/COL25A1/COL10A1/ELN/CTSG/ADAMTS8/TLL1/MMP16/MMP2/COL8A2/MMP8/COL4A3/ELANE/COL6A3/COL4A4/COL1A2/CTSK/FN1/A2M/COL5A1/COL1A1/COL11A1/ADAMTS1/COL5A2/COL12A1/COL6A2/ADAMTS18/TIMP2/COL15A1/MMP19/COL4A6/COL16A1/MMP11/MMP13/SPP1/ADAMTS5/COL7A1/COL6A1/HSPG2/MMP1/COL4A2/HTRA1/SPOCK3/SCUBE3/COL6A6/ADAMTS4/SCUBE1/COL18A1/COL4A1/NID1/MMP3/MMP14/TIMP1/COL5A3…
KEGG_CELL_ADHESION_MOLECULES_CAMS	127	0.571	1.862	0.001	0.022	0.013	7853	tags=46%, list=15%, signal=39%	CADM3/NRXN3/NRXN2/CNTN1/CNTN2/NCAM1/JAM2/NEGR1/ITGA8/SELP/JAM3/CD22/VCAN/NFASC/ITGA9/CNTNAP1/NRXN1/SELL/CLDN11/NCAM2/SELE/PDCD1LG2/NLGN3/CD28/VCAM1/ITGA4/SIGLEC1/PTPRC/PECAM1/PTPRM/MADCAM1/MAG/NLGN2/ITGAL/CD40LG/NLGN1/SDC2/CD34/SPN/CDH5/CD86/CD226/ITGAM/ITGB2/CLDN5/CD6/CD4/CD80/NLGN4X/CD2/CLDN14/SDC3/SELPLG/CD8A/ICOS/CDH2/ITGAV/ICAM2
REACTOME_L1CAM_INTERACTIONS	119	0.563	1.827	0.001	0.022	0.013	8804	tags=38%, list=17%, signal=32%	DCX/SCN7A/SCN2B/CNTN1/CNTN2/ANK2/SCN4B/NCAM1/GAP43/NFASC/ITGA9/CNTNAP1/SCN11A/NRP2/SH3GL2/TUBA1A/SCN4A/ITGA5/SCN10A/ITGA1/SCN1B/FGFR1/ITGB3/ITGA10/NRP1/DLG4/CNTN6/SPTA1/RPS6KA6/MSN/ANK1/SCN3A/TUBB6/CHL1/TUBB4A/DNM3/SPTB/LAMC1/KCNQ2/ITGAV/SCN1A/LAMB1/DPYSL2/RPS6KA2/SCN5A
REACTOME_REGULATION_OF_ACTIN_DYNAMICS_FOR_PHAGOCYTIC_CUP_FORMATION	115	0.566	1.835	0.001	0.022	0.013	13545	tags=56%, list=26%, signal=41%	IGHV3-13/IGKV2-30/IGHG4/IGKV1-16/IGHV3-33/IGKV4-1/IGHV3-7/IGLV7-43/IGKV1-33/WIPF1/IGHV1-2/BTK/IGLV1-51/NCKAP1L/FCGR3A/FCGR2A/MYH2/ELMO1/MYO5A/CD3G/IGKV1D-33/IGKV1-39/IGKV2D-40/IGHV3-48/WASF3/IGKV1D-39/IGHG2/IGKV2D-30/WAS/FCGR1A/IGHG1/IGKV1-5/IGLV6-57/IGKV3-20/IGKV1D-16/IGHV3-11/IGHV3-53/IGHV4-34/IGHV1-46/IGKV1-17/CD247/IGHV2-5/IGHV3-30/IGKV5-2/IGLV3-27/IGLV3-21/IGLV1-44/IGHV1-69/IGLV2-11/VAV1/IGK…
REACTOME_GLYCOSAMINOGLYCAN_METABOLISM	122	0.489	1.588	0.001	0.022	0.013	10551	tags=34%, list=20%, signal=28%	OGN/OMD/KERA/PRELP/DCN/HAS1/LUM/GPC6/VCAN/BGN/DSEL/LYVE1/HPSE2/HS6ST3/STAB2/CSPG4/HS3ST2/CHSY3/DSE/HAS2/GPC5/CHST1/HSPG2/ARSB/SDC2/CHST11/CSGALNACT2/HS3ST3A1/HS3ST3B1/CHST7/SDC3/ST3GAL3/CD44/FMOD/CHST3/CHST2/ACAN/NDST3/IDS/XYLT1/CSGALNACT1/SLC26A2
REACTOME_INTERLEUKIN_4_AND_INTERLEUKIN_13_SIGNALING	110	0.487	1.574	0.001	0.022	0.013	6941	tags=33%, list=13%, signal=28%	FCER2/MMP2/COL1A2/FN1/NDN/F13A1/ZEB1/CD36/HGF/IL6/FGF2/IGHG4/OPRM1/S1PR1/VCAM1/TWIST1/CCL11/IL12B/BCL2/ITGAX/MMP1/JAK3/VIM/POMC/ITGAM/RORA/ITGB2/IL10/IGHG1/IRF4/MMP3/TIMP1/MMP9/TGFB1/IL13/CCL2
KEGG_VASCULAR_SMOOTH_MUSCLE_CONTRACTION	113	0.543	1.755	0.001	0.022	0.013	8971	tags=40%, list=17%, signal=33%	MYH11/ACTG2/KCNMA1/MYLK/PPP1R12B/ADCY2/MRVI1/CALD1/PLA2G5/ADCY5/MYL9/ACTA2/KCNMB1/EDNRA/ADCY8/PRKCB/NPR1/PRKG1/CACNA1C/ADRA1A/PLA2G2D/PTGIR/AVPR1A/PPP1R14A/ITPR1/CALCRL/GUCY1A2/AGTR1/CACNA1S/RAMP3/ADRA1B/NPR2/ADCY4/PRKCG/PLA2G2C/ADCY1/PLCB2/RAMP2/PRKACB/ADORA2A/ADCY9/PRKCH/MYLK3/ADCY7/KCNMB2
REACTOME_INTEGRATION_OF_ENERGY_METABOLISM	105	0.495	1.597	0.001	0.022	0.013	10161	tags=32%, list=19%, signal=26%	ADIPOQ/GCG/KCNB1/ADCY2/ADCY5/ADCY8/CD36/SNAP25/CACNA1C/GNB4/CACNB2/PRKAR2B/ITPR1/FFAR1/GNG11/GNG7/GNG2/KCNC2/ADCY4/ADCY1/PLCB2/ACACB/KCNG2/INS/PRKACB/ADCY9/KCNS3/PRKAA2/ADCY7/GNGT2/GNA14/GNB3/GLP1R/GNAI1
PID_CXCR4_PATHWAY	98	0.55	1.765	0.001	0.022	0.013	12101	tags=41%, list=23%, signal=31%	GNAO1/ITGA11/BLK/ITGA8/ITGA9/ITGA7/PIK3CG/CXCL12/ITGA5/ITGA4/PIK3R5/PTPRC/CXCR4/ITGA1/ITGA10/PIK3CD/CD3G/RGS1/GNG2/CD4/FGR/HCK/FYN/MMP9/RHOB/PLCB2/ITGAV/CD247/CD3E/PIK3R1/SSH1/GNAI1/ITGB1/GNAZ/VAV1/STAT5B/CD3D/FOXO1/PIK3CA/STAT2
REACTOME_POTASSIUM_CHANNELS	97	0.575	1.843	0.001	0.022	0.013	10722	tags=49%, list=21%, signal=39%	KCNA1/KCNMA1/ABCC9/KCNA4/KCNK16/KCNA5/KCNB1/KCNK3/KCNS2/KCNMB1/KCND2/KCNK2/KCNJ8/KCNA2/KCNA3/KCNC1/KCNN3/GABBR2/KCNJ1/KCND1/KCNJ5/KCNB2/KCNK13/GNG7/GNG2/HCN4/KCNH1/KCNQ5/KCNJ6/KCNC2/KCNK18/KCNK17/KCNG2/KCNQ2/KCNG1/KCNH4/KCND3/KCNS3/GABBR1/KCNMB2/KCNK4/KCNAB1/GNGT2/KCNG4/GNB3/KCNH2/KCNC3/KCNJ12
REACTOME_COMPLEMENT_CASCADE	112	0.586	1.894	0.001	0.022	0.013	9708	tags=57%, list=19%, signal=47%	C7/CFHR1/ELANE/CR1/CR2/C1R/C1S/IGHV3-13/FCN1/IGKV2-30/IGHG4/CFH/IGKV1-16/C4A/C4B/SERPING1/FCN2/IGHV3-33/CD19/C3AR1/IGKV4-1/IGHV3-7/CFD/CPN2/IGLV7-43/C3/IGKV1-33/IGHV1-2/IGLV1-51/MASP1/IGKV1D-33/CFP/C5AR1/IGKV1-39/IGKV2D-40/MBL2/IGHV3-48/IGKV1D-39/IGHG2/IGKV2D-30/C5AR2/IGHG1/IGKV1-5/IGLV6-57/GZMM/IGKV3-20/IGKV1D-16/IGHV3-11/IGHV3-53/IGHV4-34/IGHV1-46/C1QC/CRP/C1QB/IGKV1-17/IGHV2-5/IGHV3-30/IGKV5-2…
REACTOME_BINDING_AND_UPTAKE_OF_LIGANDS_BY_SCAVENGER_RECEPTORS	95	0.553	1.772	0.001	0.022	0.013	9708	tags=54%, list=19%, signal=44%	SSC5D/COL3A1/COLEC12/COL1A2/COL1A1/CD36/IGHV3-13/SPARC/IGKV2-30/IGKV1-16/CD163/SCARA5/IGHV3-33/MSR1/IGKV4-1/STAB2/STAB1/IGHV3-7/IGLV7-43/MARCO/IGKV1-33/IGHV1-2/IGLV1-51/COL4A2/MASP1/IGKV1D-33/IGKV1-39/LRP1/IGKV2D-40/IGHV3-48/COL4A1/IGKV1D-39/IGKV2D-30/IGKV1-5/IGLV6-57/IGKV3-20/IGKV1D-16/IGHV3-11/IGHV3-53/IGHV4-34/IGHV1-46/IGKV1-17/SCARF1/IGHV2-5/IGHV3-30/IGKV5-2/IGLV3-27/IGLV3-21/IGLV1-44/IGHV1-6…
KEGG_DILATED_CARDIOMYOPATHY	90	0.666	2.12	0.001	0.022	0.013	8316	tags=49%, list=16%, signal=41%	IGF1/DES/PLN/SGCA/LAMA2/ADCY2/SGCD/ADCY5/TGFB3/ITGA11/ITGA8/ADCY8/ITGA9/ITGA7/CACNA1C/ACTC1/MYL3/TPM2/DMD/CACNB2/ITGA5/ITGA4/RYR2/SLC8A1/CACNG7/TPM1/CACNA2D1/ITGA1/ITGB3/CACNG3/CACNA2D3/ITGA10/CACNA1S/MYH6/CACNG1/CACNG2/ADCY4/ADCY1/CACNG5/TGFB1/ITGAV/TGFB2/PRKACB/ADCY9
REACTOME_CLASS_B_2_SECRETIN_FAMILY_RECEPTORS	89	0.571	1.815	0.001	0.022	0.013	10101	tags=44%, list=19%, signal=35%	GCG/VIP/PTCH2/ADCYAP1/VIPR2/GLP2R/ADCYAP1R1/WNT2B/WNT9B/PTH1R/DHH/CRHR1/GNB4/WNT9A/WNT2/UCN2/CRHBP/CALCRL/GIP/FZD4/GNG11/SCTR/FZD8/FZD1/GNG7/GNG2/RAMP3/WNT5A/FZD7/PTCH1/GHRH/UCN3/RAMP2/SMO/WNT16/GNGT2/GNB3/GLP1R/PTH2
REACTOME_COLLAGEN_FORMATION	87	0.662	2.101	0.001	0.022	0.013	8889	tags=56%, list=17%, signal=47%	COL14A1/COL8A1/COL19A1/COL3A1/COL25A1/COL10A1/TLL1/COL8A2/COL4A3/COL6A3/COL4A4/COL1A2/ADAMTS2/P4HA3/COL5A1/COL1A1/COL11A1/COL5A2/COL12A1/LOX/COL6A2/COL15A1/ADAMTS3/COL21A1/COL4A6/COL16A1/PCOLCE/MMP13/COL24A1/PXDN/COL7A1/COL6A1/COL4A2/COL6A6/LOXL1/COL18A1/COL4A1/COL20A1/MMP3/COL5A3/PCOLCE2/LOXL3/MMP9/LOXL2/COL23A1/COL4A5/CTSL/COL13A1/PLOD2
REACTOME_PROTEIN_PROTEIN_INTERACTIONS_AT_SYNAPSES	87	0.6	1.903	0.001	0.022	0.013	7262	tags=40%, list=14%, signal=35%	GRIA1/NRXN3/NRXN2/PPFIA2/NTRK3/SLITRK2/SLITRK4/DLGAP2/SLITRK5/NLGN4Y/SLITRK3/SHANK1/NRXN1/EPB41L3/NLGN3/GRM5/LRRTM1/SLITRK6/NLGN2/LRRTM3/PTPRD/NLGN1/GRIA3/GRIN2A/SYT10/DLG4/DLG2/APBA2/LRRTM2/NLGN4X/PTPRS/GRM1/SHANK3/LRRTM4/SYT9
KEGG_ECM_RECEPTOR_INTERACTION	83	0.728	2.3	0.001	0.022	0.013	7786	tags=64%, list=15%, signal=54%	THBS4/TNN/TNXB/LAMA2/COL3A1/THBS2/RELN/COMP/TNR/THBS1/ITGA11/ITGA8/COL6A3/TNC/COL4A4/COL1A2/FN1/COL5A1/COL1A1/ITGA9/COL11A1/CD36/COL5A2/ITGA7/COL6A2/COL4A6/LAMA4/ITGA5/ITGA4/SV2B/SV2C/SPP1/ITGA1/VWF/GP1BA/ITGB3/COL6A1/HSPG2/COL4A2/ITGA10/SDC2/COL6A6/COL4A1/COL5A3/THBS3/SDC3/SV2A/IBSP/LAMC1/CD44/ITGAV/LAMB2/LAMC3
KEGG_HYPERTROPHIC_CARDIOMYOPATHY_HCM	83	0.656	2.073	0.001	0.022	0.013	5099	tags=40%, list=10%, signal=36%	IGF1/DES/SGCA/LAMA2/SGCD/TGFB3/ITGA11/ITGA8/ITGA9/ITGA7/IL6/CACNA1C/ACTC1/MYL3/TPM2/DMD/CACNB2/ITGA5/ITGA4/RYR2/SLC8A1/CACNG7/TPM1/CACNA2D1/ITGA1/ITGB3/CACNG3/CACNA2D3/ITGA10/CACNA1S/MYH6/CACNG1/CACNG2
REACTOME_ANTIGEN_ACTIVATES_B_CELL_RECEPTOR_BCR_LEADING_TO_GENERATION_OF_SECOND_MESSENGERS	83	0.687	2.17	0.001	0.022	0.013	13545	tags=73%, list=26%, signal=54%	IGHD/BLK/CD22/CD79B/IGHV3-13/IGKV2-30/IGKV1-16/TRPC1/IGHV3-33/CD19/IGKV4-1/CD79A/ITPR1/IGHV3-7/IGLV7-43/IGKV1-33/IGHV1-2/BTK/IGLV1-51/PIK3CD/IGKV1D-33/IGKV1-39/PLCG2/IGKV2D-40/IGHV3-48/IGKV1D-39/IGKV2D-30/IGKV1-5/FYN/IGLV6-57/IGKV3-20/IGKV1D-16/IGHV3-11/IGHV3-53/IGHV4-34/IGHV1-46/IGKV1-17/IGHV2-5/IGHV3-30/IGKV5-2/IGLV3-27/IGLV3-21/IGLV1-44/IGHV1-69/PIK3R1/IGLV2-11/VAV1/IGKV3-11/ORAI2/IGKV2D-28/IG…
KEGG_HEMATOPOIETIC_CELL_LINEAGE	84	0.666	2.104	0.001	0.022	0.013	11189	tags=64%, list=21%, signal=51%	FCER2/MS4A1/TPO/CR1/CD22/CD1C/CR2/CD36/IL6/FLT3/CD1E/IL7R/IL1R1/IL5RA/CD37/CD19/ITGA5/ITGA4/CSF1R/CD38/KIT/GYPA/ITGA1/CD1D/GP1BA/ITGB3/CD33/CD34/CD3G/DNTT/ITGAM/CD4/IL2RA/FCGR1A/IL11/CD14/CSF3R/IL3RA/CD2/CD8A/CD44/IL1A/CD3E/CD1B/IL9R/CSF2RA/CD1A/GP9/GP5/FLT3LG/IL11RA/CD5/ANPEP/CD3D
REACTOME_FCERI_MEDIATED_CAPLUS2_MOBILIZATION	84	0.659	2.082	0.001	0.022	0.013	13545	tags=70%, list=26%, signal=52%	FCER1A/IGHV3-13/IGKV2-30/IGKV1-16/IGHV3-33/MS4A2/IGKV4-1/ITPR1/IGHV3-7/IGLV7-43/IGKV1-33/IGHV1-2/BTK/IGLV1-51/ITK/GRAP2/IGKV1D-33/IGKV1-39/PLCG2/IGKV2D-40/IGHV3-48/LCP2/IGKV1D-39/IGKV2D-30/IGKV1-5/IGLV6-57/IGKV3-20/IGKV1D-16/IGHV3-11/IGHV3-53/IGHV4-34/IGHV1-46/IGKV1-17/IGHV2-5/IGHV3-30/IGKV5-2/TXK/IGLV3-27/IGLV3-21/IGHE/IGLV1-44/IGHV1-69/IGLV2-11/NFATC1/VAV1/FCER1G/IGKV3-11/IGKV2D-28/IGLV1-40/IGH…
REACTOME_INTEGRIN_CELL_SURFACE_INTERACTIONS	84	0.624	1.973	0.001	0.022	0.013	7853	tags=67%, list=15%, signal=57%	COL8A1/FBN1/LUM/COL3A1/COMP/COL10A1/THBS1/ITGA11/COL8A2/JAM2/ITGA8/COL4A3/COL6A3/TNC/COL4A4/COL1A2/JAM3/FN1/COL5A1/COL1A1/ITGA9/COL5A2/ITGA7/COL6A2/COL4A6/COL16A1/VCAM1/ITGA5/ITGA4/ITGAD/PECAM1/SPP1/MADCAM1/ITGA1/ITGAX/COL7A1/VWF/ITGB3/COL6A1/ITGAL/HSPG2/COL4A2/ITGA10/COL6A6/ITGAM/ITGB2/COL18A1/COL4A1/COL5A3/KDR/IBSP/COL23A1/CD44/ITGAV/COL4A5/ICAM2
REACTOME_INITIAL_TRIGGERING_OF_COMPLEMENT	77	0.681	2.13	0.001	0.022	0.013	13545	tags=83%, list=26%, signal=62%	C1R/C1S/IGHV3-13/FCN1/IGKV2-30/IGHG4/IGKV1-16/C4A/C4B/FCN2/IGHV3-33/IGKV4-1/IGHV3-7/CFD/IGLV7-43/C3/IGKV1-33/IGHV1-2/IGLV1-51/MASP1/IGKV1D-33/CFP/IGKV1-39/IGKV2D-40/MBL2/IGHV3-48/IGKV1D-39/IGHG2/IGKV2D-30/IGHG1/IGKV1-5/IGLV6-57/GZMM/IGKV3-20/IGKV1D-16/IGHV3-11/IGHV3-53/IGHV4-34/IGHV1-46/C1QC/CRP/C1QB/IGKV1-17/IGHV2-5/IGHV3-30/IGKV5-2/C1QA/IGLV3-27/IGLV3-21/IGLV1-44/IGHV1-69/IGLV2-11/MASP2/IGKV3-1…
REACTOME_PLATELET_HOMEOSTASIS	82	0.616	1.941	0.001	0.022	0.013	5701	tags=37%, list=11%, signal=33%	KCNMA1/P2RX2/PDE1A/MRVI1/KCNMB1/ATP2B3/PRKG1/SLC8A3/PDE1B/GNB4/PDE2A/PTGIR/SLC8A1/PDE5A/ITPR1/NOS1/P2RX7/PECAM1/ATP2B4/TRPC3/SLC8A2/GUCY1A2/GNG11/PDE10A/GNG7/GNG2/ATP2B2/FGR/P2RX1/TRPC6
REACTOME_ECM_PROTEOGLYCANS	76	0.699	2.184	0.001	0.022	0.013	7718	tags=64%, list=15%, signal=55%	TNN/TNXB/MUSK/LAMA2/DCN/ASPN/LUM/COL3A1/COMP/TNR/TGFB3/NCAM1/ITGA8/COL4A3/COL6A3/TNC/COL4A4/COL1A2/VCAN/FN1/COL5A1/BGN/COL1A1/ITGA9/SERPINE1/COL5A2/ITGA7/SPARC/COL6A2/COL4A6/LAMA4/MATN3/ITGAX/ITGB3/COL6A1/HSPG2/COL4A2/COL6A6/COL4A1/COL5A3/PTPRS/TGFB1/IBSP/LAMC1/ITGAV/COL4A5/FMOD/TGFB2/LAMB2
REACTOME_FCERI_MEDIATED_MAPK_ACTIVATION	85	0.633	1.998	0.001	0.022	0.013	13545	tags=64%, list=26%, signal=47%	FCER1A/MAPK10/IGHV3-13/IGKV2-30/IGKV1-16/IGHV3-33/MS4A2/IGKV4-1/IGHV3-7/IGLV7-43/IGKV1-33/IGHV1-2/IGLV1-51/GRAP2/IGKV1D-33/IGKV1-39/PLCG2/IGKV2D-40/IGHV3-48/LCP2/IGKV1D-39/IGKV2D-30/IGKV1-5/IGLV6-57/IGKV3-20/IGKV1D-16/IGHV3-11/IGHV3-53/IGHV4-34/IGHV1-46/IGKV1-17/IGHV2-5/IGHV3-30/IGKV5-2/IGLV3-27/IGLV3-21/IGHE/IGLV1-44/IGHV1-69/IGLV2-11/VAV1/FCER1G/IGKV3-11/IGKV2D-28/IGLV1-40/IGHV3-23/IGHV4-59/IGH…
REACTOME_PEPTIDE_HORMONE_METABOLISM	85	0.541	1.71	0.001	0.022	0.013	9916	tags=36%, list=19%, signal=30%	GCG/IGF1/PCSK1/CPE/CMA1/CTSG/BCHE/TSHB/GRP/INHBA/PCSK2/FSHB/LEP/CPA3/ISL1/GIP/FFAR1/MYO5A/AGT/POMC/KIF5C/PLA2G7/GH1/ENPEP/MYRIP/INS/CGA/CES1/CPB1/KIF5A/GNB3
REACTOME_ROLE_OF_PHOSPHOLIPIDS_IN_PHAGOCYTOSIS	78	0.661	2.068	0.001	0.022	0.013	13545	tags=74%, list=26%, signal=55%	IGHV3-13/IGKV2-30/IGHG4/IGKV1-16/IGHV3-33/IGKV4-1/ITPR1/IGHV3-7/IGLV7-43/IGKV1-33/IGHV1-2/IGLV1-51/FCGR3A/FCGR2A/CD3G/PLD4/IGKV1D-33/IGKV1-39/PLCG2/IGKV2D-40/IGHV3-48/IGKV1D-39/IGHG2/IGKV2D-30/FCGR1A/IGHG1/IGKV1-5/IGLV6-57/IGKV3-20/IGKV1D-16/IGHV3-11/IGHV3-53/IGHV4-34/IGHV1-46/IGKV1-17/CD247/IGHV2-5/IGHV3-30/IGKV5-2/IGLV3-27/IGLV3-21/IGLV1-44/IGHV1-69/PIK3R1/IGLV2-11/IGKV3-11/IGKV2D-28/IGLV1-40/I…
PID_AVB3_INTEGRIN_PATHWAY	73	0.599	1.863	0.001	0.022	0.013	9747	tags=52%, list=19%, signal=42%	COL14A1/COL8A1/COL3A1/COL10A1/COL8A2/COL4A3/COL6A3/COL4A4/COL1A2/FN1/COL5A1/COL1A1/COL11A1/COL5A2/COL12A1/FGF2/COL6A2/COL15A1/COL4A6/COL16A1/CSF1R/SPP1/COL7A1/ITGB3/COL6A1/EDIL3/COL4A1/KDR/MFGE8/TLN1/ILK/ITGAV/COL4A5/VCL/COL13A1/TGFBR2/PIK3R1/COL9A1
KEGG_ARRHYTHMOGENIC_RIGHT_VENTRICULAR_CARDIOMYOPATHY_ARVC	74	0.648	2.012	0.001	0.022	0.013	7600	tags=47%, list=15%, signal=40%	ACTN2/DES/SGCA/LAMA2/SGCD/CTNNA3/ITGA11/ITGA8/ITGA9/ITGA7/CACNA1C/DMD/CACNB2/ITGA5/ITGA4/RYR2/SLC8A1/CACNG7/CACNA2D1/ITGA1/ITGB3/CACNG3/CACNA2D3/ITGA10/CACNA1S/ACTN3/CACNG1/CACNG2/TCF7L1/LEF1/GJA1/CACNG5/ACTN1/CDH2/ITGAV
REACTOME_COLLAGEN_BIOSYNTHESIS_AND_MODIFYING_ENZYMES	64	0.697	2.13	0.001	0.022	0.013	6019	tags=56%, list=12%, signal=50%	COL14A1/COL8A1/COL19A1/COL3A1/COL25A1/COL10A1/TLL1/COL8A2/COL4A3/COL6A3/COL4A4/COL1A2/ADAMTS2/P4HA3/COL5A1/COL1A1/COL11A1/COL5A2/COL12A1/COL6A2/COL15A1/ADAMTS3/COL21A1/COL4A6/COL16A1/PCOLCE/COL24A1/COL7A1/COL6A1/COL4A2/COL6A6/COL18A1/COL4A1/COL20A1/COL5A3/PCOLCE2
REACTOME_CREATION_OF_C4_AND_C2_ACTIVATORS	69	0.702	2.152	0.001	0.022	0.013	13545	tags=84%, list=26%, signal=62%	C1R/C1S/IGHV3-13/FCN1/IGKV2-30/IGHG4/IGKV1-16/FCN2/IGHV3-33/IGKV4-1/IGHV3-7/IGLV7-43/IGKV1-33/IGHV1-2/IGLV1-51/MASP1/IGKV1D-33/IGKV1-39/IGKV2D-40/MBL2/IGHV3-48/IGKV1D-39/IGHG2/IGKV2D-30/IGHG1/IGKV1-5/IGLV6-57/IGKV3-20/IGKV1D-16/IGHV3-11/IGHV3-53/IGHV4-34/IGHV1-46/C1QC/CRP/C1QB/IGKV1-17/IGHV2-5/IGHV3-30/IGKV5-2/C1QA/IGLV3-27/IGLV3-21/IGLV1-44/IGHV1-69/IGLV2-11/MASP2/IGKV3-11/IGKV2D-28/IGLV1-40/IGH…
REACTOME_ROLE_OF_LAT2_NTAL_LAB_ON_CALCIUM_MOBILIZATION	69	0.675	2.07	0.001	0.022	0.013	13545	tags=75%, list=26%, signal=56%	FCER1A/IGHV3-13/IGKV2-30/IGKV1-16/IGHV3-33/MS4A2/IGKV4-1/IGHV3-7/IGLV7-43/IGKV1-33/IGHV1-2/IGLV1-51/IGKV1D-33/IGKV1-39/IGKV2D-40/IGHV3-48/IGKV1D-39/IGKV2D-30/IGKV1-5/FYN/IGLV6-57/IGKV3-20/IGKV1D-16/IGHV3-11/IGHV3-53/IGHV4-34/IGHV1-46/IGKV1-17/IGHV2-5/IGHV3-30/LAT2/IGKV5-2/IGLV3-27/IGLV3-21/IGHE/IGLV1-44/IGHV1-69/PIK3R1/IGLV2-11/FCER1G/IGKV3-11/IGKV2D-28/IGLV1-40/IGHV3-23/IGHV4-59/PIK3CA/IGHV4-39/…
REACTOME_COLLAGEN_DEGRADATION	63	0.723	2.206	0.001	0.022	0.013	6400	tags=60%, list=12%, signal=53%	COL14A1/COL8A1/COL19A1/COL3A1/COL25A1/COL10A1/MMP2/COL8A2/MMP8/COL4A3/ELANE/COL6A3/COL4A4/COL1A2/CTSK/COL5A1/COL1A1/COL11A1/COL5A2/COL12A1/COL6A2/COL15A1/MMP19/COL4A6/COL16A1/MMP11/MMP13/COL7A1/COL6A1/MMP1/COL4A2/COL6A6/COL18A1/COL4A1/MMP3/MMP14/COL5A3/MMP9
REACTOME_FCGR_ACTIVATION	67	0.694	2.122	0.001	0.022	0.013	13545	tags=82%, list=26%, signal=61%	IGHV3-13/IGKV2-30/IGHG4/IGKV1-16/IGHV3-33/IGKV4-1/IGHV3-7/IGLV7-43/IGKV1-33/IGHV1-2/IGLV1-51/FCGR3A/FCGR2A/CD3G/IGKV1D-33/IGKV1-39/IGKV2D-40/IGHV3-48/IGKV1D-39/IGHG2/IGKV2D-30/FGR/HCK/FCGR1A/IGHG1/IGKV1-5/FYN/IGLV6-57/IGKV3-20/IGKV1D-16/IGHV3-11/IGHV3-53/IGHV4-34/IGHV1-46/IGKV1-17/CD247/IGHV2-5/IGHV3-30/IGKV5-2/IGLV3-27/IGLV3-21/IGLV1-44/IGHV1-69/IGLV2-11/IGKV3-11/IGKV2D-28/IGLV1-40/IGHV3-23/IGHV…
REACTOME_NCAM_SIGNALING_FOR_NEURITE_OUT_GROWTH	63	0.622	1.896	0.001	0.022	0.013	6163	tags=43%, list=12%, signal=38%	CNTN2/COL3A1/NCAM1/COL4A3/COL6A3/COL4A4/CACNA1H/GFRA4/GFRA2/COL5A1/COL5A2/COL6A2/CACNA1C/GFRA1/CACNB2/CACNA1G/FGFR1/COL6A1/COL4A2/CACNA1S/ST8SIA4/COL6A6/ST8SIA2/SPTA1/COL4A1/COL5A3/FYN
PID_INTEGRIN1_PATHWAY	66	0.631	1.925	0.001	0.022	0.013	7718	tags=65%, list=15%, signal=56%	FBN1/LAMA2/COL3A1/THBS2/THBS1/ITGA11/JAM2/ITGA8/COL4A3/COL6A3/TNC/COL4A4/COL1A2/FN1/F13A1/COL5A1/COL1A1/ITGA9/COL11A1/COL5A2/ITGA7/COL6A2/COL4A6/LAMA4/VCAM1/ITGA5/ITGA4/CSPG4/SPP1/ITGA1/COL7A1/COL6A1/ITGA10/TGFBI/COL18A1/COL4A1/NID1/PLAU/CD14/LAMC1/ITGAV/COL4A5/LAMB2
REACTOME_ASSEMBLY_OF_COLLAGEN_FIBRILS_AND_OTHER_MULTIMERIC_STRUCTURES	61	0.687	2.085	0.001	0.022	0.013	6400	tags=56%, list=12%, signal=49%	COL14A1/COL8A1/COL3A1/COL10A1/TLL1/COL8A2/COL4A3/COL6A3/COL4A4/COL1A2/COL5A1/COL1A1/COL11A1/COL5A2/COL12A1/LOX/COL6A2/COL15A1/COL4A6/PCOLCE/MMP13/COL24A1/PXDN/COL7A1/COL6A1/COL4A2/COL6A6/LOXL1/COL18A1/COL4A1/MMP3/COL5A3/LOXL3/MMP9
REACTOME_CD22_MEDIATED_BCR_REGULATION	59	0.704	2.114	0.001	0.022	0.013	13545	tags=83%, list=26%, signal=62%	IGHD/CD22/CD79B/IGHV3-13/IGKV2-30/IGKV1-16/IGHV3-33/IGKV4-1/CD79A/IGHV3-7/IGLV7-43/IGKV1-33/IGHV1-2/IGLV1-51/IGKV1D-33/IGKV1-39/IGKV2D-40/IGHV3-48/IGKV1D-39/IGKV2D-30/IGKV1-5/IGLV6-57/IGKV3-20/IGKV1D-16/IGHV3-11/IGHV3-53/IGHV4-34/IGHV1-46/IGKV1-17/IGHV2-5/IGHV3-30/IGKV5-2/IGLV3-27/IGLV3-21/IGLV1-44/IGHV1-69/IGLV2-11/IGKV3-11/IGKV2D-28/IGLV1-40/IGHV3-23/IGHV4-59/IGHV4-39/IGKV3-15/IGLV1-47/IGHM/IGL…
REACTOME_NON_INTEGRIN_MEMBRANE_ECM_INTERACTIONS	59	0.67	2.012	0.001	0.022	0.013	8224	tags=59%, list=16%, signal=50%	LAMA2/DDR2/COL3A1/COL10A1/THBS1/COL4A3/TNC/COL4A4/COL1A2/FN1/COL5A1/COL1A1/COL11A1/COL5A2/FGF2/NRXN1/COL4A6/DMD/LAMA4/ITGB3/HSPG2/COL4A2/SDC2/COL4A1/COL5A3/ACTN1/TGFB1/NTN4/SDC3/LAMC1/ITGAV/COL4A5/LAMB2/LAMC3/LAMB1
REACTOME_ION_HOMEOSTASIS	53	0.688	2.046	0.001	0.022	0.013	5970	tags=45%, list=11%, signal=40%	ATP1A2/CASQ2/PLN/ABCC9/CASQ1/FXYD1/RYR3/FXYD6/ATP2B3/SLC8A3/ATP1B2/TRPC1/RYR2/SLC8A1/ITPR1/CLIC2/NOS1/ATP2B4/SLC8A2/DMPK/CAMK2A/ATP2B2/FXYD7/SLN
REACTOME_G_PROTEIN_MEDIATED_EVENTS	52	0.591	1.751	0.001	0.022	0.013	10484	tags=40%, list=20%, signal=32%	GNAO1/ADCY2/PDE1A/ADCY5/ADCY8/PDE1B/CAMK4/PRKAR2B/ITPR1/GNAL/CAMK2A/PDE1C/ADCY4/PRKCG/ADCY1/PLCB2/PRKACB/ADCY9/ADCY7/GNAI1/GNAZ
PID_ARF6_TRAFFICKING_PATHWAY	49	0.619	1.822	0.001	0.022	0.013	7600	tags=37%, list=15%, signal=31%	CPE/SLC2A4/ITGA11/ITGA8/ITGA9/ITGA7/ITGA5/ITGA4/ITGA1/AGTR1/AVPR2/ITGA10/TSHR/IL2RA/EDNRB/ACAP1/INS/ITGAV
NABA_COLLAGENS	44	0.727	2.105	0.001	0.022	0.013	6007	tags=68%, list=12%, signal=60%	COL14A1/COL8A1/COL19A1/COL3A1/COL25A1/COL10A1/COL8A2/COL4A3/COL6A3/COL4A4/COL1A2/COL5A1/COL1A1/COL11A1/COL5A2/COL12A1/COL6A2/COL15A1/COL21A1/COL4A6/COL16A1/COL24A1/COL7A1/COL6A1/COL4A2/COL6A6/COL18A1/COL4A1/COL20A1/COL5A3
REACTOME_COLLAGEN_CHAIN_TRIMERIZATION	44	0.727	2.105	0.001	0.022	0.013	6007	tags=68%, list=12%, signal=60%	COL14A1/COL8A1/COL19A1/COL3A1/COL25A1/COL10A1/COL8A2/COL4A3/COL6A3/COL4A4/COL1A2/COL5A1/COL1A1/COL11A1/COL5A2/COL12A1/COL6A2/COL15A1/COL21A1/COL4A6/COL16A1/COL24A1/COL7A1/COL6A1/COL4A2/COL6A6/COL18A1/COL4A1/COL20A1/COL5A3
REACTOME_NCAM1_INTERACTIONS	42	0.689	1.988	0.001	0.022	0.013	6007	tags=57%, list=12%, signal=51%	CNTN2/COL3A1/NCAM1/COL4A3/COL6A3/COL4A4/CACNA1H/GFRA4/GFRA2/COL5A1/COL5A2/COL6A2/CACNA1C/GFRA1/CACNB2/CACNA1G/COL6A1/COL4A2/CACNA1S/ST8SIA4/COL6A6/ST8SIA2/COL4A1/COL5A3
REACTOME_PHASE_0_RAPID_DEPOLARISATION	44	0.677	1.96	0.001	0.022	0.013	6454	tags=45%, list=12%, signal=40%	SCN7A/SCN2B/FGF14/SCN4B/CACNA1C/SCN11A/CACNB2/SCN4A/CACNG7/CACNA2D1/SCN10A/SCN1B/CACNG3/CACNA2D3/CACNA1S/CAMK2A/CACNG1/CACNG2/SCN3A/CACNG5
REACTOME_VOLTAGE_GATED_POTASSIUM_CHANNELS	42	0.629	1.813	0.001	0.022	0.013	12433	tags=64%, list=24%, signal=49%	KCNA1/KCNA4/KCNA5/KCNB1/KCNS2/KCND2/KCNA2/KCNA3/KCNC1/KCND1/KCNB2/KCNH1/KCNQ5/KCNC2/KCNG2/KCNQ2/KCNG1/KCNH4/KCND3/KCNS3/KCNAB1/KCNG4/KCNH2/KCNC3/KCNA7/KCNG3/KCNH7
REACTOME_AMINE_LIGAND_BINDING_RECEPTORS	41	0.624	1.792	0.001	0.022	0.013	7879	tags=44%, list=15%, signal=37%	CHRM2/HTR2A/ADRB3/DRD5/ADRA1A/HRH2/DRD3/HTR1E/HTR7/HRH4/HTR2B/HTR5A/HTR1F/ADRA1B/HTR1A/CHRM4/HTR6/HRH3
REACTOME_DISEASES_ASSOCIATED_WITH_GLYCOSAMINOGLYCAN_METABOLISM	41	0.655	1.883	0.001	0.022	0.013	3766	tags=32%, list=7%, signal=29%	OGN/OMD/KERA/PRELP/DCN/LUM/GPC6/VCAN/BGN/CSPG4/GPC5/HSPG2/SDC2
REACTOME_GLUCAGON_LIKE_PEPTIDE_1_GLP1_REGULATES_INSULIN_SECRETION	41	0.601	1.728	0.001	0.022	0.013	9972	tags=41%, list=19%, signal=34%	GCG/KCNB1/ADCY5/ADCY8/GNB4/PRKAR2B/ITPR1/GNG11/GNG7/GNG2/KCNC2/KCNG2/PRKACB/KCNS3/GNGT2/GNB3/GLP1R
REACTOME_MET_PROMOTES_CELL_MOTILITY	41	0.601	1.728	0.001	0.022	0.013	11584	tags=49%, list=22%, signal=38%	LAMA2/COL3A1/COL1A2/FN1/COL5A1/COL1A1/COL11A1/HGF/COL5A2/COL24A1/LAMA4/COL5A3/LAMC1/LAMB2/LAMC3/LAMB1/GAB1/ITGB1/LAMA1/COL2A1
PID_SYNDECAN_1_PATHWAY	46	0.678	1.967	0.001	0.022	0.013	3704	tags=48%, list=7%, signal=44%	COL14A1/COL8A1/COL3A1/COL10A1/COL8A2/COL4A3/COL6A3/COL4A4/COL1A2/COL5A1/COL1A1/COL11A1/HGF/COL5A2/COL12A1/COL6A2/COL15A1/COL4A6/COL16A1/COL7A1/COL6A1/MMP1
REACTOME_G_ALPHA_Z_SIGNALLING_EVENTS	46	0.594	1.722	0.001	0.022	0.013	10484	tags=43%, list=20%, signal=35%	ADCY2/RGS4/ADCY5/ADCY8/PRKCB/GNB4/GNG11/GNG7/GNG2/ADCY4/PRKCG/ADCY1/ADCY9/PRKCH/ADCY7/RGS16/GNGT2/GNB3/GNAI1/GNAZ
REACTOME_ELASTIC_FIBRE_FORMATION	45	0.728	2.106	0.001	0.022	0.013	7710	tags=69%, list=15%, signal=59%	MFAP5/EFEMP1/FBN1/FBLN2/FBLN1/ELN/TGFB3/MFAP4/ITGA8/LTBP2/FBLN5/LTBP1/EMILIN1/FN1/LOX/BMP10/EMILIN3/EFEMP2/ITGA5/ITGB3/LOXL1/MFAP2/GDF5/LTBP4/LTBP3/LOXL3/TGFB1/FBN3/LOXL2/ITGAV/TGFB2
NABA_BASEMENT_MEMBRANES	40	0.777	2.23	0.001	0.022	0.013	8224	tags=72%, list=16%, signal=61%	HMCN1/LAMA2/NTNG1/COL4A3/COL6A3/NTN3/COL4A4/NTN1/COL6A2/COL15A1/COL4A6/NID2/NTNG2/LAMA4/PAPLN/COL6A1/HSPG2/COL4A2/COL6A6/COL18A1/COL4A1/NID1/COLQ/NTN4/LAMC1/COL4A5/LAMB2/LAMC3/LAMB1
PID_AMB2_NEUTROPHILS_PATHWAY	40	0.644	1.848	0.001	0.022	0.013	8082	tags=50%, list=16%, signal=42%	MMP2/BLK/JAM2/SELP/JAM3/IL6/THY1/MYH2/ITGAM/ITGB2/LRP1/PLAU/FGR/HCK/FYN/LPA/MMP9/TLN1/SELPLG/PLAT
REACTOME_DAG_AND_IP3_SIGNALING	39	0.641	1.83	0.001	0.022	0.013	8918	tags=41%, list=17%, signal=34%	ADCY2/PDE1A/ADCY5/ADCY8/PDE1B/CAMK4/PRKAR2B/ITPR1/CAMK2A/PDE1C/ADCY4/PRKCG/ADCY1/PRKACB/ADCY9/ADCY7
REACTOME_MOLECULES_ASSOCIATED_WITH_ELASTIC_FIBRES	38	0.724	2.057	0.001	0.022	0.013	7710	tags=68%, list=15%, signal=58%	MFAP5/EFEMP1/FBN1/FBLN2/FBLN1/ELN/TGFB3/MFAP4/ITGA8/LTBP2/FBLN5/LTBP1/EMILIN1/FN1/BMP10/EMILIN3/EFEMP2/ITGB3/MFAP2/GDF5/LTBP4/LTBP3/TGFB1/FBN3/ITGAV/TGFB2
REACTOME_O_GLYCOSYLATION_OF_TSR_DOMAIN_CONTAINING_PROTEINS	38	0.764	2.17	0.001	0.022	0.013	7530	tags=68%, list=14%, signal=59%	ADAMTS16/THSD7B/ADAMTSL3/SPON1/THBS2/THBS1/ADAMTS8/ADAMTS2/ADAMTS10/ADAMTS12/ADAMTS1/ADAMTS18/ADAMTSL1/ADAMTS3/THSD7A/SBSPON/ADAMTS5/ADAMTS4/CFP/ADAMTS6/SEMA5B/ADAMTS7/THSD1/SPON2/ADAMTS15/ADAMTSL4
NABA_PROTEOGLYCANS	35	0.781	2.188	0.001	0.022	0.013	4402	tags=51%, list=8%, signal=47%	OGN/OMD/KERA/PRG4/PRELP/PODN/EPYC/DCN/ASPN/LUM/VCAN/BGN/SPOCK1/PODNL1/SRGN/HSPG2/SPOCK3/IMPG2
REACTOME_CA_DEPENDENT_EVENTS	35	0.651	1.825	0.001	0.022	0.013	8918	tags=43%, list=17%, signal=36%	ADCY2/PDE1A/ADCY5/ADCY8/PDE1B/CAMK4/PRKAR2B/CAMK2A/PDE1C/ADCY4/PRKCG/ADCY1/PRKACB/ADCY9/ADCY7
REACTOME_SMOOTH_MUSCLE_CONTRACTION	36	0.715	2.008	0.001	0.022	0.013	6599	tags=47%, list=13%, signal=41%	MYH11/ACTG2/LMOD1/MYLK/SORBS1/CALD1/MYL9/ACTA2/TPM2/MYL7/TPM1/ITGA1/GUCY1A2/DYSF/ANXA6/MYL10/TLN1
SIG_REGULATION_OF_THE_ACTIN_CYTOSKELETON_BY_RHO_GTPASES	34	0.651	1.809	0.001	0.022	0.013	4087	tags=26%, list=8%, signal=24%	ACTG2/FLNC/MYLK/FLNA/CFL2/ANGPTL2/PAK3/RHO/MYH2
REACTOME_GLUCAGON_SIGNALING_IN_METABOLIC_REGULATION	32	0.669	1.838	0.001	0.022	0.013	9916	tags=47%, list=19%, signal=38%	GCG/ADCY2/ADCY5/ADCY8/GNB4/PRKAR2B/GNG11/GNG7/GNG2/ADCY4/ADCY1/PRKACB/ADCY9/ADCY7/GNB3
REACTOME_GLUCAGON_TYPE_LIGAND_RECEPTORS	32	0.68	1.87	0.001	0.022	0.013	4868	tags=38%, list=9%, signal=34%	GCG/VIP/ADCYAP1/VIPR2/GLP2R/ADCYAP1R1/GNB4/GIP/GNG11/SCTR/GNG7/GNG2
REACTOME_INTERACTION_BETWEEN_L1_AND_ANKYRINS	31	0.682	1.86	0.001	0.022	0.013	8804	tags=52%, list=17%, signal=43%	SCN7A/SCN2B/ANK2/SCN4B/NFASC/SCN11A/SCN4A/SCN10A/SCN1B/SPTA1/ANK1/SCN3A/SPTB/KCNQ2/SCN1A/SCN5A
REACTOME_LAMININ_INTERACTIONS	30	0.731	1.988	0.001	0.022	0.013	8224	tags=67%, list=16%, signal=56%	LAMA2/COL4A3/COL4A4/ITGA7/COL4A6/NID2/LAMA4/ITGA1/COL7A1/HSPG2/COL4A2/COL18A1/COL4A1/NID1/LAMC1/ITGAV/COL4A5/LAMB2/LAMC3/LAMB1
REACTOME_MET_ACTIVATES_PTK2_SIGNALING	30	0.692	1.882	0.001	0.022	0.013	8224	tags=53%, list=16%, signal=45%	LAMA2/COL3A1/COL1A2/FN1/COL5A1/COL1A1/COL11A1/HGF/COL5A2/COL24A1/LAMA4/COL5A3/LAMC1/LAMB2/LAMC3/LAMB1
REACTOME_PLATELET_CALCIUM_HOMEOSTASIS	27	0.706	1.894	0.001	0.022	0.013	7316	tags=48%, list=14%, signal=41%	P2RX2/ATP2B3/SLC8A3/SLC8A1/ITPR1/P2RX7/ATP2B4/TRPC3/SLC8A2/ATP2B2/P2RX1/TRPC6/P2RX5
REACTOME_SYNDECAN_INTERACTIONS	27	0.668	1.791	0.001	0.022	0.013	7600	tags=59%, list=15%, signal=51%	COL3A1/THBS1/TNC/COL1A2/FN1/COL5A1/COL1A1/COL5A2/FGF2/ITGB3/SDC2/COL5A3/ACTN1/TGFB1/SDC3/ITGAV
PID_INTEGRIN_CS_PATHWAY	26	0.731	1.947	0.001	0.022	0.013	4778	tags=54%, list=9%, signal=49%	ITGA11/ITGA8/ITGA9/ITGA7/ITGA5/ITGA4/ITGAD/ITGA1/ITGAX/ITGB3/ITGAL/ITGA10/ITGAM/ITGB2
REACTOME_ENDOGENOUS_STEROLS	26	0.652	1.737	0.001	0.022	0.013	6040	tags=35%, list=12%, signal=31%	CYP1B1/PTGIS/CYP7B1/CYP11B2/CYP11B1/POMC/CYP46A1/CYP8B1/CYP19A1
REACTOME_PHASE_2_PLATEAU_PHASE	26	0.653	1.739	0.001	0.022	0.013	6454	tags=46%, list=12%, signal=40%	KCNE4/CACNA1C/CACNB2/CACNG7/CACNA2D1/KCNE1/CACNG3/CACNA2D3/CACNA1S/CACNG1/CACNG2/CACNG5
BIOCARTA_NKT_PATHWAY	24	0.687	1.802	0.001	0.022	0.013	13057	tags=71%, list=25%, signal=53%	TGFB3/CCR7/CCR4/CD28/CXCR4/CD40LG/CCR5/IL2/CD4/CCR1/TGFB1/TGFB2/CCR3/IFNG/CXCR3/IL5/IL12RB1
REACTOME_NITRIC_OXIDE_STIMULATES_GUANYLATE_CYCLASE	20	0.733	1.849	0.001	0.022	0.013	4610	tags=60%, list=9%, signal=55%	KCNMA1/PDE1A/MRVI1/KCNMB1/PRKG1/PDE1B/PDE2A/PDE5A/ITPR1/NOS1/GUCY1A2/PDE10A
REACTOME_RHO_GTPASES_ACTIVATE_PAKS	21	0.77	1.964	0.001	0.022	0.013	3362	tags=33%, list=6%, signal=31%	MYH11/MYLK/PPP1R12B/MYL9/FLNA/MYH10/PAK3
REACTOME_CROSSLINKING_OF_COLLAGEN_FIBRILS	18	0.798	1.961	0.001	0.022	0.013	10420	tags=94%, list=20%, signal=76%	TLL1/COL4A3/COL4A4/COL1A2/COL1A1/LOX/COL4A6/PCOLCE/PXDN/COL4A2/LOXL1/COL4A1/LOXL3/LOXL2/COL4A5/LOXL4/BMP1
BIOCARTA_PLATELETAPP_PATHWAY	14	0.775	1.813	0.001	0.022	0.013	9665	tags=79%, list=19%, signal=64%	COL4A3/COL4A4/SERPINE1/COL4A6/F9/COL4A2/COL4A1/PLAU/COL4A5/PLAT/PLG
BIOCARTA_LYM_PATHWAY	13	0.792	1.815	0.001	0.022	0.013	10832	tags=100%, list=21%, signal=79%	SELL/GLYCAM1/VCAM1/ITGA4/PECAM1/MADCAM1/ITGAL/CD34/ITGB2/IL1A/ICAM2/ITGB1/ICAM1
REACTOME_KERATAN_SULFATE_DEGRADATION	13	0.853	1.953	0.001	0.022	0.013	439	tags=38%, list=1%, signal=38%	OGN/OMD/KERA/PRELP/LUM
REACTOME_REDUCTION_OF_CYTOSOLIC_CAPLUSPLUS_LEVELS	12	0.809	1.816	0.001	0.022	0.013	4985	tags=50%, list=10%, signal=45%	ATP2B3/SLC8A3/SLC8A1/ATP2B4/SLC8A2/ATP2B2
BIOCARTA_BARRESTIN_PATHWAY	11	0.81	1.806	0.001	0.022	0.013	6409	tags=36%, list=12%, signal=32%	KCNA1/KCNA2/KCNA3/ADCY1
REACTOME_IRAK4_DEFICIENCY_TLR2_4	11	0.815	1.817	0.001	0.022	0.013	7583	tags=73%, list=15%, signal=62%	CD36/TLR6/TLR1/TLR4/BTK/CD14/LY96/TLR2
REACTOME_SODIUM_CALCIUM_EXCHANGERS	11	0.896	1.998	0.001	0.022	0.013	3359	tags=64%, list=6%, signal=60%	SLC8A3/SLC24A3/SLC24A5/SLC24A2/SLC8A1/SLC24A4/SLC8A2
REACTOME_SIGNALING_BY_RECEPTOR_TYROSINE_KINASES	463	0.397	1.372	0.002	0.032	0.019	10013	tags=26%, list=19%, signal=21%	THBS4/CILP/IGF1/FLRT2/ADCYAP1/FGF7/ADCYAP1R1/LAMA2/FGF10/CMA1/COL3A1/NTRK3/THBS2/THBS1/PGR/FGF5/RIT2/IRS4/ADAM12/COL4A3/COL6A3/COL4A4/COL1A2/PDGFRB/FN1/COL5A1/COL1A1/AKT3/PRKCB/COL11A1/HGF/COL5A2/FGF2/SPARC/ESR1/COL6A2/NRP2/FLT3/SH3GL2/COL24A1/CXCL12/LAMA4/ATP6V1G2/PDGFRA/NGF/MEF2C/KIT/FGF1/AXL/GFAP/ITPR1/SPP1/CYBB/VEGFC/FLRT1/PAK3/CAV1/FGFR1/ITGB3/NTRK1/COL6A1/NCKAP1L/COL4A2/NRP1/PDGFC/COL6A6/EL…
KEGG_OLFACTORY_TRANSDUCTION	355	0.404	1.384	0.002	0.032	0.019	17876	tags=55%, list=34%, signal=37%	CNGA3/OR2AK2/OR2F2/OR2L13/OR2B11/PRKG1/OR5K2/OR5B21/OR13C8/OR56B1/GUCA1C/OR3A1/OR51E2/OR52L1/OR4D6/OR10A3/OR52N4/OR1I1/OR2L2/OR2D2/OR6A2/OR52H1/OR52K2/OR4D10/OR51S1/OR8K1/OR2A5/GNAL/CAMK2A/OR4D9/OR4C3/OR4K14/OR2T3/OR1E1/OR1L8/OR10AG1/OR4K5/OR5T3/OR6C68/OR1E2/OR52D1/OR2C3/OR51G2/PDE1C/OR2A42/OR5P3/OR5V1/OR51L1/OR2A2/OR1F1/OR6B2/GUCA1A/OR51D1/OR7D2/OR2H1/OR52B6/OR51M1/OR5B12/OR1L6/OR2L3/OR7E24/PRKA…
REACTOME_SIGNALING_BY_THE_B_CELL_RECEPTOR_BCR	161	0.441	1.462	0.002	0.032	0.019	13545	tags=42%, list=26%, signal=31%	IGHD/BLK/CD22/CD79B/PRKCB/IGHV3-13/IGKV2-30/IGKV1-16/TRPC1/PSMA8/IGHV3-33/CD19/IGKV4-1/CD79A/ITPR1/IGHV3-7/IGLV7-43/IGKV1-33/IGHV1-2/BTK/IGLV1-51/PIK3CD/IGKV1D-33/IGKV1-39/PLCG2/IGKV2D-40/IGHV3-48/IGKV1D-39/IGKV2D-30/IGKV1-5/FYN/IGLV6-57/IGKV3-20/IGKV1D-16/IGHV3-11/IGHV3-53/IGHV4-34/IGHV1-46/IGKV1-17/IGHV2-5/IGHV3-30/IGKV5-2/RASGRP3/RASGRP1/IGLV3-27/IGLV3-21/IGLV1-44/IGHV1-69/PIK3R1/PSMB11/IGLV2-…
REACTOME_OPIOID_SIGNALLING	86	0.525	1.659	0.002	0.033	0.019	10484	tags=37%, list=20%, signal=30%	GNAO1/ADCY2/PDE1A/ADCY5/ADCY8/PDE1B/GNB4/CAMK4/OPRM1/PRKAR2B/ITPR1/PDE4B/GNG11/PDYN/GNAL/POMC/CAMK2A/GNG7/GNG2/PDE1C/ADCY4/PRKCG/ADCY1/PLCB2/PRKACB/ADCY9/PDE4D/ADCY7/GNGT2/GNB3/GNAI1/GNAZ
KEGG_TGF_BETA_SIGNALING_PATHWAY	85	0.501	1.583	0.002	0.033	0.019	9669	tags=32%, list=19%, signal=26%	THBS4/GDF6/DCN/THBS2/COMP/THBS1/TGFB3/SMAD9/NOG/LTBP1/LEFTY2/INHBA/CHRD/BMP8A/BMP6/GDF5/GDF7/ACVRL1/ID4/THBS3/TGFB1/TGFBR1/TGFB2/BMPR2/IFNG/TGFBR2/BMPR1B
REACTOME_NEUREXINS_AND_NEUROLIGINS	56	0.586	1.752	0.002	0.033	0.019	7262	tags=43%, list=14%, signal=37%	NRXN3/NRXN2/DLGAP2/NLGN4Y/SHANK1/NRXN1/EPB41L3/NLGN3/GRM5/LRRTM1/NLGN2/LRRTM3/NLGN1/GRIN2A/SYT10/DLG4/DLG2/APBA2/LRRTM2/NLGN4X/GRM1/SHANK3/LRRTM4/SYT9
BIOCARTA_NFAT_PATHWAY	50	0.573	1.686	0.002	0.033	0.019	4561	tags=26%, list=9%, signal=24%	IGF1/HAND2/NKX2-5/FGF2/PIK3CG/CAMK4/PRKAR2B/MEF2C/NFATC4/HAND1/MYH2/AGT/ACTA1
REACTOME_NETRIN_1_SIGNALING	49	0.567	1.668	0.002	0.033	0.019	7137	tags=33%, list=14%, signal=28%	SLIT2/SLIT3/RGMA/NTN1/TRPC1/TRPC4/TRPC5/TRPC3/UNC5C/ROBO1/TRPC6/DSCAM/FYN/RGMB/NTN4/DCC
KEGG_ABC_TRANSPORTERS	44	0.592	1.714	0.002	0.033	0.019	5660	tags=27%, list=11%, signal=24%	ABCA9/ABCC9/ABCA8/ABCA6/ABCB5/ABCD2/ABCB1/ABCC12/ABCB4/ABCA1/ABCB11/ABCA10
KEGG_PRIMARY_IMMUNODEFICIENCY	35	0.604	1.692	0.002	0.033	0.019	9100	tags=43%, list=17%, signal=35%	TNFRSF13B/TNFRSF13C/IL7R/CD19/CD79A/PTPRC/CD40LG/BTK/JAK3/CD4/ZAP70/CD8A/ICOS/CD3E/IGLL1
REACTOME_STRIATED_MUSCLE_CONTRACTION	36	0.599	1.682	0.002	0.033	0.019	5052	tags=44%, list=10%, signal=40%	ACTN2/DES/TNNT3/TMOD1/ACTC1/MYL3/TPM2/DMD/TPM1/VIM/ACTN3/ACTA1/MYL1/MYBPC2/MYH6/TMOD2
PID_IL12_STAT4_PATHWAY	33	0.625	1.735	0.002	0.033	0.019	9459	tags=45%, list=18%, signal=37%	CD28/IL2/CD3G/CD86/CD4/IL2RA/CD80/TGFB1/IL13/TBX21/CD247/STAT4/CD3E/IL18RAP/IFNG
REACTOME_INCRETIN_SYNTHESIS_SECRETION_AND_INACTIVATION	23	0.676	1.766	0.002	0.033	0.019	3543	tags=30%, list=7%, signal=28%	GCG/PCSK1/GRP/LEP/ISL1/GIP/FFAR1
REACTOME_DISEASES_OF_IMMUNE_SYSTEM	24	0.658	1.725	0.002	0.033	0.019	7583	tags=38%, list=15%, signal=32%	CD36/TLR10/TLR6/TLR1/TLR4/BTK/CD14/LY96/TLR2
BIOCARTA_EICOSANOID_PATHWAY	22	0.675	1.74	0.002	0.033	0.019	9728	tags=59%, list=19%, signal=48%	PTGIS/PTGFR/PTGER3/CYSLTR1/PTGER1/CYSLTR2/PTGIR/HPGDS/TBXA2R/ALOX5AP/PTGER4/PTGS1/PTGS2
REACTOME_RECEPTOR_TYPE_TYROSINE_PROTEIN_PHOSPHATASES	20	0.691	1.743	0.003	0.033	0.019	6036	tags=45%, list=12%, signal=40%	PPFIA2/NTRK3/SLITRK2/SLITRK4/SLITRK5/SLITRK3/SLITRK6/PTPRD/PTPRS
BIOCARTA_TOB1_PATHWAY	19	0.727	1.798	0.003	0.033	0.019	11189	tags=74%, list=21%, signal=58%	TGFB3/CD28/IL2/CD3G/IL2RA/TGFBR3/TGFB1/TGFBR1/CD247/TGFB2/CD3E/IFNG/TGFBR2/CD3D
REACTOME_CELL_EXTRACELLULAR_MATRIX_INTERACTIONS	18	0.705	1.732	0.003	0.033	0.019	6769	tags=44%, list=13%, signal=39%	FLNC/FLNA/LIMS2/FERMT2/ARHGEF6/PARVA/ACTN1/ILK
BIOCARTA_CCR5_PATHWAY	16	0.706	1.71	0.003	0.033	0.019	6941	tags=31%, list=13%, signal=27%	PRKCB/CXCL12/CXCR4/CCR5/CCL2
BIOCARTA_LAIR_PATHWAY	16	0.752	1.821	0.003	0.033	0.019	10832	tags=75%, list=21%, signal=59%	C7/SELP/IL6/VCAM1/ITGA4/C3/ITGAL/ITGB2/SELPLG/IL1A/ITGB1/ICAM1
REACTOME_ACETYLCHOLINE_NEUROTRANSMITTER_RELEASE_CYCLE	16	0.743	1.798	0.003	0.033	0.019	2778	tags=38%, list=5%, signal=36%	SLC18A3/SLC5A7/PPFIA2/RIMS1/SNAP25/CHAT
REACTOME_CGMP_EFFECTS	16	0.776	1.878	0.003	0.033	0.019	4610	tags=62%, list=9%, signal=57%	KCNMA1/PDE1A/MRVI1/KCNMB1/PRKG1/PDE1B/PDE2A/PDE5A/ITPR1/PDE10A
REACTOME_CRMPS_IN_SEMA3A_SIGNALING	16	0.709	1.716	0.003	0.033	0.019	8329	tags=50%, list=16%, signal=42%	DPYSL5/PLXNA4/DPYSL3/DPYSL4/CRMP1/NRP1/FYN/DPYSL2
BIOCARTA_PDZS_PATHWAY	17	0.725	1.766	0.003	0.033	0.019	5317	tags=41%, list=10%, signal=37%	NRXN3/NCAM1/NFASC/DLG4/DLG2/ACTA1/ANK1
REACTOME_ACTIVATION_OF_SMO	17	0.689	1.677	0.003	0.033	0.019	8272	tags=47%, list=16%, signal=40%	BOC/GAS1/EVC/DHH/CDON/EVC2/PTCH1/SMO
REACTOME_PKA_ACTIVATION_IN_GLUCAGON_SIGNALLING	17	0.717	1.746	0.003	0.033	0.019	8918	tags=53%, list=17%, signal=44%	ADCY2/ADCY5/ADCY8/PRKAR2B/ADCY4/ADCY1/PRKACB/ADCY9/ADCY7
SA_TRKA_RECEPTOR	17	0.699	1.701	0.003	0.033	0.019	3929	tags=29%, list=8%, signal=27%	NGFR/AKT3/NGF/NTRK1/PIK3CD
PID_LPA4_PATHWAY	15	0.764	1.826	0.003	0.033	0.019	8918	tags=60%, list=17%, signal=50%	ADCY2/ADCY5/ADCY8/LPAR4/GNAL/ADCY4/ADCY1/ADCY9/ADCY7
REACTOME_ANCHORING_FIBRIL_FORMATION	15	0.779	1.862	0.003	0.033	0.019	5163	tags=60%, list=10%, signal=54%	TLL1/COL4A3/COL4A4/COL1A2/COL1A1/COL4A6/COL7A1/COL4A2/COL4A1
REACTOME_EICOSANOID_LIGAND_BINDING_RECEPTORS	15	0.781	1.868	0.003	0.033	0.019	4477	tags=60%, list=9%, signal=55%	PTGFR/PTGER3/CYSLTR1/PTGDR/GPR17/PTGER1/CYSLTR2/PTGIR/TBXA2R
BIOCARTA_GRANULOCYTES_PATHWAY	14	0.765	1.79	0.003	0.033	0.019	10832	tags=79%, list=21%, signal=62%	SELP/SELL/PECAM1/ITGAL/ITGAM/ITGB2/SELPLG/IL1A/ICAM2/IFNG/ICAM1
REACTOME_PLATELET_ADHESION_TO_EXPOSED_COLLAGEN	14	0.764	1.786	0.003	0.033	0.019	10659	tags=79%, list=20%, signal=63%	COL1A2/COL1A1/ITGA1/VWF/GP1BA/ITGA10/FYN/GP9/GP5/ITGB1/FCER1G
BIOCARTA_MONOCYTE_PATHWAY	11	0.792	1.767	0.003	0.034	0.02	10832	tags=100%, list=21%, signal=79%	SELP/SELL/SELE/ITGA4/PECAM1/ITGAL/ITGAM/ITGB2/CD44/ITGB1/ICAM1
REACTOME_DERMATAN_SULFATE_BIOSYNTHESIS	11	0.799	1.783	0.003	0.034	0.02	3291	tags=55%, list=6%, signal=51%	DCN/VCAN/BGN/DSEL/CSPG4/DSE
BIOCARTA_NPP1_PATHWAY	10	0.813	1.771	0.003	0.034	0.02	7665	tags=90%, list=15%, signal=77%	COL4A3/COL4A4/COL4A6/SPP1/COL4A2/COL4A1/ALPL/IBSP/COL4A5
REACTOME_ROLE_OF_SECOND_MESSENGERS_IN_NETRIN_1_SIGNALING	10	0.822	1.789	0.003	0.034	0.02	7137	tags=70%, list=14%, signal=60%	NTN1/TRPC1/TRPC4/TRPC5/TRPC3/TRPC6/DCC
KEGG_JAK_STAT_SIGNALING_PATHWAY	154	0.449	1.485	0.003	0.037	0.022	13769	tags=42%, list=26%, signal=31%	GHR/TPO/AKT3/IL6/IL7R/PIK3CG/IL5RA/IL21/LEP/CSF2RB/IL24/PIK3R5/IL12B/LEPR/JAK3/PIK3CD/IFNL2/IFNA6/IFNL3/IL2/IL6ST/IL22RA2/IL10RA/IFNA21/IL10/IL2RA/CRLF2/GH1/IFNB1/IL11/CSF3R/IL3RA/IL13/IFNK/LIFR/STAT4/IL21R/IL2RB/IFNW1/IL9R/IL20/IFNL1/CSF2RA/OSM/IFNG/PIK3R1/OSMR/IL11RA/STAT5B/SPRY1/IFNA5/PIK3CA/STAT2/CTF1/SOCS5/SOCS3/STAT5A/IL5/IL12RB1/TSLP/MPL/IFNA7/IL26/IFNAR2
KEGG_TOLL_LIKE_RECEPTOR_SIGNALING_PATHWAY	99	0.494	1.589	0.003	0.037	0.022	6259	tags=23%, list=12%, signal=20%	MAPK10/TLR7/CTSK/AKT3/IL6/TLR8/PIK3CG/TLR6/PIK3R5/TLR1/TLR4/IL12B/SPP1/PIK3CD/IFNA6/CD86/IFNA21/CXCL9/CD80/IFNB1/CD14/TICAM2/LY96
REACTOME_REGULATION_OF_INSULIN_SECRETION	76	0.519	1.619	0.003	0.037	0.022	10161	tags=34%, list=19%, signal=28%	GCG/KCNB1/ADCY5/ADCY8/CD36/SNAP25/CACNA1C/GNB4/CACNB2/PRKAR2B/ITPR1/FFAR1/GNG11/GNG7/GNG2/KCNC2/PLCB2/KCNG2/INS/PRKACB/KCNS3/GNGT2/GNA14/GNB3/GLP1R/GNAI1
PID_IL4_2PATHWAY	64	0.543	1.66	0.003	0.037	0.022	13540	tags=52%, list=26%, signal=38%	FCER2/SELP/COL1A2/COL1A1/THY1/OPRM1/IGHG3/CCL11/EGR2/ITGB3/CD40LG/JAK3/ETS1/LTA/IL10/IGHG1/IRF4/DOK2/IGHE/PIK3R1/SPI1/CCL17/ARG1/STAT5B/RETNLB/IRS1/PIK3CA/SOCS5/SOCS3/STAT5A/IL5/BCL6/AICDA
PID_LYSOPHOSPHOLIPID_PATHWAY	64	0.533	1.629	0.003	0.037	0.022	10484	tags=34%, list=20%, signal=27%	GNAO1/ADCY2/ADCY5/MMP2/PRKD1/ADCY8/LPAR4/IL6/LPAR1/GNG2/ADRA1B/ADCY4/MMP9/ADCY1/ADCY9/MAPT/ADCY7/GNA14/PIK3R1/GNAI1/GAB1/GNAZ
REACTOME_SEMAPHORIN_INTERACTIONS	64	0.552	1.686	0.003	0.037	0.022	8558	tags=34%, list=16%, signal=29%	MYH11/DPYSL5/PLXNA4/DPYSL3/MYL9/PLXNC1/DPYSL4/CRMP1/MYH10/PTPRC/ITGA1/PAK3/NRP1/TREM2/CD72/FYN/TLN1/RHOB/SEMA6D/TYROBP/DPYSL2/PLXND1
PID_ENDOTHELIN_PATHWAY	63	0.551	1.683	0.003	0.037	0.022	10484	tags=38%, list=20%, signal=30%	GNAO1/ADCY2/COL3A1/ADCY5/EDNRA/COL1A2/ADCY8/CYSLTR1/PRKCB/CYSLTR2/MMP1/GNAL/TRPC6/ADCY4/PRKCG/ADCY1/EDNRB/PLCB2/ADCY9/PRKCH/ADCY7/GNA14/GNAI1/GNAZ
PID_TCR_PATHWAY	63	0.534	1.628	0.003	0.037	0.022	8636	tags=32%, list=17%, signal=27%	FLNA/RASGRP2/PRKCB/CD28/PTPRC/ITK/GRAP2/CD3G/CD86/MAP4K1/CD4/LCP2/CD80/WAS/ZAP70/FYN/CD247/SLA2/CD3E/RASGRP1
REACTOME_SCAVENGING_OF_HEME_FROM_PLASMA	66	0.548	1.672	0.003	0.037	0.022	13545	tags=70%, list=26%, signal=52%	IGHV3-13/IGKV2-30/IGKV1-16/CD163/IGHV3-33/IGKV4-1/IGHV3-7/IGLV7-43/IGKV1-33/IGHV1-2/IGLV1-51/IGKV1D-33/IGKV1-39/LRP1/IGKV2D-40/IGHV3-48/IGKV1D-39/IGKV2D-30/IGKV1-5/IGLV6-57/IGKV3-20/IGKV1D-16/IGHV3-11/IGHV3-53/IGHV4-34/IGHV1-46/IGKV1-17/IGHV2-5/IGHV3-30/IGKV5-2/IGLV3-27/IGLV3-21/IGLV1-44/IGHV1-69/IGLV2-11/IGKV3-11/IGKV2D-28/IGLV1-40/IGHV3-23/IGHV4-59/IGHV4-39/IGKV3-15/IGLV1-47/IGLV3-25/IGLC2/IGLV…
REACTOME_SIGNALING_BY_PDGF	58	0.56	1.676	0.003	0.037	0.022	12079	tags=53%, list=23%, signal=41%	THBS4/COL3A1/THBS2/THBS1/COL4A3/COL6A3/COL4A4/PDGFRB/COL5A1/COL5A2/COL6A2/PDGFRA/SPP1/COL6A1/COL4A2/PDGFC/COL6A6/PDGFD/COL4A1/COL5A3/THBS3/COL4A5/PLAT/PIK3R1/PLG/COL9A1/COL6A5/STAT5B/COL2A1/PDGFB/PIK3CA
KEGG_HEDGEHOG_SIGNALING_PATHWAY	56	0.556	1.662	0.003	0.037	0.022	3611	tags=25%, list=7%, signal=23%	PTCH2/GAS1/GLI1/GLI3/WNT2B/WNT9B/RAB23/DHH/HHIP/GLI2/BMP8A/WNT9A/WNT2/BMP6
SIG_CHEMOTAXIS	44	0.561	1.624	0.003	0.037	0.022	3929	tags=25%, list=8%, signal=23%	MYLK/CFL2/AKT3/ANGPTL2/PIK3CG/PIK3R5/ITPR1/PAK3/RHO/BTK/PIK3CD
KEGG_INTESTINAL_IMMUNE_NETWORK_FOR_IGA_PRODUCTION	45	0.563	1.627	0.003	0.037	0.022	9817	tags=47%, list=19%, signal=38%	IL6/TNFRSF13B/TNFRSF13C/CXCL12/CD28/ITGA4/CXCR4/MADCAM1/CD40LG/IL2/CD86/IL10/CD80/TGFB1/TNFSF13B/ICOS/HLA-DQA2/CCR9/ITGB7/HLA-DOA/TNFRSF17
PID_SYNDECAN_4_PATHWAY	32	0.62	1.705	0.004	0.037	0.022	7106	tags=44%, list=14%, signal=38%	THBS1/ADAM12/TNC/FN1/FGF2/TNFRSF13B/CXCL12/ITGA5/CXCR4/FGFR1/FGF6/MMP9/ACTN1/FZD7
REACTOME_GENERATION_OF_SECOND_MESSENGER_MOLECULES	32	0.627	1.724	0.004	0.037	0.022	13019	tags=62%, list=25%, signal=47%	PAK3/TRAV29DV5/TRAV8-4/ITK/GRAP2/CD3G/EVL/CD4/LCP2/WAS/ZAP70/TRAV19/CD247/CD3E/HLA-DQA2/CD3D/CD101/LAT/ENAH/HLA-DQA1
REACTOME_GLUTAMATE_BINDING_ACTIVATION_OF_AMPA_RECEPTORS_AND_SYNAPTIC_PLASTICITY	31	0.604	1.647	0.004	0.037	0.022	6388	tags=32%, list=12%, signal=28%	GRIA1/PRKCB/GRIA2/CACNG3/GRIA3/DLG4/CAMK2A/CACNG2/TSPAN7/PRKCG
REACTOME_SIGNALING_BY_BMP	28	0.616	1.659	0.004	0.037	0.022	2146	tags=25%, list=4%, signal=24%	CHRDL1/GREM2/SMAD9/FSTL1/NOG/BMP10/GDF2
BIOCARTA_RANMS_PATHWAY	10	-0.8	-2.101	0.004	0.037	0.022	6802	tags=80%, list=13%, signal=70%	RAN/RANGAP1/RANBP1/KIF15/TPX2/RCC1/KPNA2/AURKA
REACTOME_CHYLOMICRON_ASSEMBLY	10	-0.801	-2.104	0.004	0.037	0.022	1744	tags=60%, list=3%, signal=58%	P4HB/MTTP/APOA4/APOA1/APOC3/APOA2
REACTOME_FOLDING_OF_ACTIN_BY_CCT_TRIC	10	-0.755	-1.982	0.004	0.037	0.022	10768	tags=80%, list=21%, signal=63%	CCT2/CCT6A/TCP1/CCT4/CCT8/CCT7/CCT5/CCT3
REACTOME_APOPTOTIC_CLEAVAGE_OF_CELL_ADHESION_PROTEINS	11	-0.789	-2.123	0.004	0.037	0.022	9511	tags=82%, list=18%, signal=67%	CASP3/OCLN/TJP2/CDH1/DSG2/DSP/DSG3/DSG1/PKP1
REACTOME_CDC6_ASSOCIATION_WITH_THE_ORC:ORIGIN_COMPLEX	11	-0.697	-1.877	0.004	0.037	0.022	15789	tags=100%, list=30%, signal=70%	ORC4/E2F3/ORC2/MCM8/ORC5/ORC1/E2F2/E2F1/ORC6/CDC6
REACTOME_CONDENSATION_OF_PROMETAPHASE_CHROMOSOMES	11	-0.774	-2.083	0.004	0.037	0.022	10415	tags=91%, list=20%, signal=73%	CSNK2A1/SMC2/NCAPD2/SMC4/NCAPH/CSNK2B/NCAPG/CCNB2/CCNB1/CDK1
REACTOME_CREATINE_METABOLISM	11	-0.728	-1.96	0.004	0.037	0.022	4125	tags=55%, list=8%, signal=50%	SLC6A8/SLC6A7/GAMT/CKMT1B/CKMT1A/SLC6A11
REACTOME_CYP2E1_REACTIONS	11	-0.714	-1.92	0.004	0.037	0.022	10823	tags=82%, list=21%, signal=65%	CYP2A13/CYP2F1/CYP2C8/CYP2C9/CYP2A7/CYP2A6/CYP2S1/CYP2D6/CYP2B6
REACTOME_METALLOTHIONEINS_BIND_METALS	11	-0.875	-2.356	0.004	0.037	0.022	5019	tags=82%, list=10%, signal=74%	MT1X/MT1F/MT1A/MT1M/MT1E/MT1B/MT3/MT1G/MT1H
REACTOME_PROCESSIVE_SYNTHESIS_ON_THE_C_STRAND_OF_THE_TELOMERE	11	-0.741	-1.993	0.004	0.037	0.022	10611	tags=82%, list=20%, signal=65%	POLD3/DNA2/LIG1/POLD1/POLD4/PCNA/RPA3/FEN1/POLD2
REACTOME_TYPE_I_HEMIDESMOSOME_ASSEMBLY	11	-0.811	-2.182	0.004	0.037	0.022	13	tags=36%, list=0%, signal=36%	COL17A1/ITGB4/KRT14/KRT5
REACTOME_PURINE_RIBONUCLEOSIDE_MONOPHOSPHATE_BIOSYNTHESIS	12	-0.724	-1.993	0.004	0.037	0.022	14373	tags=100%, list=28%, signal=72%	GART/GMPS/PFAS/ADSL/LHPP/PPAT/IMPDH1/IMPDH2/ATIC/PAICS/ADSSL1
REACTOME_REVERSIBLE_HYDRATION_OF_CARBON_DIOXIDE	12	-0.759	-2.089	0.004	0.037	0.022	4134	tags=50%, list=8%, signal=46%	CA7/CA2/CA9/CA4/CA6/CA1
REACTOME_UNWINDING_OF_DNA	12	-0.768	-2.112	0.004	0.037	0.022	10235	tags=92%, list=20%, signal=74%	MCM8/MCM5/GINS3/MCM2/MCM4/MCM3/GINS4/GINS1/CDC45/MCM7/GINS2
BIOCARTA_CTLA4_PATHWAY	20	0.681	1.719	0.004	0.037	0.022	12079	tags=60%, list=23%, signal=46%	CD28/ITK/IL2/CD3G/CD86/CD80/ICOS/CD247/CD3E/PIK3R1/CD3D/PIK3CA
REACTOME_DEFECTIVE_B4GALT7_CAUSES_EDS_PROGEROID_TYPE	20	0.673	1.699	0.004	0.037	0.022	3766	tags=40%, list=7%, signal=37%	DCN/GPC6/VCAN/BGN/CSPG4/GPC5/HSPG2/SDC2
REACTOME_UNBLOCKING_OF_NMDA_RECEPTORS_GLUTAMATE_BINDING_AND_ACTIVATION	20	0.674	1.701	0.004	0.037	0.022	4614	tags=40%, list=9%, signal=36%	ACTN2/GRIA1/GRIA2/GRIA3/GRIN2A/DLG4/DLG2/CAMK2A
BIOCARTA_EXTRINSIC_PATHWAY	13	-0.745	-2.122	0.004	0.037	0.022	3193	tags=54%, list=6%, signal=51%	F5/F10/PROC/F7/FGB/FGA/FGG
BIOCARTA_COMP_PATHWAY	19	0.656	1.623	0.004	0.037	0.022	8660	tags=63%, list=17%, signal=53%	C7/C1R/C1S/C4A/C4B/CFD/C3/MASP1/MBL2/C1QC/C1QB/C1QA
BIOCARTA_PAR1_PATHWAY	19	0.661	1.634	0.004	0.037	0.022	6409	tags=32%, list=12%, signal=28%	PPP1R12B/PRKCB/PIK3CG/F2R/F2RL3/ADCY1
REACTOME_OTHER_SEMAPHORIN_INTERACTIONS	19	0.689	1.704	0.004	0.037	0.022	10686	tags=58%, list=20%, signal=46%	PLXNA4/PLXNC1/PTPRC/ITGA1/TREM2/CD72/SEMA6D/TYROBP/PLXND1/ITGB1/SEMA7A
REACTOME_PKA_MEDIATED_PHOSPHORYLATION_OF_CREB	19	0.71	1.756	0.004	0.037	0.022	8918	tags=47%, list=17%, signal=39%	ADCY2/ADCY5/ADCY8/PRKAR2B/ADCY4/ADCY1/PRKACB/ADCY9/ADCY7
REACTOME_SCAVENGING_BY_CLASS_A_RECEPTORS	19	0.686	1.698	0.004	0.037	0.022	5163	tags=53%, list=10%, signal=47%	COL3A1/COLEC12/COL1A2/COL1A1/SCARA5/MSR1/MARCO/COL4A2/MASP1/COL4A1
REACTOME_TRAFFICKING_OF_GLUR2_CONTAINING_AMPA_RECEPTORS	17	0.673	1.639	0.004	0.037	0.022	6388	tags=35%, list=12%, signal=31%	GRIA1/PRKCB/GRIA2/GRIA3/TSPAN7/PRKCG
SA_MMP_CYTOKINE_CONNECTION	15	0.694	1.66	0.004	0.037	0.022	11635	tags=60%, list=22%, signal=47%	TNFSF8/SELL/FCGR3A/SPN/TGFB1/CD44/TGFB2/CSF1/TNFRSF8
KEGG_MAPK_SIGNALING_PATHWAY	265	0.403	1.367	0.004	0.037	0.022	8797	tags=23%, list=17%, signal=19%	FLNC/FGF7/FGF10/MAPK10/FGF14/PLA2G5/FGF5/TGFB3/FLNA/PTPN5/CACNA1H/RASGRP2/PDGFRB/AKT3/PRKCB/FGF2/CACNA1C/IL1R1/MRAS/CACNB2/PDGFRA/NGF/MOS/PLA2G2D/MEF2C/CACNG7/FGF1/CACNA1G/CACNA2D1/NFATC4/RASGRP4/FGFR1/RASGRF2/NTRK1/CACNG3/CACNA2D3/CACNA1S/MAP3K12/FGF6/MAP4K1/RPS6KA6/CACNG1/CACNG2/DUSP1/HSPA2/MAP3K3/PPP3R2/CD14/PRKCG/PLA2G2C/CACNG5/TGFB1/FGF16/TGFBR1/TGFB2/IL1A/PRKACB/RASGRP3/RASGRP1/MAPT/RPS6KA2
REACTOME_PLATELET_ACTIVATION_SIGNALING_AND_AGGREGATION	252	0.412	1.395	0.004	0.037	0.022	6815	tags=25%, list=13%, signal=22%	ACTN2/IGF1/ISLR/THBS1/DGKI/TGFB3/FLNA/P2RY12/TIMP3/ITIH3/MMRN1/SELP/COL1A2/RASGRP2/FN1/A2M/F13A1/COL1A1/PRKCB/SERPINE1/CD36/HGF/DGKB/LEFTY2/SPARC/PIK3CG/GNB4/SERPING1/PDPN/CLEC3B/F2R/PIK3R5/ITPR1/PECAM1/SRGN/F2RL3/CFD/CD109/VEGFC/TRPC3/VWF/GP1BA/F8/ITGB3/F2RL2/GNG11/CLEC1B/PCDH7/TBXA2R/GNG7/PLCG2/GNG2/RARRES2/LCP2/TRPC6/LHFPL2/TIMP1/FYN/PRKCG/DGKG/TLN1/ACTN1/TGFB1/RHOB
BIOCARTA_ACE2_PATHWAY	13	0.766	1.756	0.004	0.037	0.022	5163	tags=69%, list=10%, signal=62%	AGTR2/CMA1/COL4A3/COL4A4/COL4A6/AGTR1/COL4A2/AGT/COL4A1
BIOCARTA_BLYMPHOCYTE_PATHWAY	12	0.788	1.768	0.004	0.037	0.022	5328	tags=58%, list=10%, signal=52%	CR1/CR2/FCGR2B/PTPRC/ITGAL/ITGB2/CD80
BIOCARTA_CELL2CELL_PATHWAY	12	0.76	1.705	0.004	0.037	0.022	7866	tags=58%, list=15%, signal=50%	ACTN2/CTNNA3/PECAM1/ACTN3/LRRTM2/ACTN1/VCL
BIOCARTA_TCYTOTOXIC_PATHWAY	12	0.786	1.763	0.004	0.037	0.022	11189	tags=100%, list=21%, signal=79%	THY1/CD28/PTPRC/ITGAL/CD3G/ITGB2/CD2/CD8A/CD247/CD3E/ICAM1/CD3D
BIOCARTA_THELPER_PATHWAY	12	0.786	1.763	0.004	0.037	0.022	11189	tags=100%, list=21%, signal=79%	THY1/CD28/PTPRC/ITGAL/CD3G/ITGB2/CD4/CD2/CD247/CD3E/ICAM1/CD3D
REACTOME_PHYSIOLOGICAL_FACTORS	12	0.779	1.747	0.004	0.037	0.022	5633	tags=58%, list=11%, signal=52%	NKX2-5/NPR1/NPPC/CORIN/WWTR1/TBX5/NPR2
REACTOME_SEROTONIN_RECEPTORS	12	0.76	1.706	0.004	0.037	0.022	7410	tags=67%, list=14%, signal=57%	HTR2A/HTR1E/HTR7/HTR2B/HTR5A/HTR1F/HTR1A/HTR6
REACTOME_ADENYLATE_CYCLASE_ACTIVATING_PATHWAY	10	0.804	1.75	0.004	0.037	0.022	8918	tags=80%, list=17%, signal=66%	ADCY2/ADCY5/ADCY8/GNAL/ADCY4/ADCY1/ADCY9/ADCY7
BIOCARTA_SM_PATHWAY	14	-0.768	-2.211	0.004	0.037	0.022	11848	tags=93%, list=23%, signal=72%	SNRNP70/SRSF2/SNRPD3/SNRPB2/SNRPD2/SNRPA/SNRPE/SNRPG/SNRPA1/SNRPC/SNRPF/SNRPB/SNRPD1
REACTOME_LEADING_STRAND_SYNTHESIS	14	-0.756	-2.178	0.004	0.037	0.022	10950	tags=86%, list=21%, signal=68%	PRIM1/POLD3/RFC5/PRIM2/POLD1/POLD4/POLA2/RFC4/RFC2/PCNA/RFC3/POLD2
KEGG_LEISHMANIA_INFECTION	70	0.511	1.577	0.004	0.037	0.022	10360	tags=37%, list=20%, signal=30%	TGFB3/CR1/PRKCB/FCGR2C/ITGA4/TLR4/IL12B/C3/FCGR3A/FCGR2A/ITGAM/ITGB2/IL10/FCGR1A/TGFB1/NCF2/TLR2/TGFB2/IL1A/HLA-DQA2/NCF1/IFNG/FCGR3B/HLA-DOA/PTGS2/ITGB1
PID_AP1_PATHWAY	68	0.502	1.538	0.004	0.037	0.022	6941	tags=31%, list=13%, signal=27%	FABP4/PENK/COL1A2/IL6/ESR1/MMP1/MAF/AGT/ETS1/IL2/ACTA1/NR3C1/IL10/FOSB/PLAU/DUSP1/TIMP1/GJA1/MMP9/TGFB1/CCL2
KEGG_ADIPOCYTOKINE_SIGNALING_PATHWAY	67	0.509	1.556	0.004	0.037	0.022	5297	tags=16%, list=10%, signal=15%	ADIPOQ/SLC2A4/MAPK10/IRS4/RXRG/AKT3/CD36/LEP/LEPR/POMC/NPY
PID_BCR_5PATHWAY	63	0.527	1.609	0.004	0.037	0.022	4805	tags=21%, list=9%, signal=19%	CD22/CD79B/FCGR2B/CD19/CD79A/PTPRC/SH3BP5/POU2F2/BTK/ETS1/CD72/MAP4K1/PLCG2
KEGG_TERPENOID_BACKBONE_BIOSYNTHESIS	15	-0.736	-2.129	0.004	0.037	0.022	7186	tags=60%, list=14%, signal=52%	HMGCS1/FDPS/HMGCR/PMVK/ACAT2/IDI1/MVK/PDSS1/MVD
REACTOME_NUCLEOBASE_BIOSYNTHESIS	15	-0.725	-2.094	0.004	0.037	0.022	14373	tags=100%, list=28%, signal=72%	GART/GMPS/PFAS/CAD/ADSL/DHODH/UMPS/LHPP/PPAT/IMPDH1/IMPDH2/ATIC/PAICS/ADSSL1
REACTOME_PROCESSIVE_SYNTHESIS_ON_THE_LAGGING_STRAND	15	-0.716	-2.07	0.004	0.037	0.022	10950	tags=80%, list=21%, signal=63%	PRIM1/POLD3/PRIM2/DNA2/LIG1/POLD1/POLD4/POLA2/PCNA/RPA3/FEN1/POLD2
PID_SHP2_PATHWAY	56	0.526	1.571	0.004	0.037	0.022	12896	tags=45%, list=25%, signal=34%	NTRK3/PDGFRB/IL6/TEK/NGF/NTRK1/SDC2/JAK3/IL2/ANGPT1/IL6ST/IL2RA/KDR/IL2RB/IFNG/PIK3R1/GNAI1/GAB1/IGF1R/NTF3/IRS1/PDGFB/PIK3CA/NOS3/EGFR
KEGG_STEROID_BIOSYNTHESIS	17	-0.761	-2.305	0.004	0.037	0.022	5682	tags=71%, list=11%, signal=63%	FDFT1/HSD17B7/SC5D/SQLE/NSDHL/MSMO1/DHCR7/DHCR24/EBP/CYP51A1/TM7SF2/CEL
REACTOME_DEFECTIVE_C1GALT1C1_CAUSES_TN_POLYAGGLUTINATION_SYNDROME_TNPS	17	-0.823	-2.492	0.004	0.037	0.022	3346	tags=59%, list=6%, signal=55%	MUC1/MUCL1/MUC20/MUC17/MUC13/MUC3A/MUC5B/MUC5AC/MUC15/MUC21
KEGG_GLYOXYLATE_AND_DICARBOXYLATE_METABOLISM	16	-0.721	-2.13	0.004	0.037	0.022	12749	tags=94%, list=24%, signal=71%	ACO1/MTHFD1L/ACO2/HYI/MDH1/CS/GRHPR/MTHFD1/MTHFD2/PGP/MTHFD2L/GLYCTK/AFMID/MDH2/HAO1
REACTOME_DEFECTIVE_GALNT3_CAUSES_FAMILIAL_HYPERPHOSPHATEMIC_TUMORAL_CALCINOSIS_HFTC	16	-0.839	-2.479	0.004	0.037	0.022	3671	tags=69%, list=7%, signal=64%	GALNT3/MUC1/MUCL1/MUC20/MUC17/MUC13/MUC3A/MUC5B/MUC5AC/MUC15/MUC21
REACTOME_POLO_LIKE_KINASE_MEDIATED_EVENTS	16	-0.743	-2.197	0.004	0.037	0.022	6997	tags=56%, list=13%, signal=49%	FOXM1/CENPF/CCNB2/CCNB1/CDC25C/CDC25A/PLK1/MYBL2/PKMYT1
BIOCARTA_MCM_PATHWAY	18	-0.685	-2.1	0.005	0.037	0.022	8695	tags=83%, list=17%, signal=69%	ORC4/CDK2/MCM6/ORC2/MCM5/ORC5/MCM2/MCM4/MCM3/ORC1/ORC6/MCM7/CDT1/CCNE1/CDC6
REACTOME_CHONDROITIN_SULFATE_DERMATAN_SULFATE_METABOLISM	50	0.545	1.604	0.005	0.037	0.022	10493	tags=40%, list=20%, signal=32%	DCN/GPC6/VCAN/BGN/DSEL/CSPG4/CHSY3/DSE/GPC5/HSPG2/ARSB/SDC2/CHST11/CSGALNACT2/CHST7/SDC3/CHST3/IDS/XYLT1/CSGALNACT1
REACTOME_DISEASES_ASSOCIATED_WITH_GLYCOSYLATION_PRECURSOR_BIOSYNTHESIS	18	-0.662	-2.03	0.005	0.037	0.022	13663	tags=72%, list=26%, signal=53%	GLB1/DOLK/PMM2/SRD5A3/MPI/GFPT1/NEU1/DPM1/GALT/GALK1/DPM2/DPM3/GALE
REACTOME_COBALAMIN_CBL_VITAMIN_B12_TRANSPORT_AND_METABOLISM	19	-0.695	-2.203	0.005	0.038	0.022	4649	tags=42%, list=9%, signal=38%	CD320/MMAB/CTRC/AMN/PRSS3/PRSS1/CTRB2/CTRB1
REACTOME_PHOSPHORYLATION_OF_THE_APC_C	19	-0.645	-2.044	0.005	0.038	0.022	15538	tags=79%, list=30%, signal=55%	CDC23/ANAPC16/ANAPC10/ANAPC5/UBE2E1/ANAPC15/ANAPC2/CDC16/CDC26/ANAPC7/ANAPC11/CCNB1/CDK1/PLK1/UBE2C
REACTOME_TRANSCRIPTION_OF_E2F_TARGETS_UNDER_NEGATIVE_CONTROL_BY_DREAM_COMPLEX	19	-0.628	-1.989	0.005	0.038	0.022	11603	tags=63%, list=22%, signal=49%	RBL1/LIN9/E2F4/E2F5/TFDP1/HDAC1/MYC/PCNA/E2F1/CDC25A/TOP2A/CDC6
REACTOME_GABA_B_RECEPTOR_ACTIVATION	38	0.566	1.606	0.005	0.038	0.022	10722	tags=47%, list=21%, signal=38%	ADCY2/ADCY5/ADCY8/GABBR2/KCNJ5/GNAL/GNG7/GNG2/KCNJ6/ADCY4/ADCY1/ADCY9/GABBR1/ADCY7/GNGT2/GNB3/GNAI1/KCNJ12
REACTOME_A_TETRASACCHARIDE_LINKER_SEQUENCE_IS_REQUIRED_FOR_GAG_SYNTHESIS	26	0.616	1.641	0.005	0.038	0.023	3766	tags=31%, list=7%, signal=29%	DCN/GPC6/VCAN/BGN/CSPG4/GPC5/HSPG2/SDC2
BIOCARTA_ATRBRCA_PATHWAY	21	-0.592	-1.888	0.005	0.038	0.023	9713	tags=52%, list=19%, signal=43%	BRCA1/FANCF/FANCE/FANCA/RAD9A/RAD51/BRCA2/FANCD2/CHEK1/CHEK2/FANCG
REACTOME_INHIBITION_OF_THE_PROTEOLYTIC_ACTIVITY_OF_APC_C_REQUIRED_FOR_THE_ONSET_OF_ANAPHASE_BY_MITOTIC_SPINDLE_CHECKPOINT_COMPONENTS	20	-0.648	-2.054	0.005	0.038	0.023	15538	tags=80%, list=30%, signal=56%	CDC23/ANAPC16/ANAPC10/ANAPC5/UBE2E1/ANAPC15/ANAPC2/CDC16/CDC26/ANAPC7/BUB3/BUB1B/ANAPC11/MAD2L1/CDC20/UBE2C
REACTOME_LAGGING_STRAND_SYNTHESIS	20	-0.733	-2.325	0.005	0.038	0.023	10950	tags=80%, list=21%, signal=63%	PRIM1/POLD3/RFC5/PRIM2/DNA2/LIG1/POLD1/POLD4/POLA2/RFC4/RFC2/PCNA/RPA3/FEN1/RFC3/POLD2
REACTOME_MITOCHONDRIAL_TRNA_AMINOACYLATION	21	-0.693	-2.21	0.005	0.038	0.023	15239	tags=95%, list=29%, signal=67%	HARS2/FARS2/AARS2/LARS2/YARS2/EARS2/CARS2/TARS2/IARS2/KARS/WARS2/PARS2/GARS/QARS/NARS2/VARS2/PPA2/SARS2/MARS2/DARS2
REACTOME_PCNA_DEPENDENT_LONG_PATCH_BASE_EXCISION_REPAIR	21	-0.736	-2.348	0.005	0.038	0.023	10611	tags=86%, list=20%, signal=68%	POLE/POLD3/RFC5/POLE3/POLB/LIG1/POLD1/POLD4/APEX1/POLE4/RFC4/RFC2/PCNA/RPA3/FEN1/POLE2/RFC3/POLD2
NABA_ECM_REGULATORS	233	0.406	1.37	0.005	0.04	0.023	7551	tags=36%, list=14%, signal=31%	ADAMTS16/ADAM33/ADAMTSL3/CTSG/ADAMTS8/SERPINF1/TLL1/MMP16/SULF1/MMP2/ADAM12/TIMP3/CST2/ITIH3/MMP8/ELANE/CTSK/ITIH5/ADAMTS2/A2M/F13A1/P4HA3/ADAMTS10/ADAMTS12/SERPINE1/ADAMTS1/LOX/ADAMTS18/MMP23B/TIMP2/ADAMTSL1/MMP19/HTRA3/ADAMTS3/SERPING1/MMP11/F9/HPSE2/PZP/MMP13/ADAM29/ADAM19/PAMR1/CPN2/CD109/ADAMTS5/ADAMDEC1/PAPPA2/MMP1/HTRA1/MMP21/FAM20C/SERPINE2/AGT/ADAMTS4/MASP1/LOXL1/HTRA4/CTSO/MMP26/ADAM22/…
REACTOME_FC_EPSILON_RECEPTOR_FCERI_SIGNALING	182	0.414	1.383	0.005	0.04	0.024	13545	tags=38%, list=26%, signal=28%	FCER1A/MAPK10/RASGRP2/IGHV3-13/IGKV2-30/IGKV1-16/PSMA8/IGHV3-33/MS4A2/IGKV4-1/ITPR1/IGHV3-7/IGLV7-43/IGKV1-33/RASGRP4/IGHV1-2/BTK/IGLV1-51/ITK/GRAP2/IGKV1D-33/IGKV1-39/PLCG2/IGKV2D-40/IGHV3-48/LCP2/IGKV1D-39/IGKV2D-30/IGKV1-5/FYN/IGLV6-57/IGKV3-20/IGKV1D-16/IGHV3-11/IGHV3-53/IGHV4-34/IGHV1-46/IGKV1-17/IGHV2-5/IGHV3-30/LAT2/IGKV5-2/RASGRP1/TXK/IGLV3-27/IGLV3-21/IGHE/IGLV1-44/IGHV1-69/PIK3R1/PSMB11…
REACTOME_TRANSLOCATION_OF_ZAP_70_TO_IMMUNOLOGICAL_SYNAPSE	19	0.646	1.598	0.005	0.04	0.024	14245	tags=68%, list=27%, signal=50%	TRAV29DV5/TRAV8-4/CD3G/CD4/ZAP70/TRAV19/PTPN22/CD247/CD3E/HLA-DQA2/CD3D/HLA-DQA1/HLA-DPA1
BIOCARTA_BARRESTIN_SRC_PATHWAY	16	0.69	1.671	0.005	0.04	0.024	6409	tags=38%, list=12%, signal=33%	KCNA1/KCNA2/KCNA3/FGR/HCK/ADCY1
REACTOME_CITRIC_ACID_CYCLE_TCA_CYCLE	22	-0.665	-2.149	0.005	0.04	0.024	12443	tags=73%, list=24%, signal=55%	SUCLG2/ACO2/FAHD1/DLD/IDH3A/SUCLA2/CS/SDHB/SDHD/IDH3G/IDH3B/SDHA/SUCLG1/FH/IDH2/MDH2
REACTOME_ADENYLATE_CYCLASE_INHIBITORY_PATHWAY	14	0.728	1.704	0.005	0.04	0.024	10161	tags=64%, list=19%, signal=52%	ADCY2/ADCY5/ADCY8/GNAL/ADCY4/ADCY1/ADCY9/ADCY7/GNAI1
REACTOME_LGI_ADAM_INTERACTIONS	14	0.728	1.703	0.005	0.04	0.024	5665	tags=57%, list=11%, signal=51%	LGI2/LGI1/LGI4/CACNG3/DLG4/CACNG2/ADAM22/ADAM23
REACTOME_APC_CDC20_MEDIATED_DEGRADATION_OF_NEK2A	25	-0.661	-2.25	0.005	0.04	0.024	15538	tags=80%, list=30%, signal=56%	ANAPC16/ANAPC10/ANAPC5/UBC/UBE2E1/ANAPC15/ANAPC2/CDC16/CDC26/UBB/ANAPC7/BUB3/UBA52/RPS27A/BUB1B/ANAPC11/NEK2/MAD2L1/CDC20/UBE2C
REACTOME_CYCLIN_A_B1_B2_ASSOCIATED_EVENTS_DURING_G2_M_TRANSITION	25	-0.609	-2.074	0.005	0.04	0.024	11548	tags=84%, list=22%, signal=65%	CDK2/PPP2CA/XPO1/PPP2R3B/PPP2R1A/LCMT1/MNAT1/CDK7/PPME1/PPP2R1B/PPP2R2A/FOXM1/CDC25B/CCNB2/CCNB1/CCNA2/CDC25C/CDC25A/CDK1/PLK1/PKMYT1
REACTOME_GAP_FILLING_DNA_REPAIR_SYNTHESIS_AND_LIGATION_IN_GG_NER	25	-0.654	-2.227	0.005	0.04	0.024	14320	tags=84%, list=27%, signal=61%	UBC/LIG3/POLE/UBB/XRCC1/POLD3/RFC5/POLE3/LIG1/POLD1/POLD4/UBA52/POLE4/RFC4/RFC2/RPS27A/PCNA/RPA3/POLE2/RFC3/POLD2
REACTOME_RESOLUTION_OF_AP_SITES_VIA_THE_MULTIPLE_NUCLEOTIDE_PATCH_REPLACEMENT_PATHWAY	25	-0.717	-2.439	0.005	0.04	0.024	13044	tags=84%, list=25%, signal=63%	PARP1/POLE/POLD3/RFC5/PARP2/POLE3/POLB/ADPRHL2/LIG1/POLD1/POLD4/APEX1/POLE4/RFC4/RFC2/PCNA/RPA3/FEN1/POLE2/RFC3/POLD2
BIOCARTA_G2_PATHWAY	24	-0.613	-2.05	0.005	0.04	0.024	6961	tags=42%, list=13%, signal=36%	RPS6KA1/CDC34/CHEK1/CHEK2/CDC25B/CCNB1/CDC25C/CDC25A/CDK1/PLK1
REACTOME_CHOLESTEROL_BIOSYNTHESIS	24	-0.792	-2.651	0.005	0.04	0.024	7186	tags=79%, list=14%, signal=68%	HMGCS1/FDPS/FDFT1/HMGCR/PMVK/HSD17B7/SC5D/SQLE/NSDHL/MSMO1/ACAT2/IDI1/MVK/MVD/DHCR7/DHCR24/EBP/CYP51A1/TM7SF2
REACTOME_CYTOSOLIC_TRNA_AMINOACYLATION	24	-0.692	-2.318	0.005	0.04	0.024	14123	tags=88%, list=27%, signal=64%	TARS/CARS/MARS/SARS/RARS/DARS/IARS/EPRS/AARS/NARS/KARS/AIMP1/GARS/PPA1/YARS/QARS/AIMP2/FARSB/EEF1E1/FARSA/VARS
REACTOME_TELOMERE_C_STRAND_LAGGING_STRAND_SYNTHESIS	24	-0.718	-2.402	0.005	0.04	0.024	12288	tags=83%, list=24%, signal=64%	POLE/PRIM1/POLD3/RFC5/PRIM2/POLE3/DNA2/LIG1/POLD1/POLD4/POLA2/POLE4/RFC4/RFC2/PCNA/RPA3/FEN1/POLE2/RFC3/POLD2
KEGG_MISMATCH_REPAIR	23	-0.693	-2.248	0.005	0.04	0.024	12104	tags=65%, list=23%, signal=50%	RPA4/MSH2/POLD3/RFC5/LIG1/POLD1/POLD4/RFC4/RFC2/EXO1/PCNA/RPA3/SSBP1/RFC3/POLD2
KEGG_NITROGEN_METABOLISM	23	-0.665	-2.157	0.005	0.04	0.024	11878	tags=70%, list=23%, signal=54%	ASNS/AMT/GLUD2/CA14/CA13/CPS1/CA8/GLS2/CA7/CTH/HAL/CA2/CA9/CA4/CA6/CA1
REACTOME_APC_C:CDC20_MEDIATED_DEGRADATION_OF_CYCLIN_B	23	-0.656	-2.129	0.005	0.04	0.024	15538	tags=78%, list=30%, signal=55%	ANAPC16/ANAPC10/ANAPC5/UBC/UBE2E1/ANAPC15/ANAPC2/CDC16/CDC26/UBB/ANAPC7/UBA52/RPS27A/ANAPC11/CCNB1/CDK1/CDC20/UBE2C
REACTOME_DIGESTION	23	-0.726	-2.354	0.005	0.04	0.024	5987	tags=57%, list=11%, signal=50%	PNLIPRP1/MGAM/PNLIPRP3/PIR/PNLIPRP2/GUCA2A/CLPS/LIPF/GUCA2B/CHIA/ALPI/PNLIP/CEL
REACTOME_TERMINATION_OF_O_GLYCAN_BIOSYNTHESIS	23	-0.712	-2.31	0.005	0.04	0.024	3346	tags=43%, list=6%, signal=41%	MUC1/MUCL1/MUC20/MUC17/MUC13/MUC3A/MUC5B/MUC5AC/MUC15/MUC21
REACTOME_REGULATION_OF_COMMISSURAL_AXON_PATHFINDING_BY_SLIT_AND_ROBO	10	0.783	1.705	0.006	0.04	0.024	7137	tags=70%, list=14%, signal=60%	SLIT2/SLIT3/NTN1/ROBO1/NELL2/ROBO2/DCC
KEGG_HOMOLOGOUS_RECOMBINATION	26	-0.65	-2.218	0.006	0.04	0.024	12745	tags=65%, list=24%, signal=49%	MUS81/RPA4/RAD51C/POLD3/XRCC3/POLD1/POLD4/BLM/RAD51/BRCA2/RAD54B/XRCC2/RAD54L/RPA3/SSBP1/EME1/POLD2
KEGG_PENTOSE_PHOSPHATE_PATHWAY	26	-0.635	-2.165	0.006	0.04	0.024	14473	tags=73%, list=28%, signal=53%	PRPS2/FBP2/PFKL/PGM2/RPE/RBKS/ALDOB/DERA/PFKP/PGD/GPI/TALDO1/G6PD/ALDOC/ALDOA/TKT/RPIA/FBP1/TKTL1
REACTOME_CHEMOKINE_RECEPTORS_BIND_CHEMOKINES	46	0.541	1.568	0.006	0.04	0.024	9147	tags=50%, list=18%, signal=41%	CCL19/CXCR5/CCL21/CX3CR1/CCR7/CCR4/CCR2/CXCL13/XCR1/CXCL12/CXCL6/CXCR4/CCR8/CCR5/CXCL9/CCR1/ACKR3/CCR6/CXCR1/CXCL10/CCR3/CX3CL1/CCR9
REACTOME_CLASS_C_3_METABOTROPIC_GLUTAMATE_PHEROMONE_RECEPTORS	39	0.568	1.623	0.006	0.04	0.024	13301	tags=56%, list=26%, signal=42%	TAS2R41/TAS2R9/GRM5/GABBR2/GPRC6A/GRM6/TAS2R40/GRM7/TAS1R2/GRM1/GRM4/GABBR1/TAS2R30/TAS2R16/TAS2R60/TAS2R8/CASR/GRM2/TAS2R13/TAS2R3/TAS2R43/TAS2R50
PID_BARD1_PATHWAY	28	-0.596	-2.093	0.006	0.04	0.024	14720	tags=75%, list=28%, signal=54%	UBE2L3/FANCC/TOPBP1/TP53/XRCC5/CDK2/BARD1/EWSR1/FANCL/XRCC6/BRCA1/FANCF/CSTF1/FANCE/FANCA/RAD51/NPM1/FANCD2/PCNA/FANCG/CCNE1
REACTOME_BUDDING_AND_MATURATION_OF_HIV_VIRION	28	-0.634	-2.228	0.006	0.04	0.024	14951	tags=79%, list=29%, signal=56%	TSG101/UBC/PDCD6IP/CHMP6/VTA1/VPS4A/UBB/NEDD4L/CHMP4A/CHMP5/CHMP2B/CHMP4B/VPS37C/MVB12A/CHMP2A/VPS28/UBA52/VPS37B/RPS27A/VPS37D/CHMP4C/PPIA
REACTOME_GPVI_MEDIATED_ACTIVATION_CASCADE	33	0.58	1.608	0.006	0.04	0.024	12457	tags=45%, list=24%, signal=35%	COL1A2/COL1A1/PIK3CG/PDPN/PIK3R5/CLEC1B/PLCG2/LCP2/FYN/RHOB/PIK3R1/VAV1/FCER1G/PIK3CA/LAT
REACTOME_PEROXISOMAL_LIPID_METABOLISM	28	-0.614	-2.156	0.006	0.04	0.024	11518	tags=68%, list=22%, signal=53%	HACL1/SLC25A17/SCP2/PHYH/HSD17B4/ACOX1/NUDT19/EHHADH/ACBD5/ACOT8/PECR/ALDH3A2/SLC27A2/ACAA1/AMACR/ABCD1/ACOT4/CRAT/DECR2
REACTOME_PROCESSING_OF_CAPPED_INTRONLESS_PRE_MRNA	28	-0.606	-2.129	0.006	0.04	0.024	18355	tags=89%, list=35%, signal=58%	CPSF2/WDR33/LSM10/NCBP1/NCBP2/NUDT21/ZNF473/CPSF7/FIP1L1/PAPOLA/SYMPK/CLP1/CSTF3/CPSF3/SNRPD3/CSTF1/SLBP/CPSF1/CSTF2/CPSF4/PABPN1/SNRPE/SNRPG/SNRPF/SNRPB
REACTOME_RNA_POLYMERASE_III_TRANSCRIPTION_INITIATION_FROM_TYPE_1_PROMOTER	28	-0.591	-2.075	0.006	0.04	0.024	16365	tags=79%, list=31%, signal=54%	TBP/GTF3C4/POLR3C/CRCP/POLR3H/POLR3B/GTF3C3/POLR3F/POLR3E/BRF1/POLR2K/POLR2E/GTF3C6/GTF3C2/GTF3A/POLR1D/POLR3G/POLR3K/GTF3C5/POLR2L/POLR2H/POLR1C
REACTOME_TIGHT_JUNCTION_INTERACTIONS	28	-0.572	-2.011	0.006	0.04	0.024	4940	tags=61%, list=9%, signal=55%	CLDN23/CLDN12/CLDN19/CLDN18/CLDN15/PARD6B/PARD6A/F11R/CLDN7/CRB3/CLDN4/CLDN3/CLDN2/CLDN6/CLDN10/CLDN8/CLDN17
REACTOME_DIGESTION_AND_ABSORPTION	27	-0.684	-2.371	0.006	0.04	0.024	5987	tags=59%, list=11%, signal=52%	SLC5A1/PNLIPRP1/MGAM/PNLIPRP3/NPC1L1/SLC2A2/PIR/PNLIPRP2/GUCA2A/CLPS/LIPF/GUCA2B/CHIA/ALPI/PNLIP/CEL
KEGG_RNA_POLYMERASE	29	-0.601	-2.118	0.006	0.04	0.024	16227	tags=72%, list=31%, signal=50%	POLR1A/POLR3C/POLR2D/POLR3H/POLR3B/POLR3F/POLR1B/POLR2C/POLR1E/POLR2K/POLR2E/POLR2G/POLR1D/POLR3G/POLR3K/POLR2L/POLR2J/POLR2I/POLR2H/ZNRD1/POLR1C
REACTOME_EXTENSION_OF_TELOMERES	30	-0.735	-2.628	0.006	0.04	0.024	10950	tags=83%, list=21%, signal=66%	PRIM1/POLD3/RFC5/PRIM2/POLE3/DNA2/WRAP53/LIG1/POLD1/POLD4/POLA2/RUVBL1/POLE4/NHP2/RFC4/RFC2/RUVBL2/DKC1/PCNA/RPA3/FEN1/POLE2/RFC3/TERT/POLD2
REACTOME_G1_S_SPECIFIC_TRANSCRIPTION	29	-0.601	-2.118	0.006	0.04	0.024	11603	tags=72%, list=22%, signal=56%	RBL1/E2F6/LIN9/FBXO5/DHFR/E2F4/TYMS/E2F5/TFDP1/HDAC1/ORC1/PCNA/RRM2/CDC45/E2F1/CDC25A/CDK1/CDT1/TK1/CCNE1/CDC6
REACTOME_HIV_ELONGATION_ARREST_AND_RECOVERY	29	-0.604	-2.126	0.006	0.04	0.024	15136	tags=72%, list=29%, signal=51%	CCNK/SUPT16H/POLR2D/GTF2F1/SUPT4H1/TCEA1/SUPT5H/POLR2C/POLR2K/NELFB/POLR2E/SSRP1/POLR2G/NELFCD/GTF2F2/NELFA/NELFE/POLR2L/POLR2J/POLR2I/POLR2H
REACTOME_MRNA_CAPPING	29	-0.575	-2.027	0.006	0.04	0.024	18096	tags=79%, list=35%, signal=52%	POLR2B/GTF2H1/NCBP1/CCNH/NCBP2/GTF2H4/GTF2H5/POLR2D/GTF2H3/ERCC2/GTF2F1/SUPT5H/POLR2C/POLR2K/MNAT1/CDK7/POLR2E/POLR2G/GTF2F2/POLR2L/POLR2J/POLR2I/POLR2H
REACTOME_PLASMA_LIPOPROTEIN_REMODELING	30	-0.621	-2.221	0.006	0.04	0.024	3314	tags=40%, list=6%, signal=37%	ANGPTL3/PCSK6/FGF21/CIDEC/LIPC/APOA4/CREB3L3/APOA5/APOA1/ALB/APOC3/APOA2
REACTOME_RECOGNITION_OF_DNA_DAMAGE_BY_PCNA_CONTAINING_REPLICATION_COMPLEX	30	-0.67	-2.394	0.006	0.04	0.024	12288	tags=83%, list=24%, signal=64%	RPA1/USP1/DDB1/UBC/POLE/UBB/RBX1/POLD3/RFC5/POLE3/CUL4A/POLD1/POLD4/RAD18/DTL/UBA52/POLE4/RFC4/RFC2/RPS27A/PCNA/RPA3/POLE2/RFC3/POLD2
REACTOME_RNA_POLYMERASE_I_TRANSCRIPTION_TERMINATION	30	-0.59	-2.108	0.006	0.04	0.024	18083	tags=83%, list=35%, signal=54%	GTF2H1/TTF1/TBP/CCNH/POLR1A/GTF2H4/GTF2H5/GTF2H3/TAF1C/ERCC2/TAF1A/POLR1B/POLR1E/POLR2K/MNAT1/TWISTNB/CDK7/POLR2E/CD3EAP/POLR1D/TAF1D/POLR2L/POLR2H/ZNRD1/POLR1C
REACTOME_SYNTHESIS_OF_ACTIVE_UBIQUITIN:_ROLES_OF_E1_AND_E2_ENZYMES	29	-0.611	-2.154	0.006	0.04	0.024	15733	tags=69%, list=30%, signal=48%	UBE2K/UBE2D2/UBE2L3/UBC/USP7/UBE2E3/UBE2E1/USP5/UBE2A/UBA6/UBE2R2/UBB/UBA1/CDC34/UBA52/RPS27A/UCHL3/UBE2S/UBE2T/UBE2C
PID_LYMPH_ANGIOGENESIS_PATHWAY	24	0.628	1.646	0.006	0.04	0.024	5800	tags=33%, list=11%, signal=30%	COL1A2/FN1/COL1A1/ITGA5/ITGA4/ITGA1/VEGFC/FLT4
REACTOME_INSULIN_PROCESSING	24	0.633	1.66	0.006	0.04	0.024	9682	tags=33%, list=19%, signal=27%	PCSK1/CPE/PCSK2/MYO5A/KIF5C/MYRIP/INS/KIF5A
KEGG_CITRATE_CYCLE_TCA_CYCLE	31	-0.631	-2.264	0.006	0.04	0.024	12749	tags=81%, list=24%, signal=61%	ACO1/PDHB/SUCLG2/ACO2/DLD/IDH3A/PCK1/MDH1/PC/SUCLA2/CS/SDHB/DLAT/SDHD/IDH3G/PCK2/IDH3B/SDHA/SUCLG1/FH/PDHA1/IDH1/IDH2/MDH2/OGDHL
REACTOME_ENDOSOMAL_SORTING_COMPLEX_REQUIRED_FOR_TRANSPORT_ESCRT	31	-0.611	-2.19	0.006	0.04	0.024	17123	tags=81%, list=33%, signal=54%	CHMP3/VPS36/UBAP1/TSG101/UBC/CHMP6/VTA1/VPS4A/UBB/SNF8/HGS/CHMP4A/CHMP5/CHMP2B/CHMP4B/VPS37C/MVB12A/CHMP2A/VPS28/UBA52/VPS37B/RPS27A/VPS25/VPS37D/CHMP4C
REACTOME_EXPORT_OF_VIRAL_RIBONUCLEOPROTEINS_FROM_NUCLEUS	31	-0.619	-2.218	0.006	0.04	0.024	12696	tags=65%, list=24%, signal=49%	POM121/NUP50/NUP93/NUP43/XPO1/NUP54/NUP85/NUPL2/NUP205/NUP188/SEH1L/NUP88/HSPA1A/AAAS/SEC13/NDC1/RAN/NUP35/NUP37/RAE1
REACTOME_TERMINATION_OF_TRANSLESION_DNA_SYNTHESIS	31	-0.629	-2.257	0.006	0.04	0.024	14320	tags=74%, list=27%, signal=54%	UBC/ISG15/POLE/TRIM25/UBE2L6/UBB/POLD3/USP10/RFC5/POLE3/POLD1/POLD4/UBA52/USP43/POLE4/RFC4/RFC2/RPS27A/PCNA/RPA3/POLE2/RFC3/POLD2
REACTOME_RHO_GTPASES_ACTIVATE_ROCKS	19	0.645	1.595	0.006	0.041	0.024	2883	tags=21%, list=6%, signal=20%	MYH11/PPP1R12B/MYL9/MYH10
REACTOME_DNA_STRAND_ELONGATION	32	-0.743	-2.684	0.006	0.041	0.024	10950	tags=84%, list=21%, signal=67%	PRIM1/POLD3/RFC5/MCM8/PRIM2/DNA2/MCM5/LIG1/POLD1/POLD4/GINS3/POLA2/MCM2/RFC4/MCM4/RFC2/MCM3/GINS4/PCNA/RPA3/FEN1/GINS1/CDC45/RFC3/MCM7/POLD2/GINS2
REACTOME_NUCLEAR_IMPORT_OF_REV_PROTEIN	32	-0.631	-2.281	0.006	0.041	0.024	12696	tags=66%, list=24%, signal=50%	POM121/NUP50/NUP93/NUP43/KPNB1/NUP54/NUP85/NUPL2/NUP205/NUP188/SEH1L/NUP88/AAAS/SEC13/NDC1/RAN/NUP35/NPM1/NUP37/RAE1/RCC1
BIOCARTA_CLASSIC_PATHWAY	14	0.705	1.648	0.007	0.041	0.024	8660	tags=64%, list=17%, signal=54%	C7/C1R/C1S/C4A/C4B/C3/C1QC/C1QB/C1QA
REACTOME_ACTIVATION_OF_THE_PRE_REPLICATIVE_COMPLEX	33	-0.685	-2.494	0.007	0.041	0.024	16061	tags=97%, list=31%, signal=67%	RPA1/ORC3/POLA1/ORC4/CDK2/MCM6/ORC2/POLE/RPA4/PRIM1/MCM8/PRIM2/POLE3/CDC7/MCM5/ORC5/POLA2/MCM2/POLE4/MCM4/MCM3/ORC1/GMNN/RPA3/MCM10/POLE2/CDC45/DBF4/ORC6/MCM7/CDT1/CDC6
REACTOME_FORMATION_OF_THE_EARLY_ELONGATION_COMPLEX	33	-0.587	-2.136	0.007	0.041	0.024	18096	tags=85%, list=35%, signal=55%	POLR2B/GTF2H1/NCBP1/CCNH/NCBP2/GTF2H4/GTF2H5/POLR2D/GTF2H3/ERCC2/GTF2F1/SUPT4H1/SUPT5H/POLR2C/POLR2K/NELFB/MNAT1/CDK7/POLR2E/POLR2G/NELFCD/GTF2F2/NELFA/NELFE/POLR2L/POLR2J/POLR2I/POLR2H
REACTOME_GLUCONEOGENESIS	33	-0.642	-2.338	0.007	0.041	0.024	10052	tags=73%, list=19%, signal=59%	SLC25A11/PCK1/ALDOB/SLC25A13/MDH1/PC/PGK1/ENO3/ENO1/GOT2/PCK2/SLC37A4/GPI/G6PC3/SLC37A1/ALDOC/TPI1/ALDOA/GAPDH/MDH2/SLC25A1/GOT1/FBP1/SLC25A10
REACTOME_RESOLUTION_OF_D_LOOP_STRUCTURES	33	-0.576	-2.097	0.007	0.041	0.024	14219	tags=64%, list=27%, signal=46%	PALB2/BARD1/MUS81/RAD51C/SLX1A/BRCA1/RMI1/DNA2/XRCC3/GEN1/BRIP1/EME2/BLM/RAD51/BRCA2/SLX1B/EXO1/XRCC2/RAD51AP1/EME1/RMI2
REACTOME_SUMOYLATION_OF_SUMOYLATION_PROTEINS	33	-0.59	-2.146	0.007	0.041	0.024	18656	tags=91%, list=36%, signal=58%	NUP155/NUP160/TPR/NUP133/NUP98/NUP153/NUP214/NUP107/UBE2I/PIAS4/NUP62/POM121/NUP50/NUP93/NUP43/NUP54/NUP85/SUMO2/NUPL2/NUP205/NUP188/SEH1L/NUP88/SUMO1/AAAS/SEC13/NDC1/NUP35/NUP37/RAE1
KEGG_BASE_EXCISION_REPAIR	34	-0.699	-2.57	0.007	0.041	0.024	14457	tags=91%, list=28%, signal=66%	POLL/NEIL1/PARP4/LIG3/PARP1/TDG/POLE/MPG/XRCC1/POLD3/PARP2/POLE3/PARP3/POLB/LIG1/POLD1/APEX2/POLD4/HMGB1/UNG/APEX1/HMGB1P1/SMUG1/POLE4/NTHL1/MUTYH/PCNA/NEIL3/FEN1/POLE2/POLD2
REACTOME_DEPURINATION	34	-0.711	-2.617	0.007	0.041	0.024	9628	tags=71%, list=18%, signal=58%	HIST1H4J/H2BFS/ACD/HIST1H2BC/HIST2H2AA3/HIST2H2BE/HIST2H2AA4/MUTYH/HIST1H2AC/HIST1H4H/HIST1H2BK/HIST1H2BJ/HIST3H2BB/HIST1H2BN/HIST1H2BD/NEIL3/H2AFJ/H2AFZ/HIST1H2BL/HIST1H2AD/HIST2H2AC/HIST1H4A/HIST1H4C/H2AFX
REACTOME_FANCONI_ANEMIA_PATHWAY	34	-0.613	-2.254	0.007	0.041	0.024	16077	tags=76%, list=31%, signal=53%	ERCC1/RPA1/USP1/FANCC/UBC/FANCM/DCLRE1B/DCLRE1A/MUS81/FANCL/UBB/SLX1A/FANCF/FANCB/EME2/FANCE/FANCA/UBA52/SLX1B/FANCD2/RPS27A/FANCI/RPA3/EME1/FANCG/UBE2T
REACTOME_MITOCHONDRIAL_FATTY_ACID_BETA_OXIDATION	34	-0.596	-2.192	0.007	0.041	0.024	15232	tags=74%, list=29%, signal=52%	ACADM/ACAD10/ACOT13/MCEE/HADHB/THEM4/ACSF2/ACAA2/ACOT7/PCTP/MECR/HADHA/PCCB/ACADVL/HADH/DECR1/ACADS/ACOT11/NDUFAB1/MCAT/ECI1/THEM5/DBI/ECHS1/ACSM3
REACTOME_NUCLEAR_PORE_COMPLEX_NPC_DISASSEMBLY	34	-0.577	-2.124	0.007	0.041	0.024	12696	tags=59%, list=24%, signal=45%	POM121/NUP50/NUP93/NUP43/NUP54/NUP85/NUPL2/NUP205/NUP188/SEH1L/NUP88/AAAS/SEC13/NDC1/NUP35/NUP37/RAE1/CCNB2/CCNB1/CDK1
REACTOME_TRANSPORT_OF_THE_SLBP_DEPENDANT_MATURE_MRNA	34	-0.594	-2.184	0.007	0.041	0.024	18656	tags=82%, list=36%, signal=53%	NUP133/NUP98/NUP153/NUP214/NUP107/NCBP1/NCBP2/NUP62/POM121/NUP50/NUP93/NUP43/NUP54/NUP85/NUPL2/NUP205/NUP188/SEH1L/NUP88/EIF4E/AAAS/SEC13/SLBP/NDC1/NUP35/NUP37/ALYREF/RAE1
REACTOME_ACTIVATION_OF_ATR_IN_RESPONSE_TO_REPLICATION_STRESS	37	-0.688	-2.58	0.007	0.041	0.024	10356	tags=65%, list=20%, signal=52%	RFC5/MCM8/CDC7/MCM5/ORC5/RAD9A/CLSPN/MCM2/RFC4/MCM4/RFC2/MCM3/ORC1/CHEK1/RPA3/MCM10/CDC45/RFC3/DBF4/ORC6/CDC25C/MCM7/CDC25A/CDC6
KEGG_DNA_REPLICATION	36	-0.69	-2.583	0.007	0.041	0.024	12288	tags=81%, list=24%, signal=62%	MCM6/POLE/RPA4/PRIM1/POLD3/RFC5/PRIM2/POLE3/DNA2/MCM5/LIG1/POLD1/POLD4/POLA2/MCM2/POLE4/RFC4/MCM4/RFC2/MCM3/PCNA/RPA3/SSBP1/FEN1/POLE2/RFC3/RNASEH2A/MCM7/POLD2
BIOCARTA_ASBCELL_PATHWAY	13	0.708	1.622	0.007	0.041	0.024	5328	tags=46%, list=10%, signal=41%	CD28/CD40LG/IL2/CD4/IL10/CD80
BIOCARTA_BARR_MAPK_PATHWAY	13	0.704	1.613	0.007	0.041	0.024	6409	tags=31%, list=12%, signal=27%	KCNA1/KCNA2/KCNA3/ADCY1
REACTOME_P2Y_RECEPTORS	12	0.738	1.656	0.007	0.041	0.024	3751	tags=50%, list=7%, signal=46%	P2RY12/P2RY14/LPAR4/GPR17/P2RY10/P2RY13
REACTOME_DNA_METHYLATION	35	-0.757	-2.8	0.007	0.041	0.024	7346	tags=77%, list=14%, signal=66%	HIST1H4J/H2BFS/HIST1H2BC/HIST2H2AA3/HIST2H2BE/HIST2H2AA4/DNMT3B/HIST1H3J/HIST2H3A/H3F3A/HIST1H2AC/HIST1H4H/HIST1H2BK/HIST1H2BJ/HIST3H2BB/HIST1H2BN/HIST1H2BD/HIST1H3D/H2AFJ/H2AFZ/HIST1H2BL/HIST1H2AD/HIST2H3C/HIST2H2AC/HIST1H4A/HIST1H4C/H2AFX
REACTOME_INTERACTIONS_OF_REV_WITH_HOST_CELLULAR_PROTEINS	35	-0.647	-2.391	0.007	0.041	0.024	12696	tags=69%, list=24%, signal=52%	POM121/NUP50/NUP93/NUP43/XPO1/KPNB1/NUP54/NUP85/NUPL2/NUP205/NUP188/SEH1L/NUP88/AAAS/SEC13/NDC1/RAN/RANGAP1/NUP35/NPM1/NUP37/RANBP1/RAE1/RCC1
REACTOME_INTERACTIONS_OF_VPR_WITH_HOST_CELLULAR_PROTEINS	35	-0.619	-2.289	0.007	0.041	0.024	12696	tags=60%, list=24%, signal=45%	POM121/NUP50/NUP93/NUP43/NUP54/NUP85/NUPL2/NUP205/NUP188/SEH1L/NUP88/SLC25A6/AAAS/SEC13/NDC1/NUP35/NUP37/SLC25A5/BANF1/RAE1/HMGA1
REACTOME_N_GLYCAN_TRIMMING_IN_THE_ER_AND_CALNEXIN_CALRETICULIN_CYCLE	35	-0.604	-2.234	0.007	0.041	0.024	14576	tags=63%, list=28%, signal=45%	MAN1B1/UBC/EDEM2/GANAB/SYVN1/CANX/RAD23B/UBB/NGLY1/UBXN1/CALR/MOGS/PSMC1/VCP/ENGASE/EDEM3/MLEC/PDIA3/UBA52/PRKCSH/RPS27A/RNF5
REACTOME_ACTIVATED_PKN1_STIMULATES_TRANSCRIPTION_OF_AR_ANDROGEN_RECEPTOR_REGULATED_GENES_KLK2_AND_KLK3	38	-0.607	-2.289	0.007	0.041	0.024	7346	tags=63%, list=14%, signal=54%	HIST1H2BC/HIST2H2AA3/HIST2H2BE/HIST2H2AA4/HIST1H3J/HIST2H3A/H3F3A/HIST1H2AC/HIST1H4H/HIST1H2BK/HIST1H2BJ/HIST3H2BB/HIST1H2BN/HIST1H2BD/HIST1H3D/H2AFJ/H2AFZ/HIST1H2BL/HIST1H2AD/HIST2H3C/HIST2H2AC/HIST1H4A/HIST1H4C/H2AFX
REACTOME_DNA_DAMAGE_RECOGNITION_IN_GG_NER	38	-0.626	-2.36	0.007	0.041	0.024	14952	tags=68%, list=29%, signal=49%	DDB1/UBC/COPS3/PARP1/CETN2/TFPT/NFRKB/RAD23B/COPS7B/UBB/ACTL6A/RBX1/PARP2/CUL4A/RAD23A/GPS1/INO80E/MCRS1/COPS5/COPS6/RUVBL1/UBA52/ACTR5/RPS27A/INO80B/INO80C
REACTOME_RESOLUTION_OF_ABASIC_SITES_AP_SITES	38	-0.685	-2.581	0.007	0.041	0.024	13996	tags=82%, list=27%, signal=60%	NEIL1/LIG3/PARP1/TDG/POLE/MPG/PNKP/XRCC1/POLD3/RFC5/PARP2/POLE3/POLB/ADPRHL2/LIG1/POLD1/POLD4/UNG/APEX1/SMUG1/POLE4/NTHL1/MUTYH/RFC4/RFC2/PCNA/RPA3/FEN1/POLE2/RFC3/POLD2
PID_EPHA_FWDPATHWAY	33	0.568	1.575	0.007	0.041	0.024	6163	tags=33%, list=12%, signal=29%	EPHA7/EPHA3/BLK/EPHA5/EPHA6/PIK3CG/PIK3R5/ARHGEF15/FGR/HCK/FYN
PID_INTEGRIN_A4B1_PATHWAY	32	0.572	1.574	0.007	0.041	0.024	8061	tags=34%, list=15%, signal=29%	THBS2/THBS1/JAM2/FN1/VCAM1/ITGA4/SPP1/MYH2/CD14/TLN1/PRKACB
REACTOME_G_PROTEIN_BETA:GAMMA_SIGNALLING	30	0.583	1.586	0.007	0.041	0.024	9916	tags=40%, list=19%, signal=32%	AKT3/PIK3CG/GNB4/PIK3R5/ARHGEF6/BTK/GNG11/GNG7/GNG2/PLCB2/GNGT2/GNB3
BIOCARTA_CPSF_PATHWAY	10	-0.714	-1.874	0.007	0.041	0.024	13394	tags=90%, list=26%, signal=67%	PAPOLA/CSTF3/CPSF3/CSTF1/CPSF1/BCL2L2-PABPN1/CSTF2/CPSF4/PABPN1
REACTOME_HDL_REMODELING	10	-0.719	-1.887	0.007	0.041	0.024	297	tags=30%, list=1%, signal=30%	APOA1/ALB/APOC3
PID_ATR_PATHWAY	39	-0.582	-2.207	0.007	0.041	0.024	8290	tags=49%, list=16%, signal=41%	YWHAZ/TIMELESS/TIPIN/RAD9A/RAD51/CLSPN/BRCA2/MCM2/RFC4/FANCD2/RFC2/CHEK1/RFC3/CCNA2/CDC25C/MCM7/CDC25A/PLK1/CDC6
REACTOME_SIRT1_NEGATIVELY_REGULATES_RRNA_EXPRESSION	39	-0.731	-2.77	0.007	0.041	0.024	7346	tags=67%, list=14%, signal=57%	HIST1H2BC/HIST2H2AA3/HIST2H2BE/HIST2H2AA4/TAF1D/HIST1H3J/HIST2H3A/H3F3A/HIST1H2AC/SUV39H1/HIST1H4H/HIST1H2BK/HIST1H2BJ/HIST3H2BB/HIST1H2BN/HIST1H2BD/HIST1H3D/H2AFJ/H2AFZ/HIST1H2BL/HIST1H2AD/HIST2H3C/HIST2H2AC/HIST1H4A/HIST1H4C/H2AFX
BIOCARTA_INFLAM_PATHWAY	26	0.597	1.589	0.007	0.041	0.024	9459	tags=46%, list=18%, signal=38%	TGFB3/IL6/IL2/CD4/IL10/IFNB1/IL11/TGFB1/IL13/TGFB2/IL1A/IFNG
REACTOME_DNA_DAMAGE_BYPASS	46	-0.563	-2.244	0.007	0.041	0.024	16061	tags=72%, list=31%, signal=50%	RPA1/USP1/SPRTN/DDB1/UBC/ISG15/POLE/TRIM25/MAD2L2/UBE2L6/UBB/RBX1/POLD3/USP10/RFC5/POLE3/CUL4A/VCP/POLD1/POLD4/RAD18/DTL/UBA52/USP43/POLE4/RFC4/RFC2/RPS27A/PCNA/RPA3/POLE2/RFC3/POLD2
REACTOME_ERCC6_CSB_AND_EHMT2_G9A_POSITIVELY_REGULATE_RRNA_EXPRESSION	47	-0.676	-2.715	0.007	0.041	0.024	10972	tags=70%, list=21%, signal=55%	MTA3/MTA1/MTA2/HIST1H4J/H2BFS/HIST1H2BC/EHMT2/HIST2H2AA3/HIST2H2BE/HDAC1/HDAC2/CBX3/HIST2H2AA4/HIST1H3J/HIST2H3A/H3F3A/HIST1H2AC/HIST1H4H/HIST1H2BK/HIST1H2BJ/HIST3H2BB/HIST1H2BN/HIST1H2BD/HIST1H3D/H2AFJ/H2AFZ/HIST1H2BL/HIST1H2AD/HIST2H3C/HIST2H2AC/HIST1H4A/HIST1H4C/H2AFX
KEGG_AMINOACYL_TRNA_BIOSYNTHESIS	41	-0.657	-2.524	0.008	0.041	0.024	15239	tags=85%, list=29%, signal=60%	HARS2/SEPSECS/FARS2/AARS2/TARS/CARS/LARS2/MARS/YARS2/EARS2/CARS2/SARS/RARS/DARS/IARS/EPRS/AARS/PSTK/TARS2/NARS/IARS2/KARS/WARS2/PARS2/GARS/YARS/QARS/NARS2/FARSB/VARS2/SARS2/MARS2/FARSA/VARS/DARS2
KEGG_PORPHYRIN_AND_CHLOROPHYLL_METABOLISM	41	-0.527	-2.023	0.008	0.041	0.024	13586	tags=71%, list=26%, signal=52%	UGT2B15/UGT1A5/UROS/HCCS/GUSB/COX15/PPOX/EARS2/FTH1/COX10/UGT2B4/UGT2A1/EPRS/CPOX/ALAS1/UGT2B7/HMOX2/UGT2B11/UGT1A3/UGT1A10/MMAB/BLVRB/UGT1A6/UGT1A9/HMBS/CP/UGT1A8/UGT1A7/UGT1A1
REACTOME_ACTIVATION_OF_GENE_EXPRESSION_BY_SREBF_SREBP	41	-0.562	-2.159	0.008	0.041	0.024	7186	tags=44%, list=14%, signal=38%	HMGCS1/FDPS/SREBF2/FDFT1/HMGCR/PMVK/SREBF1/SC5D/SQLE/FASN/IDI1/MVK/SCD/MVD/ELOVL6/DHCR7/CYP51A1/TM7SF2
REACTOME_BASE_EXCISION_REPAIR_AP_SITE_FORMATION	41	-0.689	-2.647	0.008	0.041	0.024	9628	tags=66%, list=18%, signal=54%	HIST1H4J/H2BFS/ACD/HIST1H2BC/HIST2H2AA3/HIST2H2BE/UNG/HIST2H2AA4/SMUG1/NTHL1/MUTYH/HIST1H2AC/HIST1H4H/HIST1H2BK/HIST1H2BJ/HIST3H2BB/HIST1H2BN/HIST1H2BD/NEIL3/H2AFJ/H2AFZ/HIST1H2BL/HIST1H2AD/HIST2H2AC/HIST1H4A/HIST1H4C/H2AFX
REACTOME_DUAL_INCISION_IN_GG_NER	41	-0.585	-2.248	0.008	0.041	0.024	16077	tags=76%, list=31%, signal=52%	ERCC1/RPA1/GTF2H4/GTF2H5/DDB1/GTF2H3/UBC/ERCC2/PARP1/POLE/UBB/RBX1/POLD3/RFC5/CHD1L/PARP2/POLE3/CUL4A/ERCC5/POLD1/POLD4/UBA52/POLE4/RFC4/RFC2/RPS27A/PCNA/RPA3/POLE2/RFC3/POLD2
REACTOME_FORMATION_OF_HIV_ELONGATION_COMPLEX_IN_THE_ABSENCE_OF_HIV_TAT	41	-0.57	-2.191	0.008	0.041	0.024	18529	tags=80%, list=36%, signal=52%	CCNT2/POLR2B/GTF2H1/NCBP1/CCNH/NCBP2/GTF2H4/GTF2H5/CCNK/SUPT16H/POLR2D/GTF2H3/ERCC2/GTF2F1/SUPT4H1/TCEA1/SUPT5H/POLR2C/POLR2K/NELFB/MNAT1/CDK7/POLR2E/SSRP1/POLR2G/NELFCD/GTF2F2/NELFA/NELFE/POLR2L/POLR2J/POLR2I/POLR2H
REACTOME_HOMOLOGOUS_DNA_PAIRING_AND_STRAND_EXCHANGE	41	-0.562	-2.16	0.008	0.041	0.024	14252	tags=83%, list=27%, signal=60%	RAD51D/NBN/KAT5/RPA2/WRN/RBBP8/HUS1/RAD1/RAD51B/RPA1/TOPBP1/PALB2/BARD1/RHNO1/RAD51C/RFC5/BRCA1/RMI1/DNA2/XRCC3/BRIP1/BLM/RAD9A/RAD51/BRCA2/RFC4/RFC2/EXO1/XRCC2/CHEK1/RPA3/RAD51AP1/RFC3/RMI2
REACTOME_TRANSPORT_OF_MATURE_MRNAS_DERIVED_FROM_INTRONLESS_TRANSCRIPTS	41	-0.602	-2.314	0.008	0.041	0.024	18656	tags=85%, list=36%, signal=55%	NUP133/CPSF2/NUP98/NUP153/WDR33/NUP214/NUP107/NCBP1/NCBP2/NUP62/FIP1L1/POM121/SYMPK/NUP50/NUP93/NUP43/NUP54/NUP85/NUPL2/NUP205/NUP188/SEH1L/NUP88/CPSF3/EIF4E/AAAS/SEC13/SLBP/NDC1/CPSF1/NUP35/CPSF4/NUP37/ALYREF/RAE1
REACTOME_TRNA_MODIFICATION_IN_THE_NUCLEUS_AND_CYTOSOL	41	-0.638	-2.451	0.008	0.041	0.024	14638	tags=73%, list=28%, signal=53%	LCMT2/NSUN6/TRMT5/WDR4/TRIT1/THG1L/OSGEP/DUS2/EPRS/NSUN2/FTSJ1/PUS3/QTRT1/TP53RK/METTL1/ADAT2/TRMT10A/TRMT11/TRMT6/TRMT112/CTU2/PUS1/TPRKB/URM1/CTU1/TRMT1/PUS7/TRMT61A/ADAT3/LAGE3
PID_HEDGEHOG_2PATHWAY	21	0.635	1.62	0.008	0.041	0.024	2192	tags=33%, list=4%, signal=32%	PTCH2/BOC/GAS1/DHH/CDON/HHIP/GLI2
REACTOME_CHONDROITIN_SULFATE_BIOSYNTHESIS	20	0.645	1.626	0.008	0.041	0.024	12824	tags=60%, list=25%, signal=45%	DCN/VCAN/BGN/CSPG4/CHSY3/CHST11/CSGALNACT2/CHST7/CHST3/CSGALNACT1/CHSY1/CHST15
BIOCARTA_P27_PATHWAY	13	-0.709	-2.02	0.008	0.041	0.024	10807	tags=69%, list=21%, signal=55%	CDK2/RBX1/NEDD8/SKP2/TFDP1/UBE2M/E2F1/CKS1B/CCNE1
REACTOME_APOPTOSIS_INDUCED_DNA_FRAGMENTATION	13	-0.699	-1.991	0.008	0.041	0.024	11695	tags=92%, list=22%, signal=72%	DFFB/DFFA/HIST1H1D/KPNB1/CASP3/HIST1H1E/HMGB1/H1F0/HMGB2/HIST1H1B/HIST1H1C/HIST1H1A
REACTOME_CHK1_CHK2_CDS1_MEDIATED_INACTIVATION_OF_CYCLIN_B:CDK1_COMPLEX	13	-0.722	-2.055	0.008	0.041	0.024	8290	tags=62%, list=16%, signal=52%	YWHAZ/YWHAE/CHEK1/CHEK2/CCNB1/CDC25C/CDK1/SFN
REACTOME_CRISTAE_FORMATION	13	-0.732	-2.085	0.008	0.041	0.024	13781	tags=92%, list=26%, signal=68%	DNAJC11/MT-ATP8/SAMM50/CHCHD6/IMMT/MT-ATP6/CHCHD3/HSPA9/TMEM11/MTX2/MTX1/APOO
REACTOME_NUCLEAR_ENVELOPE_REASSEMBLY	13	-0.694	-1.977	0.008	0.041	0.024	14394	tags=77%, list=28%, signal=56%	LMNA/PPP2CA/TMPO/PPP2R1A/LEMD2/LMNB1/EMD/PPP2R2A/BANF1/VRK1
REACTOME_O2_CO2_EXCHANGE_IN_ERYTHROCYTES	13	-0.677	-1.928	0.008	0.041	0.024	4976	tags=38%, list=10%, signal=35%	HBA2/HBA1/CA2/CA4/CA1
KEGG_NUCLEOTIDE_EXCISION_REPAIR	44	-0.582	-2.261	0.008	0.041	0.024	16077	tags=70%, list=31%, signal=49%	ERCC1/RPA1/GTF2H4/GTF2H5/DDB1/GTF2H3/ERCC2/CETN2/POLE/RPA4/RAD23B/RBX1/POLD3/RFC5/MNAT1/CDK7/POLE3/CUL4A/ERCC5/RAD23A/LIG1/POLD1/POLD4/POLE4/RFC4/RFC2/PCNA/RPA3/POLE2/RFC3/POLD2
KEGG_PROTEASOME	44	-0.589	-2.29	0.008	0.041	0.024	10733	tags=80%, list=21%, signal=63%	PSMC5/PSMC3/PSMD7/PSMD12/PSMA1/PSMD1/PSMD4/PSMC1/PSMA5/PSMD13/PSMC2/PSMA4/PSMB7/PSME3/PSMC6/PSMF1/PSMD8/PSMB1/PSMB6/PSMC4/PSME1/POMP/PSMB10/PSMA3/PSMD14/PSMA7/PSMB2/PSMA2/PSMD11/PSMB4/PSMB5/PSME2/PSMB9/PSMB8/PSMD3
PID_PLK1_PATHWAY	44	-0.671	-2.608	0.008	0.041	0.024	9312	tags=59%, list=18%, signal=49%	FBXO5/NUDC/ECT2/PAK1/TPT1/KIF20A/BORA/CLSPN/INCENP/CENPE/BUB1/TUBG1/BUB1B/NDC80/CENPU/PRC1/ERCC6L/CDC25B/TPX2/SPC24/CCNB1/CDC25C/CDK1/PLK1/CDC20/AURKA
REACTOME_CONDENSATION_OF_PROPHASE_CHROMOSOMES	44	-0.759	-2.952	0.008	0.041	0.024	9628	tags=80%, list=18%, signal=65%	HIST1H4J/SMC2/H2BFS/SET/SMC4/HIST1H2BC/HIST2H2AA3/HIST2H2BE/NCAPD3/HIST2H2AA4/NCAPH2/HIST1H3J/HIST2H3A/NCAPG2/H3F3A/HIST1H2AC/HIST1H4H/HIST1H2BK/HIST1H2BJ/HIST3H2BB/HIST1H2BN/HIST1H2BD/HIST1H3D/H2AFJ/H2AFZ/CCNB1/HIST1H2BL/HIST1H2AD/HIST2H3C/CDK1/HIST2H2AC/PLK1/HIST1H4A/HIST1H4C/H2AFX
REACTOME_PRC2_METHYLATES_HISTONES_AND_DNA	44	-0.687	-2.67	0.008	0.041	0.024	9628	tags=66%, list=18%, signal=54%	HIST1H4J/H2BFS/SUZ12/HIST1H2BC/HIST2H2AA3/HIST2H2BE/HIST2H2AA4/DNMT3B/HIST1H3J/HIST2H3A/H3F3A/HIST1H2AC/EZH2/HIST1H4H/HIST1H2BK/HIST1H2BJ/HIST3H2BB/HIST1H2BN/HIST1H2BD/HIST1H3D/H2AFJ/H2AFZ/HIST1H2BL/HIST1H2AD/HIST2H3C/HIST2H2AC/HIST1H4A/HIST1H4C/H2AFX
REACTOME_SUMOYLATION_OF_DNA_REPLICATION_PROTEINS	44	-0.637	-2.475	0.008	0.041	0.024	12696	tags=64%, list=24%, signal=48%	POM121/NUP50/NUP93/NUP43/NUP54/NUP85/SUMO2/NUPL2/NUP205/NUP188/SEH1L/NUP88/SUMO1/AAAS/SEC13/NDC1/INCENP/TOP1/RANGAP1/NUP35/NUP37/PCNA/RAE1/CDCA8/BIRC5/AURKB/AURKA/TOP2A
REACTOME_SYNTHESIS_SECRETION_AND_DEACYLATION_OF_GHRELIN	19	0.637	1.577	0.008	0.041	0.024	7586	tags=42%, list=15%, signal=36%	GCG/IGF1/PCSK1/BCHE/LEP/PLA2G7/GH1/INS
REACTOME_TRNA_AMINOACYLATION	42	-0.68	-2.598	0.008	0.041	0.024	15239	tags=90%, list=29%, signal=64%	HARS2/FARS2/AARS2/TARS/CARS/LARS2/MARS/YARS2/EARS2/CARS2/SARS/RARS/DARS/IARS/EPRS/AARS/TARS2/NARS/IARS2/KARS/AIMP1/WARS2/PARS2/GARS/PPA1/YARS/QARS/NARS2/AIMP2/FARSB/VARS2/PPA2/EEF1E1/SARS2/MARS2/FARSA/VARS/DARS2
REACTOME_VIRAL_MESSENGER_RNA_SYNTHESIS	42	-0.595	-2.275	0.008	0.041	0.024	14723	tags=69%, list=28%, signal=50%	POLR2D/NUP62/GTF2F1/POM121/NUP50/NUP93/NUP43/POLR2C/NUP54/NUP85/NUPL2/NUP205/POLR2K/NUP188/SEH1L/NUP88/POLR2E/AAAS/SEC13/NDC1/POLR2G/GTF2F2/NUP35/NUP37/POLR2L/POLR2J/POLR2I/POLR2H/RAE1
PID_FANCONI_PATHWAY	43	-0.58	-2.242	0.008	0.041	0.024	10356	tags=63%, list=20%, signal=50%	FANCC/TOPBP1/PALB2/FANCM/FANCL/RFC5/BRCA1/RMI1/XRCC3/FANCF/BRIP1/FANCB/BLM/FANCE/FANCA/RAD9A/BRCA2/RFC4/FANCD2/RFC2/CHEK1/FANCI/RFC3/HES1/FANCG/UBE2T/H2AFX
REACTOME_FORMATION_OF_INCISION_COMPLEX_IN_GG_NER	43	-0.551	-2.13	0.008	0.041	0.024	18811	tags=79%, list=36%, signal=51%	RPA2/DDB2/GTF2H1/XPA/CCNH/ERCC1/RPA1/UBE2I/GTF2H4/GTF2H5/DDB1/SUMO3/GTF2H3/UBC/ERCC2/UBE2N/PARP1/CETN2/UBE2V2/RAD23B/UBB/RBX1/SUMO2/MNAT1/CHD1L/CDK7/PARP2/CUL4A/SUMO1/ERCC5/RAD23A/UBA52/RPS27A/RPA3
BIOCARTA_ERYTH_PATHWAY	14	0.695	1.626	0.008	0.041	0.025	7799	tags=57%, list=15%, signal=49%	IGF1/TGFB3/IL6/FLT3/IL11/TGFB1/TGFB2/IL1A
REACTOME_NONHOMOLOGOUS_END_JOINING_NHEJ	48	-0.542	-2.188	0.008	0.042	0.025	15130	tags=62%, list=29%, signal=44%	PIAS4/RNF8/POLL/XRCC5/BABAM1/BARD1/UBE2N/HIST4H4/UBE2V2/XRCC6/TDP1/BRCA1/HIST1H4J/SUMO1/BRCC3/H2BFS/PAXIP1/HIST1H2BC/HIST2H2BE/POLM/HIST1H4H/HIST1H2BK/HIST1H2BJ/HIST3H2BB/HIST1H2BN/HIST1H2BD/HIST1H2BL/HIST1H4A/HIST1H4C/H2AFX
REACTOME_IONOTROPIC_ACTIVITY_OF_KAINATE_RECEPTORS	10	0.739	1.608	0.008	0.043	0.026	6724	tags=50%, list=13%, signal=44%	GRIK3/GRIK5/GRIK2/DLG4/NCALD
REACTOME_NUCLEOSOME_ASSEMBLY	49	-0.762	-3.053	0.008	0.043	0.026	9628	tags=80%, list=18%, signal=65%	HIST1H4J/CENPK/CENPT/H2BFS/CENPI/ITGB3BP/CENPL/CENPO/CENPQ/HIST1H2BC/HIST2H2AA3/HIST2H2BE/RUVBL1/HIST2H2AA4/NPM1/CENPN/HIST1H2AC/CENPU/OIP5/HIST1H4H/HIST1H2BK/HIST1H2BJ/CENPH/HIST3H2BB/HIST1H2BN/HIST1H2BD/H2AFJ/H2AFZ/HJURP/HIST1H2BL/HIST1H2AD/HIST2H2AC/HIST1H4A/CENPW/CENPA/HIST1H4C/CENPM/MIS18A/H2AFX
REACTOME_RESPONSE_TO_METAL_IONS	14	-0.713	-2.051	0.008	0.044	0.026	5019	tags=64%, list=10%, signal=58%	MT1X/MT1F/MT1A/MT1M/MT1E/MT1B/MT3/MT1G/MT1H
KEGG_ASTHMA	28	0.585	1.576	0.008	0.044	0.026	18556	tags=71%, list=36%, signal=46%	FCER1A/MS4A2/CCL11/CD40LG/RNASE3/IL10/IL13/HLA-DQA2/HLA-DOA/FCER1G/EPX/HLA-DOB/IL5/HLA-DQA1/HLA-DPA1/IL3/HLA-DPB1/HLA-DMB/CD40/HLA-DRA
REACTOME_MRNA_SPLICING_MINOR_PATHWAY	50	-0.632	-2.569	0.008	0.044	0.026	15098	tags=80%, list=29%, signal=57%	SNRNP200/NCBP2/DDX23/POLR2D/SNRNP40/GTF2F1/SF3B2/ZMAT5/SNRNP35/POLR2C/SRSF6/ZCRB1/PRPF6/POLR2K/SRSF2/SRSF1/SRSF7/POLR2E/EFTUD2/YBX1/SNRPD3/SF3B4/SNRNP48/POLR2G/SF3B3/GTF2F2/SF3B5/SNRPD2/TXNL4A/LSM2/POLR2L/SNRNP25/POLR2J/POLR2I/POLR2H/SNRPE/SNRPG/SNRPF/SNRPB/SNRPD1
REACTOME_VIF_MEDIATED_DEGRADATION_OF_APOBEC3G	50	-0.596	-2.423	0.008	0.044	0.026	12346	tags=82%, list=24%, signal=63%	PSMA6/PSMD6/PSMD10/UBB/RBX1/PSMC5/PSMC3/PSMD7/PSMD12/PSMA1/PSMD1/PSMD4/PSMC1/PSMA5/PSMD13/PSMC2/PSMA4/PSMB7/PSME3/PSMC6/PSMF1/PSMD8/PSMB1/PSMB6/PSMC4/PSME1/UBA52/PSMB10/PSMA3/PSMD14/PSMA7/PSMB2/PSMA2/PSMD11/RPS27A/PSMB4/PSMB5/PSME2/PSMB9/PSMB8/PSMD3
KEGG_B_CELL_RECEPTOR_SIGNALING_PATHWAY	75	0.485	1.512	0.009	0.044	0.026	5993	tags=23%, list=11%, signal=20%	CD22/CR2/CD79B/AKT3/PRKCB/PIK3CG/FCGR2B/CD19/CD79A/PIK3R5/NFATC4/BTK/PIK3CD/CD72/PLCG2/LILRB3/PPP3R2
REACTOME_DISEASES_ASSOCIATED_WITH_O_GLYCOSYLATION_OF_PROTEINS	65	0.497	1.523	0.009	0.044	0.026	8098	tags=46%, list=16%, signal=39%	ADAMTS16/THSD7B/ADAMTSL3/SPON1/THBS2/THBS1/ADAMTS8/ADAMTS2/ADAMTS10/ADAMTS12/ADAMTS1/ADAMTS18/ADAMTSL1/ADAMTS3/THSD7A/SBSPON/ADAMTS5/ADAMTS4/CFP/NOTCH3/MUC12/ADAMTS6/SEMA5B/NOTCH4/ADAMTS7/THSD1/SPON2/ADAMTS15/ADAMTSL4/NOTCH2
REACTOME_FATTY_ACIDS	15	-0.692	-2.001	0.009	0.045	0.027	4294	tags=53%, list=8%, signal=49%	CYP4F3/CYP4F22/CYP4F11/CYP2J2/CYP2D6/CYP4B1/CYP4F12/CYP2B6
REACTOME_MISMATCH_REPAIR	15	-0.678	-1.96	0.009	0.045	0.027	11169	tags=60%, list=21%, signal=47%	MSH2/POLD3/LIG1/POLD1/POLD4/EXO1/PCNA/RPA3/POLD2
REACTOME_DEADENYLATION_DEPENDENT_MRNA_DECAY	51	-0.526	-2.122	0.009	0.045	0.027	15950	tags=63%, list=31%, signal=44%	EIF4G1/EDC3/HBS1L/DIS3/LSM1/WDR61/SKIV2L/PAN2/PAIP1/EXOSC1/EXOSC9/CNOT10/PATL1/CNOT3/EIF4E/EXOSC2/EXOSC3/EIF4A3/DCPS/NT5C3B/LSM6/CNOT11/EXOSC7/PABPC1/EXOSC8/LSM2/LSM3/LSM7/EXOSC5/LSM5/LSM4/EXOSC4
REACTOME_NUCLEAR_ENVELOPE_BREAKDOWN	51	-0.492	-1.983	0.009	0.045	0.027	15014	tags=63%, list=29%, signal=45%	CTDNEP1/NUP62/LMNA/LPIN2/POM121/NUP50/TMPO/NUP93/NUP43/NUP54/NUP85/LEMD2/NUPL2/NUP205/NUP188/LMNB1/SEH1L/NUP88/EMD/AAAS/SEC13/NDC1/NUP35/LPIN3/NUP37/BANF1/VRK1/RAE1/CCNB2/CCNB1/CDK1/PLK1
REACTOME_REGULATION_OF_APOPTOSIS	51	-0.577	-2.329	0.009	0.045	0.027	14320	tags=86%, list=27%, signal=63%	UBC/OMA1/PSMD5/PSMD9/PSMA6/PSMD6/PSMD10/UBB/PSMC5/PSMC3/PSMD7/PSMD12/PSMA1/PSMD1/PSMD4/PSMC1/PSMA5/PSMD13/PSMC2/PSMA4/PSMB7/PSME3/PSMC6/PSMF1/PSMD8/PSMB1/PSMB6/PSMC4/PSME1/UBA52/PSMB10/PSMA3/PSMD14/PSMA7/PSMB2/PSMA2/PSMD11/RPS27A/PSMB4/PSMB5/PSME2/PSMB9/PSMB8/PSMD3
REACTOME_TP53_REGULATES_TRANSCRIPTION_OF_GENES_INVOLVED_IN_G2_CELL_CYCLE_ARREST	18	-0.644	-1.973	0.009	0.046	0.027	11986	tags=67%, list=23%, signal=51%	CARM1/RBL1/BAX/E2F4/TFDP1/PRMT1/PCNA/CCNB1/CDC25C/CDK1/AURKA/SFN
REACTOME_METABOLISM_OF_NON_CODING_RNA	52	-0.626	-2.549	0.009	0.046	0.027	12696	tags=65%, list=24%, signal=50%	POM121/NUP50/SNUPN/NUP93/NUP43/NUP54/NUP85/NUPL2/NUP205/NUP188/SEH1L/NUP88/SMN2/GEMIN2/SNRPD3/AAAS/SEC13/PRMT5/GEMIN4/NDC1/GEMIN6/SMN1/CLNS1A/NUP35/WDR77/SNRPD2/NUP37/GEMIN7/RAE1/SNRPE/SNRPG/SNRPF/SNRPB/SNRPD1
REACTOME_NEGATIVE_REGULATION_OF_NOTCH4_SIGNALING	52	-0.662	-2.7	0.009	0.046	0.027	12346	tags=83%, list=24%, signal=63%	PSMA6/PSMD6/PSMD10/UBB/RBX1/PSMC5/PSMC3/PSMD7/PSMD12/PSMA1/PSMD1/PSMD4/PSMC1/YWHAZ/PSMA5/PSMD13/PSMC2/PSMA4/PSMB7/PSME3/PSMC6/PSMF1/PSMD8/PSMB1/PSMB6/PSMC4/PSME1/UBA52/PSMB10/PSMA3/PSMD14/PSMA7/PSMB2/PSMA2/PSMD11/RPS27A/PSMB4/PSMB5/PSME2/TACC3/PSMB9/PSMB8/PSMD3
REACTOME_VASOPRESSIN_REGULATES_RENAL_WATER_HOMEOSTASIS_VIA_AQUAPORINS	42	0.533	1.538	0.009	0.046	0.027	9916	tags=40%, list=19%, signal=33%	ADCY2/ADCY5/ADCY8/GNB4/PRKAR2B/AQP4/AVPR2/GNG11/GNG7/GNG2/ADCY4/ADCY1/PRKACB/ADCY9/ADCY7/GNGT2/GNB3
REACTOME_DAP12_INTERACTIONS	39	0.551	1.573	0.009	0.046	0.027	6344	tags=36%, list=12%, signal=32%	CD300E/SIGLEC14/CD300LB/BTK/TREM2/GRAP2/CLEC5A/TREM1/KLRD1/PLCG2/LCP2/KLRK1/FYN/SIRPB1
REACTOME_METABOLISM_OF_COFACTORS	19	-0.61	-1.932	0.009	0.046	0.027	11740	tags=74%, list=23%, signal=57%	AKT1/PRKG2/COQ6/COQ2/DHFR/COQ5/PTS/COQ9/GCHFR/COQ3/HSP90AA1/SPR/IDH1/PDSS1
REACTOME_G_PROTEIN_ACTIVATION	27	0.594	1.594	0.01	0.047	0.028	13582	tags=56%, list=26%, signal=41%	GNAO1/GNB4/OPRM1/GNG11/PDYN/POMC/GNG7/GNG2/GNGT2/GNB3/GNAI1/GNAZ/GNAT1/GNB5/GNAI2
REACTOME_COMPLEX_I_BIOGENESIS	55	-0.711	-2.885	0.01	0.047	0.028	10065	tags=76%, list=19%, signal=62%	NDUFAF2/MT-ND4/NDUFA5/MT-ND2/NDUFAF6/NDUFA11/NDUFAF3/NDUFA10/NDUFAF5/NDUFV2/MT-ND1/NDUFS2/ECSIT/NDUFA9/NDUFA8/NDUFS5/NDUFB10/NDUFA6/NDUFA2/NDUFB8/NDUFV1/NDUFB6/NDUFAF4/NDUFB7/NDUFB3/NDUFB2/NDUFS7/NDUFA12/NDUFA7/NDUFC2/NDUFB11/NDUFAB1/NDUFB1/NDUFB4/NDUFB9/NDUFA13/NDUFS3/NDUFA1/NDUFA3/NDUFS8/NDUFC1/NDUFS6
REACTOME_DEGRADATION_OF_DVL	55	-0.521	-2.114	0.01	0.047	0.028	12346	tags=78%, list=24%, signal=60%	PSMA6/PSMD6/PSMD10/UBB/RBX1/PSMC5/PSMC3/PSMD7/PSMD12/PSMA1/KLHL12/PSMD1/PSMD4/PSMC1/PSMA5/PSMD13/PSMC2/PSMA4/PSMB7/PSME3/PSMC6/PSMF1/PSMD8/PSMB1/PSMB6/PSMC4/PSME1/UBA52/PSMB10/PSMA3/PSMD14/PSMA7/PSMB2/PSMA2/PSMD11/RPS27A/PSMB4/DVL1/PSMB5/PSME2/PSMB9/PSMB8/PSMD3
REACTOME_PYRUVATE_METABOLISM_AND_CITRIC_ACID_TCA_CYCLE	55	-0.501	-2.034	0.01	0.047	0.028	12477	tags=64%, list=24%, signal=48%	PDHB/SUCLG2/SLC16A1/ACO2/SLC16A3/FAHD1/DLD/IDH3A/SLC16A8/PDP2/SUCLA2/LDHA/CS/SDHB/MPC2/DLAT/MPC1/PPARD/GLO1/D2HGDH/VDAC1/SDHD/IDH3G/L2HGDH/BSG/IDH3B/SDHA/SUCLG1/FH/PDHA1/LDHB/IDH2/ME1/MDH2/GSTZ1
REACTOME_AUF1_HNRNP_D0_BINDS_AND_DESTABILIZES_MRNA	53	-0.613	-2.48	0.01	0.047	0.028	12346	tags=83%, list=24%, signal=63%	PSMA6/PSMD6/PSMD10/UBB/PSMC5/PSMC3/PSMD7/PSMD12/HSPA1A/PSMA1/PSMD1/PSMD4/PSMC1/PSMA5/PSMD13/HNRNPD/PSMC2/PSMA4/HSPB1/PSMB7/PSME3/PSMC6/PSMF1/PSMD8/PSMB1/PSMB6/PSMC4/PSME1/UBA52/PABPC1/PSMB10/PSMA3/PSMD14/PSMA7/PSMB2/PSMA2/PSMD11/RPS27A/PSMB4/PSMB5/PSME2/PSMB9/PSMB8/PSMD3
REACTOME_DEGRADATION_OF_AXIN	53	-0.592	-2.397	0.01	0.047	0.028	12346	tags=79%, list=24%, signal=61%	PSMA6/PSMD6/PSMD10/UBB/PSMC5/PSMC3/PSMD7/PSMD12/PSMA1/PSMD1/PSMD4/PSMC1/PSMA5/AXIN1/PSMD13/PSMC2/PSMA4/PSMB7/PSME3/PSMC6/PSMF1/PSMD8/PSMB1/PSMB6/PSMC4/PSME1/UBA52/PSMB10/PSMA3/PSMD14/PSMA7/PSMB2/PSMA2/PSMD11/RPS27A/PSMB4/PSMB5/PSME2/PSMB9/PSMB8/PSMD3/AXIN2
REACTOME_FBXL7_DOWN_REGULATES_AURKA_DURING_MITOTIC_ENTRY_AND_IN_EARLY_MITOSIS	53	-0.551	-2.23	0.01	0.047	0.028	12346	tags=79%, list=24%, signal=61%	PSMA6/PSMD6/PSMD10/UBB/RBX1/PSMC5/PSMC3/PSMD7/PSMD12/PSMA1/PSMD1/PSMD4/PSMC1/PSMA5/PSMD13/PSMC2/PSMA4/PSMB7/PSME3/PSMC6/PSMF1/PSMD8/PSMB1/PSMB6/PSMC4/PSME1/UBA52/PSMB10/PSMA3/PSMD14/PSMA7/PSMB2/PSMA2/PSMD11/RPS27A/PSMB4/PSMB5/PSME2/PSMB9/PSMB8/AURKA/PSMD3
REACTOME_FORMATION_OF_TC_NER_PRE_INCISION_COMPLEX	53	-0.571	-2.31	0.01	0.047	0.028	15350	tags=74%, list=29%, signal=52%	POLR2B/GTF2H1/XPA/COPS7A/CCNH/GTF2H4/GTF2H5/DDB1/POLR2D/GTF2H3/PPIE/UBC/ERCC2/USP7/TCEA1/ZNF830/COPS3/POLR2C/COPS7B/UBB/RBX1/POLR2K/ISY1/MNAT1/CDK7/CUL4A/POLR2E/PRPF19/GPS1/COPS5/HMGN1/COPS6/POLR2G/UBA52/RPS27A/POLR2L/POLR2J/POLR2I/POLR2H
REACTOME_REGULATION_OF_RUNX3_EXPRESSION_AND_ACTIVITY	53	-0.643	-2.604	0.01	0.047	0.028	12346	tags=79%, list=24%, signal=61%	PSMA6/PSMD6/PSMD10/UBB/PSMC5/PSMC3/PSMD7/PSMD12/PSMA1/PSMD1/PSMD4/PSMC1/SRC/PSMA5/PSMD13/PSMC2/PSMA4/PSMB7/PSME3/PSMC6/PSMF1/PSMD8/PSMB1/PSMB6/PSMC4/PSME1/UBA52/PSMB10/PSMA3/PSMD14/PSMA7/PSMB2/PSMA2/PSMD11/RPS27A/PSMB4/PSMB5/PSME2/PSMB9/PSMB8/CDKN2A/PSMD3
PID_TAP63_PATHWAY	54	-0.511	-2.066	0.01	0.047	0.028	8553	tags=41%, list=16%, signal=34%	AEN/TP63/SSRP1/NOC2L/PRKCD/GDF15/PMAIP1/ITGB4/FDXR/SERPINB5/TP53I3/TFAP2C/NQO1/SHH/TRAF4/PLK1/PERP/EVPL/GPX2/CDKN2A/S100A2/CLCA2
REACTOME_REGULATION_OF_CHOLESTEROL_BIOSYNTHESIS_BY_SREBP_SREBF	54	-0.525	-2.124	0.01	0.047	0.028	7186	tags=37%, list=14%, signal=32%	HMGCS1/FDPS/RAN/SREBF2/FDFT1/HMGCR/PMVK/SREBF1/SC5D/INSIG1/SQLE/FASN/IDI1/MVK/SCD/MVD/ELOVL6/DHCR7/CYP51A1/TM7SF2
REACTOME_RMTS_METHYLATE_HISTONE_ARGININES	54	-0.599	-2.422	0.01	0.047	0.028	13831	tags=74%, list=27%, signal=54%	HIST2H3D/HIST4H4/SMARCE1/RBBP7/CARM1/SMARCD1/CDK4/ACTL6A/SMARCA4/HIST1H4J/PRMT7/SMARCB1/CCND1/COPRS/PRMT5/WDR5/HIST2H2AA3/SMARCD2/HIST1H2AI/PRMT3/HIST2H2AA4/WDR77/HIST1H3J/HIST2H3A/PRMT1/HIST1H2AG/HIST1H2AC/HIST1H4H/HIST1H3D/H2AFJ/H2AFZ/HIST3H2A/RPS2/HIST1H2AD/HIST2H3C/HIST2H2AC/HIST2H2AB/HIST1H4A/HIST1H4C/H2AFX
REACTOME_RNA_POLYMERASE_II_TRANSCRIPTION_ELONGATION	54	-0.532	-2.15	0.01	0.047	0.028	18529	tags=74%, list=36%, signal=48%	CCNT2/POLR2B/GTF2H1/CDC73/PAF1/NCBP1/CCNH/CTR9/NCBP2/GTF2H4/GTF2H5/IWS1/CCNK/SUPT16H/POLR2D/GTF2H3/ERCC2/GTF2F1/WDR61/SUPT4H1/TCEA1/SUPT5H/EAF1/LEO1/POLR2C/POLR2K/NELFB/MNAT1/CDK7/POLR2E/SSRP1/POLR2G/NELFCD/GTF2F2/NELFA/NELFE/POLR2L/POLR2J/POLR2I/POLR2H
REACTOME_RRNA_MODIFICATION_IN_THE_NUCLEUS_AND_CYTOSOL	54	-0.695	-2.808	0.01	0.047	0.028	14135	tags=81%, list=27%, signal=59%	DHX37/UTP3/NAT10/PDCD11/DDX47/TSR3/WDR3/PWP2/RRP36/PNO1/MPHOSPH10/NOP14/UTP6/RCL1/UTP18/WDR46/WDR75/UTP14A/DCAF13/NOL11/RPS9/NOL6/TRMT112/TBL3/EMG1/NOP10/WDR43/DDX49/RPS14/NOP58/NHP2/RPS6/IMP3/NOP2/GAR1/NOP56/DKC1/NOC4L/RRP7A/RPS7/IMP4/FBL/RPS2/RRP9
REACTOME_STABILIZATION_OF_P53	54	-0.582	-2.354	0.01	0.047	0.028	12346	tags=85%, list=24%, signal=65%	UBC/TP53/PSMD5/PSMD9/PSMA6/PSMD6/PSMD10/UBB/PSMC5/PSMC3/PSMD7/PSMD12/PSMA1/PSMD1/PSMD4/PSMC1/PSMA5/PSMD13/PSMC2/PSMA4/PSMB7/PSME3/PSMC6/PSMF1/PSMD8/PSMB1/PSMB6/PSMC4/PSME1/UBA52/PSMB10/PSMA3/PSMD14/PSMA7/PSMB2/PSMA2/PSMD11/RPS27A/PSMB4/PSMB5/CHEK2/PSME2/PSMB9/PSMB8/CDKN2A/PSMD3
PID_TXA2PATHWAY	53	0.513	1.526	0.01	0.048	0.028	13582	tags=43%, list=26%, signal=32%	BLK/PRKCB/PTGDR/PIK3CG/SELE/VCAM1/PTGIR/PIK3R5/TBXA2R/GNG2/FGR/HCK/FYN/PRKCG/PLCB2/PRKCH/GNA14/TGM2/ICAM1/NOS3/EGFR/GNB5/GNAI2
REACTOME_METABOLISM_OF_POLYAMINES	56	-0.64	-2.597	0.01	0.048	0.028	12346	tags=88%, list=24%, signal=67%	PSMA6/PSMD6/PSMD10/AZIN1/PAOX/AMD1/SAT1/OAZ3/PSMC5/OAZ1/PSMC3/PSMD7/PSMD12/PSMA1/PSMD1/PSMD4/PSMC1/AGMAT/SMS/PSMA5/PSMD13/PSMC2/PSMA4/PSMB7/PSME3/PSMC6/PSMF1/PSMD8/PSMB1/PSMB6/PSMC4/SRM/PSME1/PSMB10/PSMA3/PSMD14/PSMA7/ODC1/PSMB2/PSMA2/PSMD11/PSMB4/PSMB5/PSME2/SMOX/PSMB9/NQO1/PSMB8/PSMD3
REACTOME_TRNA_PROCESSING_IN_THE_NUCLEUS	56	-0.638	-2.589	0.01	0.048	0.028	12696	tags=68%, list=24%, signal=51%	POM121/NUP50/CLP1/ELAC2/NUP93/NUP43/NUP54/DDX1/NUP85/TSEN15/NUPL2/NUP205/NUP188/SEH1L/NUP88/ZBTB8OS/TSEN2/POP4/AAAS/TSEN34/SEC13/POP1/NDC1/CPSF1/POP5/RAN/RPP38/CSTF2/NUP35/RPPH1/CPSF4/NUP37/RPP40/RPP21/RAE1/TSEN54/RPP25/POP7
NABA_ECM_AFFILIATED	166	0.419	1.389	0.01	0.048	0.028	7565	tags=39%, list=15%, signal=33%	C1QTNF7/GREM1/PLXNA4/CLEC17A/PLXDC2/COLEC12/GPC6/C1QTNF4/C1QTNF2/CLEC3A/FCN1/MUC2/CLEC10A/PLXNC1/CLEC11A/FCN2/LGALS12/CLEC4G/CLEC3B/CLEC4D/CLEC4C/CSPG4/SEMA3G/CLEC4F/PLXDC1/FREM1/CLEC6A/C1QTNF3/CLEC12B/GPC5/CLEC4M/CLEC4E/EMCN/CLEC12A/SDC2/CLEC9A/C1QTNF9/CLEC5A/CLEC1B/FREM3/CLEC14A/ANXA6/CLEC2B/CLEC1A/CLEC2D/CLEC7A/MBL2/SEMA6B/MUC12/CLEC4A/CD209/SEMA5B/C1QTNF6/LGALS1/C1QL1/SFTPC/LMAN1L/ELFN1/REG1B…
REACTOME_ACTIVATION_OF_THE_MRNA_UPON_BINDING_OF_THE_CAP_BINDING_COMPLEX_AND_EIFS_AND_SUBSEQUENT_BINDING_TO_43S	58	-0.7	-2.861	0.01	0.048	0.028	12430	tags=81%, list=24%, signal=62%	EIF2S1/EIF2S3/EIF4H/EIF3M/EIF3D/EIF3G/RPS27/EIF3J/EIF1AX/EIF4E/RPS9/EIF3I/RPS15A/RPS3A/EIF3E/EIF3H/RPS4X/RPS8/RPS20/RPS25/RPS24/EIF3K/PABPC1/RPS11/RPS13/RPS14/EIF2S2/EIF3B/RPS27A/RPS6/RPS5/RPS12/RPS29/RPS16/RPS10/FAU/RPS3/RPS28/RPSA/RPS21/RPS7/RPS15/RPS18/RPS19/RPS2/RPS26/EIF4EBP1
REACTOME_DEGRADATION_OF_GLI1_BY_THE_PROTEASOME	58	-0.484	-1.978	0.01	0.048	0.028	12346	tags=71%, list=24%, signal=54%	PSMA6/PSMD6/PSMD10/UBB/RBX1/PSMC5/PSMC3/PSMD7/PSMD12/PSMA1/PSMD1/PSMD4/PSMC1/PSMA5/PSMD13/PSMC2/PSMA4/PSMB7/PSME3/PSMC6/PSMF1/PSMD8/PSMB1/PSMB6/PSMC4/PSME1/UBA52/PSMB10/PSMA3/PSMD14/PSMA7/PSMB2/PSMA2/PSMD11/RPS27A/PSMB4/PSMB5/PSME2/PSMB9/PSMB8/PSMD3
REACTOME_SCF_SKP2_MEDIATED_DEGRADATION_OF_P27_P21	58	-0.663	-2.712	0.01	0.048	0.028	13717	tags=88%, list=26%, signal=65%	PSMD5/CDK2/PSMD9/PSMA6/PSMD6/PSMD10/UBB/CDK4/PSMC5/PSMC3/PSMD7/PSMD12/PSMA1/PSMD1/PSMD4/SKP2/PSMC1/CCNE2/CCND1/PSMA5/PSMD13/PSMC2/PSMA4/PSMB7/PSME3/PSMC6/PSMF1/PSMD8/PSMB1/PSMB6/PSMC4/PSME1/UBA52/PSMB10/PSMA3/PSMD14/PSMA7/PSMB2/PSMA2/PSMD11/RPS27A/PSMB4/PSMB5/PSME2/PSMB9/CCNA2/PSMB8/PTK6/CKS1B/CCNE1/PSMD3
REACTOME_TP53_REGULATES_TRANSCRIPTION_OF_DNA_REPAIR_GENES	58	-0.517	-2.112	0.01	0.048	0.028	15350	tags=72%, list=29%, signal=51%	CCNT2/DDB2/CDK13/POLR2B/GTF2H1/CCNH/MDC1/GTF2H4/GTF2H5/CCNK/SUPT16H/POLR2D/FANCC/GTF2H3/ERCC2/TP53/GTF2F1/SUPT4H1/TCEA1/SUPT5H/CDK12/POLR2C/MSH2/POLR2K/NELFB/MNAT1/CDK7/BRCA1/POLR2E/SSRP1/POLR2G/NELFCD/GTF2F2/FANCD2/NELFA/NELFE/POLR2L/CHEK1/FANCI/POLR2J/POLR2I/POLR2H
REACTOME_DEFECTIVE_CFTR_CAUSES_CYSTIC_FIBROSIS	59	-0.592	-2.436	0.01	0.048	0.028	13083	tags=78%, list=25%, signal=58%	CFTR/PSMD9/PSMA6/ERLIN2/PSMD6/PSMD10/UBB/PSMC5/PSMC3/PSMD7/ERLIN1/PSMD12/PSMA1/PSMD1/PSMD4/PSMC1/VCP/PSMA5/PSMD13/PSMC2/PSMA4/PSMB7/PSME3/PSMC6/PSMF1/PSMD8/PSMB1/PSMB6/PSMC4/PSME1/UBA52/PSMB10/PSMA3/PSMD14/PSMA7/PSMB2/PSMA2/PSMD11/RPS27A/PSMB4/PSMB5/RNF5/PSME2/PSMB9/PSMB8/PSMD3
REACTOME_E2F_MEDIATED_REGULATION_OF_DNA_REPLICATION	22	-0.636	-2.057	0.01	0.048	0.028	15789	tags=86%, list=30%, signal=60%	ORC3/POLA1/ORC4/PPP2CA/ORC2/PPP2R3B/PPP2R1A/PRIM1/MCM8/PRIM2/PPP2R1B/ORC5/TFDP1/POLA2/ORC1/CCNB1/E2F1/ORC6/CDK1
REACTOME_MITOCHONDRIAL_PROTEIN_IMPORT	59	-0.708	-2.909	0.01	0.048	0.028	11684	tags=86%, list=22%, signal=67%	ACO2/COQ2/SAMM50/TOMM7/SLC25A6/TIMM21/PAM16/SLC25A13/FXN/TOMM20/CS/TIMM44/TIMM17A/COX19/DNAJC19/CHCHD4/TAZ/TIMM22/PMPCB/TIMM8A/CHCHD3/HSPA9/CHCHD7/PMPCA/NDUFB8/VDAC1/TOMM22/GFER/IDH3G/GRPEL1/CMC2/TIMM9/MTX2/CHCHD2/BCS1L/TIMM50/CHCHD5/COA4/MTX1/COX17/TOMM5/TIMM10/TIMM13/HSPD1/TIMM8B/COA6/TIMM17B/TOMM40/CYC1/LDHD/CHCHD10
REACTOME_INTERLEUKIN_2_FAMILY_SIGNALING	44	0.533	1.542	0.01	0.048	0.028	16875	tags=57%, list=32%, signal=38%	IL5RA/IL21/CSF2RB/JAK3/PIK3CD/IL2/HAVCR2/IL2RA/IL3RA/STAT4/IL21R/IL2RB/IL9R/CSF2RA/PIK3R1/STAT5B/PIK3CA/STAT5A/IL5/INPP5D/GAB2/IL15/IL3/JAK1/PIK3R3
PID_TCR_JNK_PATHWAY	14	0.679	1.589	0.01	0.048	0.029	5128	tags=29%, list=10%, signal=26%	PRKCB/GRAP2/MAP4K1/LCP2
REACTOME_KERATAN_SULFATE_KERATIN_METABOLISM	33	0.555	1.541	0.011	0.048	0.029	439	tags=15%, list=1%, signal=15%	OGN/OMD/KERA/PRELP/LUM
REACTOME_DNA_DAMAGE_TELOMERE_STRESS_INDUCED_SENESCENCE	57	-0.609	-2.451	0.011	0.048	0.029	10258	tags=58%, list=20%, signal=47%	LMNB1/HIST1H4J/HIRA/H2BFS/ACD/CCNE2/HIST1H1E/HIST1H2BC/HIST2H2AA3/HIST2H2BE/H1F0/HIST2H2AA4/HIST1H2AC/HIST1H4H/HIST1H2BK/HIST1H2BJ/HIST3H2BB/HIST1H2BN/HIST1H2BD/HIST1H1B/H2AFJ/H2AFZ/HIST1H1C/CCNA2/HIST1H2BL/HIST1H2AD/HIST2H2AC/HIST1H1A/HIST1H4A/HIST1H4C/HMGA1/H2AFX/CCNE1
REACTOME_MEIOTIC_RECOMBINATION	57	-0.622	-2.504	0.011	0.048	0.029	9713	tags=65%, list=19%, signal=53%	PSMC3IP/BRCA1/HIST1H4J/H2BFS/DMC1/HIST1H2BC/HIST2H2AA3/HIST2H2BE/BLM/RAD51/BRCA2/HIST2H2AA4/HIST1H3J/HIST2H3A/TEX15/H3F3A/HIST1H2AC/MSH4/HIST1H4H/RPA3/HIST1H2BK/HIST1H2BJ/MSH5/HIST3H2BB/HIST1H2BN/HIST1H2BD/HIST1H3D/H2AFJ/H2AFZ/HIST1H2BL/HIST1H2AD/HIST2H3C/HIST2H2AC/MND1/HIST1H4A/HIST1H4C/H2AFX
REACTOME_TRANSCRIPTIONAL_REGULATION_OF_WHITE_ADIPOCYTE_DIFFERENTIATION	84	0.479	1.513	0.011	0.048	0.029	3512	tags=11%, list=7%, signal=10%	ADIPOQ/FABP4/PLIN1/SLC2A4/CD36/EBF1/LEP/EGR2/LPL
KEGG_ASCORBATE_AND_ALDARATE_METABOLISM	25	-0.57	-1.94	0.011	0.048	0.029	8572	tags=64%, list=16%, signal=54%	UGDH/UGT2B4/UGT2A1/UGT2B7/ALDH2/UGT2B11/ALDH9A1/ALDH3A2/UGT1A3/UGT1A10/UGT1A6/UGT1A9/UGT1A8/UGT1A7/UGT1A1/MIOX
PID_MYC_PATHWAY	25	-0.571	-1.945	0.011	0.048	0.029	13252	tags=56%, list=25%, signal=42%	SUPT3H/TAF12/PPP2CA/PPP2R5A/ACTL6A/TAF9/SKP2/AXIN1/RUVBL1/MYC/KAT2A/TAF10/RUVBL2/CDKN2A
REACTOME_MITOPHAGY	25	-0.585	-1.992	0.011	0.048	0.029	11141	tags=56%, list=21%, signal=44%	UBB/TOMM7/CSNK2A1/TOMM20/FUNDC1/SRC/PGAM5/UBA52/VDAC1/TOMM22/RPS27A/TOMM5/CSNK2B/TOMM40
REACTOME_MITOCHONDRIAL_FATTY_ACID_BETA_OXIDATION_OF_SATURATED_FATTY_ACIDS	10	-0.705	-1.852	0.011	0.049	0.029	15232	tags=90%, list=29%, signal=64%	ACADM/HADHB/MECR/HADHA/ACADVL/HADH/ACADS/ECHS1/ACSM3
REACTOME_HORMONE_LIGAND_BINDING_RECEPTORS	12	0.716	1.607	0.011	0.049	0.029	8358	tags=50%, list=16%, signal=42%	TSHB/LHCGR/FSHB/FSHR/TSHR/CGA
REACTOME_XENOBIOTICS	24	-0.552	-1.849	0.011	0.049	0.029	10823	tags=54%, list=21%, signal=43%	CYP2F1/CYP3A4/CYP2C8/CYP2C9/CYP2A7/CYP2W1/CYP2A6/CYP2C18/CYP2S1/CYP3A5/CYP2J2/CYP2D6/CYP2B6
KEGG_PROTEIN_EXPORT	23	-0.621	-2.015	0.011	0.049	0.029	17496	tags=87%, list=34%, signal=58%	SRP9P1/SEC61A2/SRP14/SEC61A1/SRP19/IMMP2L/SRP54/SRP72/SEC11C/SEC11A/SPCS2/SRP9/SRP68/IMMP1L/OXA1L/HSPA5/SRPRB/SEC61B/SPCS1/SEC61G
REACTOME_ABORTIVE_ELONGATION_OF_HIV_1_TRANSCRIPT_IN_THE_ABSENCE_OF_TAT	23	-0.596	-1.934	0.011	0.049	0.029	15769	tags=78%, list=30%, signal=55%	NCBP2/POLR2D/GTF2F1/SUPT4H1/SUPT5H/POLR2C/POLR2K/NELFB/POLR2E/POLR2G/NELFCD/GTF2F2/NELFA/NELFE/POLR2L/POLR2J/POLR2I/POLR2H
BIOCARTA_MYOSIN_PATHWAY	11	0.739	1.649	0.011	0.049	0.029	1187	tags=18%, list=2%, signal=18%	PPP1R12B/PRKCB
REACTOME_GP1B_IX_V_ACTIVATION_SIGNALLING	11	0.729	1.625	0.011	0.049	0.029	10006	tags=73%, list=19%, signal=59%	FLNA/COL1A2/COL1A1/VWF/GP1BA/PIK3R1/GP9/GP5
KEGG_BASAL_CELL_CARCINOMA	55	0.507	1.509	0.011	0.049	0.029	8715	tags=35%, list=17%, signal=29%	PTCH2/GLI1/GLI3/WNT2B/WNT9B/HHIP/GLI2/WNT9A/WNT2/FZD4/FZD8/FZD1/TCF7L1/LEF1/WNT5A/FZD7/PTCH1/SMO/WNT16
REACTOME_LONG_TERM_POTENTIATION	22	0.615	1.585	0.011	0.049	0.029	4614	tags=32%, list=9%, signal=29%	ACTN2/GRIA1/GRIA2/GRIN2A/DLG4/DLG2/CAMK2A
REACTOME_CALNEXIN_CALRETICULIN_CYCLE	26	-0.569	-1.941	0.011	0.049	0.029	14576	tags=54%, list=28%, signal=39%	MAN1B1/UBC/EDEM2/GANAB/SYVN1/CANX/UBB/CALR/EDEM3/PDIA3/UBA52/PRKCSH/RPS27A/RNF5
REACTOME_DECTIN_1_MEDIATED_NONCANONICAL_NF_KB_SIGNALING	60	-0.527	-2.157	0.011	0.049	0.029	12346	tags=68%, list=24%, signal=52%	PSMA6/PSMD6/PSMD10/UBB/PSMC5/PSMC3/PSMD7/PSMD12/PSMA1/PSMD1/PSMD4/PSMC1/PSMA5/PSMD13/PSMC2/PSMA4/PSMB7/PSME3/PSMC6/PSMF1/PSMD8/PSMB1/PSMB6/PSMC4/UBE2M/PSME1/UBA52/PSMB10/PSMA3/PSMD14/PSMA7/PSMB2/PSMA2/PSMD11/RPS27A/PSMB4/PSMB5/PSME2/PSMB9/PSMB8/PSMD3
REACTOME_TELOMERE_MAINTENANCE	60	-0.719	-2.943	0.011	0.049	0.029	10950	tags=78%, list=21%, signal=62%	PRIM1/POLD3/RFC5/PRIM2/POLE3/HIST1H4J/DNA2/H2BFS/ACD/WRAP53/LIG1/POLD1/POLD4/HIST1H2BC/HIST2H2AA3/HIST2H2BE/POLA2/RUVBL1/HIST2H2AA4/POLE4/NHP2/RFC4/RFC2/HIST1H2AC/RUVBL2/DKC1/PCNA/HIST1H4H/RPA3/HIST1H2BK/HIST1H2BJ/HIST3H2BB/HIST1H2BN/HIST1H2BD/FEN1/H2AFJ/H2AFZ/POLE2/RFC3/TERT/HIST1H2BL/HIST1H2AD/POLD2/HIST2H2AC/HIST1H4A/HIST1H4C/H2AFX
BIOCARTA_MHC_PATHWAY	12	-0.671	-1.846	0.011	0.049	0.029	7818	tags=50%, list=15%, signal=43%	TAP1/PSMB6/HLA-A/PSMB5/PSMB9/PSMB8
BIOCARTA_CARDIACEGF_PATHWAY	18	0.637	1.564	0.012	0.05	0.03	6594	tags=33%, list=13%, signal=29%	AGTR2/ADAM12/EDNRA/PRKCB/AGT/EDNRB
REACTOME_NUCLEOTIDE_LIKE_PURINERGIC_RECEPTORS	16	0.648	1.569	0.012	0.05	0.03	8545	tags=56%, list=16%, signal=47%	P2RY12/P2RY14/LPAR4/GPR17/P2RY10/ADORA3/P2RY13/ADORA2A/ADORA1
KEGG_RENIN_ANGIOTENSIN_SYSTEM	17	0.653	1.59	0.012	0.05	0.03	7287	tags=47%, list=14%, signal=40%	AGTR2/CMA1/CTSG/CPA3/AGTR1/AGT/ENPEP/MAS1
KEGG_GAP_JUNCTION	88	0.472	1.498	0.012	0.051	0.03	8918	tags=31%, list=17%, signal=25%	HTR2A/ADCY2/ADCY5/ADCY8/PDGFRB/PRKCB/PRKG1/TUBA1A/PDGFRA/GRM5/LPAR1/ITPR1/GUCY1A2/HTR2B/PDGFC/PDGFD/GRM1/ADCY4/TUBB6/TUBB4A/PRKCG/GJA1/ADCY1/PLCB2/PRKACB/ADCY9/ADCY7
KEGG_PENTOSE_AND_GLUCURONATE_INTERCONVERSIONS	28	-0.562	-1.974	0.012	0.051	0.03	12058	tags=64%, list=23%, signal=49%	GUSB/UGDH/RPE/UGT2B4/UGT2A1/XYLB/CRYL1/UGT2B7/UGT2B11/UGT1A3/UGT1A10/DHDH/UGT1A6/UGT1A9/DCXR/UGT1A8/UGT1A7/UGT1A1
REACTOME_INTERCONVERSION_OF_NUCLEOTIDE_DI_AND_TRIPHOSPHATES	28	-0.514	-1.805	0.012	0.051	0.03	12165	tags=64%, list=23%, signal=49%	CTPS2/TXNRD1/RRM1/CMPK1/GUK1/NME3/GSR/TYMS/AK1/AK2/DCTPP1/NME2/RRM2/AK8/DTYMK/AK7/TXN/NME1
REACTOME_RNA_POLYMERASE_III_TRANSCRIPTION_INITIATION_FROM_TYPE_3_PROMOTER	28	-0.535	-1.88	0.012	0.051	0.03	15470	tags=61%, list=30%, signal=43%	POLR3C/SNAPC5/BRF2/CRCP/POLR3H/POLR3B/POLR3F/POLR3E/POLR2K/SNAPC4/POLR2E/POLR1D/POLR3G/POLR3K/POLR2L/POLR2H/POLR1C
BIOCARTA_IL17_PATHWAY	14	0.673	1.575	0.012	0.051	0.03	8084	tags=57%, list=16%, signal=48%	IL6/CD34/CD3G/CD4/CD2/CD8A/CD247/CD3E
REACTOME_G0_AND_EARLY_G1	27	-0.576	-1.996	0.012	0.051	0.03	8658	tags=56%, list=17%, signal=46%	CCNE2/E2F4/E2F5/TFDP1/HDAC1/MYC/PCNA/CCNA2/E2F1/CDC25A/CDK1/MYBL2/TOP2A/CCNE1/CDC6
REACTOME_KERATAN_SULFATE_BIOSYNTHESIS	27	0.579	1.553	0.012	0.051	0.03	439	tags=19%, list=1%, signal=18%	OGN/OMD/KERA/PRELP/LUM
REACTOME_TRANSCRIPTIONAL_REGULATION_OF_GRANULOPOIESIS	61	-0.468	-1.908	0.012	0.051	0.031	7440	tags=49%, list=14%, signal=42%	TFDP1/HIST1H2BC/HIST2H2AA3/HIST2H2BE/HIST2H2AA4/MYC/HIST1H3J/HIST2H3A/CEBPA/H3F3A/HIST1H2AC/HIST1H4H/HIST1H2BK/HIST1H2BJ/HIST3H2BB/HIST1H2BN/HIST1H2BD/HIST1H3D/H2AFJ/H2AFZ/E2F1/KLF5/HIST1H2BL/MYB/HIST1H2AD/HIST2H3C/HIST2H2AC/HIST1H4A/HIST1H4C/H2AFX
REACTOME_DEFECTIVE_TPR_MAY_CONFER_SUSCEPTIBILITY_TOWARDS_THYROID_PAPILLARY_CARCINOMA_TPC	30	-0.546	-1.952	0.012	0.052	0.031	12696	tags=60%, list=24%, signal=45%	POM121/NUP50/NUP93/NUP43/NUP54/NUP85/NUPL2/NUP205/NUP188/SEH1L/NUP88/AAAS/SEC13/NDC1/NUP35/NUP37/RAE1/GCKR
REACTOME_PERK_REGULATES_GENE_EXPRESSION	30	-0.555	-1.985	0.012	0.052	0.031	12430	tags=63%, list=24%, signal=48%	EIF2S1/EIF2S3/ASNS/ATF4/EXOSC1/KHSRP/EXOSC9/NFYA/HSPA5/EXOSC2/EXOSC3/CEBPG/EXOSC7/EIF2S2/EXOSC8/EXOSC5/DDIT3/EXOSC4/IGFBP1
BIOCARTA_TCRA_PATHWAY	12	0.714	1.603	0.012	0.052	0.031	11189	tags=67%, list=21%, signal=52%	PTPRC/CD3G/CD4/ZAP70/FYN/CD247/CD3E/CD3D
PID_IL8_CXCR1_PATHWAY	25	0.595	1.564	0.012	0.052	0.031	9547	tags=36%, list=18%, signal=29%	PRKCB/PIK3CG/GNG2/FGR/HCK/PRKCG/PLCB2/CXCR1/GNA14
REACTOME_ASSEMBLY_OF_THE_PRE_REPLICATIVE_COMPLEX	66	-0.636	-2.669	0.012	0.052	0.031	14548	tags=92%, list=28%, signal=67%	ORC4/E2F3/UBC/PSMD5/MCM6/PSMD9/ORC2/PSMA6/PSMD6/PSMD10/UBB/PSMC5/PSMC3/MCM8/PSMD7/PSMD12/PSMA1/PSMD1/PSMD4/PSMC1/MCM5/PSMA5/PSMD13/PSMC2/ORC5/PSMA4/PSMB7/PSME3/PSMC6/PSMF1/PSMD8/PSMB1/PSMB6/PSMC4/PSME1/UBA52/PSMB10/PSMA3/PSMD14/MCM2/PSMA7/PSMB2/PSMA2/MCM4/PSMD11/RPS27A/PSMB4/MCM3/PSMB5/ORC1/PSME2/GMNN/E2F2/PSMB9/E2F1/ORC6/PSMB8/MCM7/CDT1/PSMD3/CDC6
REACTOME_HDR_THROUGH_HOMOLOGOUS_RECOMBINATION_HRR	66	-0.598	-2.51	0.012	0.052	0.031	14320	tags=65%, list=27%, signal=47%	UBC/TOPBP1/PALB2/BARD1/RHNO1/MUS81/POLE/RAD51C/UBB/POLD3/RFC5/SLX1A/BRCA1/POLE3/RMI1/DNA2/XRCC3/GEN1/BRIP1/POLD1/POLD4/EME2/BLM/RAD9A/RAD51/BRCA2/UBA52/SLX1B/POLE4/RFC4/RFC2/RPS27A/EXO1/XRCC2/CHEK1/PCNA/RPA3/RAD51AP1/EME1/POLE2/RFC3/RMI2/POLD2
REACTOME_REGULATION_OF_RAS_BY_GAPS	66	-0.478	-2.008	0.012	0.052	0.031	14320	tags=74%, list=27%, signal=54%	UBC/KBTBD7/PSMD5/SPRED2/PSMD9/PSMA6/PSMD6/PSMD10/UBB/RBX1/PSMC5/PSMC3/PSMD7/PSMD12/PSMA1/PSMD1/PSMD4/PSMC1/PSMA5/PSMD13/PSMC2/PSMA4/PSMB7/PSME3/PSMC6/PSMF1/PSMD8/PSMB1/PSMB6/PSMC4/PSME1/UBA52/PSMB10/PSMA3/PSMD14/PSMA7/PSMB2/RASAL1/PSMA2/PSMD11/RPS27A/PSMB4/KRAS/PSMB5/PSME2/HRAS/PSMB9/PSMB8/PSMD3
REACTOME_RNA_POLYMERASE_II_TRANSCRIPTION_TERMINATION	66	-0.61	-2.559	0.012	0.052	0.031	14937	tags=70%, list=29%, signal=50%	NUDT21/ZNF473/CPSF7/FIP1L1/PAPOLA/THOC2/SYMPK/THOC1/CLP1/SRSF11/DDX39B/SARNP/SRSF6/CSTF3/RBM8A/SRSF3/RNPS1/SRSF2/SRSF1/SRSF7/CHTOP/CPSF3/THOC7/MAGOH/U2AF2/SNRPD3/EIF4A3/MAGOHB/CSTF1/UPF3B/SLBP/SRSF9/CPSF1/THOC6/CSTF2/CASC3/CPSF4/PABPN1/ALYREF/SNRPE/LUZP4/THOC3/SNRPG/SNRPF/DDX39A/SNRPB
REACTOME_TRANSCRIPTION_OF_THE_HIV_GENOME	66	-0.553	-2.322	0.012	0.052	0.031	18529	tags=73%, list=36%, signal=47%	CCNT2/TAF13/TAF3/POLR2B/GTF2H1/TBP/NCBP1/CCNH/TAF2/NCBP2/GTF2H4/GTF2H5/CCNK/GTF2B/SUPT16H/POLR2D/GTF2H3/ERCC2/GTF2F1/SUPT4H1/TCEA1/TAF12/SUPT5H/TAF15/GTF2A2/POLR2C/TAF11/POLR2K/NELFB/TAF9/MNAT1/CDK7/TAF4/POLR2E/TAF5/TAF6/SSRP1/GTF2E2/POLR2G/NELFCD/GTF2F2/NELFA/TAF10/NELFE/POLR2L/POLR2J/POLR2I/POLR2H
PID_ANGIOPOIETIN_RECEPTOR_PATHWAY	49	0.512	1.506	0.012	0.052	0.031	12596	tags=41%, list=24%, signal=31%	MMP2/FN1/FGF2/TEK/ITGA5/AGTR1/ETS1/ANGPT1/ANGPT4/BMX/FYN/DOK2/PIK3R1/PLG/ITGB1/STAT5B/FOXO1/PIK3CA/NOS3/STAT5A
REACTOME_FORMATION_OF_THE_BETA_CATENIN:TCF_TRANSACTIVATING_COMPLEX	63	-0.522	-2.138	0.013	0.052	0.031	7346	tags=48%, list=14%, signal=41%	HIST1H2BC/HIST2H2AA3/HIST2H2BE/HDAC1/RUVBL1/HIST2H2AA4/MYC/HIST1H3J/HIST2H3A/H3F3A/HIST1H2AC/MEN1/HIST1H4H/HIST1H2BK/HIST1H2BJ/HIST3H2BB/HIST1H2BN/HIST1H2BD/HIST1H3D/H2AFJ/H2AFZ/TERT/HIST1H2BL/HIST1H2AD/HIST2H3C/HIST2H2AC/HIST1H4A/HIST1H4C/H2AFX/AXIN2
REACTOME_HDACS_DEACETYLATE_HISTONES	62	-0.62	-2.535	0.013	0.052	0.031	15200	tags=76%, list=29%, signal=54%	SUDS3/HIST1H2AA/SAP30/MBD3/HIST2H3D/HIST4H4/HMG20B/KDM1A/RBBP7/HIST2H2BF/GATAD2A/GPS2/MTA3/MTA1/MTA2/RCOR1/HDAC8/HIST1H4J/SAP18/HIST1H2BC/HIST2H2AA3/HIST2H2BE/HDAC1/HIST1H2AI/HDAC2/HIST2H2AA4/BRMS1/HDAC10/HIST1H3J/HIST2H3A/HIST1H2AG/HIST1H2AC/HIST1H4H/HIST1H2BK/HIST1H2BJ/HIST3H2BB/HIST1H2BN/HIST1H2BD/HIST1H3D/HIST3H2A/HIST1H2BL/HIST1H2AD/HIST2H3C/HIST2H2AC/HIST2H2AB/HIST1H4A/HIST1H4C
REACTOME_HEDGEHOG_LIGAND_BIOGENESIS	63	-0.518	-2.12	0.013	0.052	0.031	12346	tags=73%, list=24%, signal=56%	PSMA6/PSMD6/SYVN1/PSMD10/UBB/PSMC5/PSMC3/PSMD7/PSMD12/PSMA1/PSMD1/PSMD4/PSMC1/VCP/PSMA5/PSMD13/PSMC2/PSMA4/PSMB7/PSME3/PSMC6/PSMF1/PSMD8/PSMB1/PSMB6/PSMC4/PSME1/UBA52/P4HB/PSMB10/PSMA3/PSMD14/PSMA7/PSMB2/PSMA2/PSMD11/RPS27A/PSMB4/PSMB5/PSME2/IHH/PSMB9/SHH/PSMB8/PSMD3/NOTUM
REACTOME_INTERLEUKIN_10_SIGNALING	41	0.533	1.532	0.013	0.052	0.031	11976	tags=54%, list=23%, signal=41%	CCL19/FCER2/IL6/CCR2/IL1R1/IL12B/FPR1/CCR5/CD86/IL10RA/CCR1/IL10/CD80/TIMP1/CCL2/IL1A/CXCL10/CCL22/PTGS2/ICAM1/CSF1/CCL5
REACTOME_PEROXISOMAL_PROTEIN_IMPORT	62	-0.592	-2.42	0.013	0.052	0.031	11518	tags=69%, list=22%, signal=54%	PEX12/ACOX3/UBE2D2/GNPAT/UBC/PEX13/PEX2/HACL1/PAOX/SCP2/PHYH/UBB/HSD17B4/PEX5/ACOX1/GSTK1/NUDT19/HMGCL/EHHADH/PIPOX/PEX10/EPHX2/DHRS4/ACOT8/PECR/PEX14/ECH1/AGXT/PEX6/UBA52/SLC27A2/ACAA1/TYSND1/RPS27A/AMACR/ACOT4/PEX7/IDH1/PEX1/CRAT/DECR2/HAO1/NOS2
REACTOME_REGULATION_OF_PTEN_STABILITY_AND_ACTIVITY	67	-0.453	-1.906	0.013	0.052	0.031	13043	tags=72%, list=25%, signal=54%	PSMD9/STUB1/PSMA6/WWP2/PSMD6/PSMD10/UBB/MKRN1/PSMC5/PSMC3/CSNK2A1/TRIM27/PSMD7/PSMD12/PSMA1/PSMD1/PSMD4/PSMC1/FRK/PSMA5/PSMD13/PSMC2/PSMA4/PSMB7/PSME3/PSMC6/PSMF1/PSMD8/PSMB1/PSMB6/PSMC4/PSME1/UBA52/PSMB10/PSMA3/PSMD14/PSMA7/PSMB2/PSMA2/PSMD11/RPS27A/PSMB4/PSMB5/PSME2/PSMB9/CSNK2B/PSMB8/PSMD3
REACTOME_RNA_POLYMERASE_I_PROMOTER_ESCAPE	62	-0.656	-2.682	0.013	0.052	0.031	10837	tags=66%, list=21%, signal=52%	POLR1B/POLR1E/POLR2K/MNAT1/TWISTNB/CDK7/HIST1H4J/POLR2E/H2BFS/HIST1H2BC/HIST2H2AA3/HIST2H2BE/CD3EAP/POLR1D/CBX3/HIST2H2AA4/TAF1D/HIST1H3J/HIST2H3A/H3F3A/HIST1H2AC/POLR2L/POLR2H/HIST1H4H/HIST1H2BK/HIST1H2BJ/ZNRD1/POLR1C/HIST3H2BB/HIST1H2BN/HIST1H2BD/HIST1H3D/H2AFJ/H2AFZ/HIST1H2BL/HIST1H2AD/HIST2H3C/HIST2H2AC/HIST1H4A/HIST1H4C/H2AFX
KEGG_TYPE_II_DIABETES_MELLITUS	47	0.517	1.505	0.013	0.052	0.031	3929	tags=19%, list=8%, signal=18%	ADIPOQ/SLC2A4/MAPK10/IRS4/CACNA1C/PIK3CG/PIK3R5/CACNA1G/PIK3CD
SIG_BCR_SIGNALING_PATHWAY	46	0.521	1.51	0.013	0.052	0.031	4805	tags=24%, list=9%, signal=22%	CD22/CR2/AKT3/CD19/ITPR1/PTPRC/BCL2/BTK/PIK3CD/MAP4K1/PLCG2
BIOCARTA_SHH_PATHWAY	16	0.643	1.558	0.013	0.052	0.031	8272	tags=44%, list=16%, signal=37%	GLI1/GLI3/PRKAR2B/GLI2/PTCH1/PRKACB/SMO
KEGG_METABOLISM_OF_XENOBIOTICS_BY_CYTOCHROME_P450	69	-0.458	-1.943	0.013	0.052	0.031	4438	tags=38%, list=9%, signal=35%	UGT1A10/CYP2S1/DHDH/GSTP1/MGST2/GSTA4/GSTZ1/UGT1A6/CYP3A5/UGT1A9/AKR1C3/AKR1C2/GSTO2/GSTM1/MGST1/UGT1A8/ADH7/CYP2B6/AKR1C4/ALDH3A1/GSTA1/UGT1A7/GSTA3/GSTA2/UGT1A1/ALDH3B2
PID_MTOR_4PATHWAY	69	-0.416	-1.765	0.013	0.052	0.031	9879	tags=28%, list=19%, signal=22%	AKT1S1/RHEB/RAC1/PRR5/YWHAZ/EIF4E/MLST8/RPS6KA1/MAP2K2/PPARGC1A/MAPK3/KRAS/YWHAE/SREBF1/HRAS/CYCS/EIF4EBP1/CCNE1/SFN
REACTOME_BASE_EXCISION_REPAIR	69	-0.676	-2.87	0.013	0.052	0.031	13535	tags=78%, list=26%, signal=58%	HIST4H4/LIG3/PARP1/TDG/POLE/MPG/PNKP/XRCC1/POLD3/RFC5/PARP2/POLE3/HIST1H4J/POLB/H2BFS/ACD/ADPRHL2/LIG1/POLD1/POLD4/HIST1H2BC/HIST2H2AA3/HIST2H2BE/UNG/HIST2H2AA4/APEX1/SMUG1/POLE4/NTHL1/MUTYH/RFC4/RFC2/HIST1H2AC/PCNA/HIST1H4H/RPA3/HIST1H2BK/HIST1H2BJ/HIST3H2BB/HIST1H2BN/HIST1H2BD/NEIL3/FEN1/H2AFJ/H2AFZ/POLE2/RFC3/HIST1H2BL/HIST1H2AD/POLD2/HIST2H2AC/HIST1H4A/HIST1H4C/H2AFX
REACTOME_GLYCOLYSIS	69	-0.452	-1.92	0.013	0.052	0.031	13127	tags=54%, list=25%, signal=40%	PPP2CA/PFKL/POM121/NUP50/NUP93/NUP43/NUP54/PPP2R5D/NUP85/PPP2R1A/PFKFB2/NUPL2/NUP205/NUP188/SEH1L/NUP88/ALDOB/PPP2R1B/AAAS/SEC13/PGK1/ENO3/NDC1/ENO1/PGP/PKM/NUP35/PFKP/NUP37/GPI/ALDOC/RAE1/TPI1/ALDOA/GAPDH/GCKR/HK2
REACTOME_ORC1_REMOVAL_FROM_CHROMATIN	69	-0.596	-2.529	0.013	0.052	0.031	13717	tags=86%, list=26%, signal=63%	PSMD5/CDK2/MCM6/PSMD9/ORC2/PSMA6/PSMD6/PSMD10/UBB/RBX1/PSMC5/PSMC3/MCM8/PSMD7/PSMD12/PSMA1/PSMD1/PSMD4/SKP2/PSMC1/MCM5/PSMA5/PSMD13/PSMC2/ORC5/PSMA4/PSMB7/PSME3/PSMC6/PSMF1/PSMD8/PSMB1/PSMB6/PSMC4/PSME1/UBA52/PSMB10/PSMA3/PSMD14/MCM2/PSMA7/PSMB2/PSMA2/MCM4/PSMD11/RPS27A/PSMB4/MCM3/PSMB5/ORC1/PSME2/PSMB9/CCNA2/ORC6/PSMB8/MCM7/CDT1/PSMD3/CDC6
REACTOME_PLASMA_LIPOPROTEIN_ASSEMBLY_REMODELING_AND_CLEARANCE	69	-0.462	-1.962	0.013	0.052	0.031	6136	tags=30%, list=12%, signal=27%	P4HB/LSR/ANGPTL3/PCSK6/CLTA/LDLR/SCARB1/FGF21/CIDEC/MTTP/AMN/PCSK9/CES3/LIPC/APOA4/CREB3L3/APOA5/APOA1/ALB/APOC3/APOA2
REACTOME_PROTEIN_UBIQUITINATION	69	-0.506	-2.146	0.013	0.052	0.031	17726	tags=75%, list=34%, signal=50%	DERL1/UBE2D3/CDC73/PAF1/PRKDC/HLTF/TMEM129/CTR9/UBE2K/PEX12/UBE2D2/UBE2L3/UBC/USP7/WDR61/UBE2N/PEX13/UBE2E3/UBE2E1/RNF40/UBE2J2/PEX2/USP5/UBE2A/UBE2V2/UBA6/LEO1/UBE2R2/UBB/PEX5/VCP/BCL10/PEX10/UBA1/HIST1H2BC/RAD18/PEX14/CDC34/UBA52/HLA-A/RPS27A/RNF181/PCNA/HIST1H2BK/HIST1H2BJ/UCHL3/UBE2S/HIST1H2BN/HIST1H2BD/HIST1H2BL/UBE2T/UBE2C
REACTOME_RUNX1_REGULATES_GENES_INVOLVED_IN_MEGAKARYOCYTE_DIFFERENTIATION_AND_PLATELET_FUNCTION	69	-0.413	-1.751	0.013	0.052	0.031	7783	tags=45%, list=15%, signal=38%	WDR5/HIST1H2BC/HIST2H2AA3/HIST2H2BE/HDAC1/HIST2H2AA4/HIST1H3J/HIST2H3A/PRMT1/DPY30/H3F3A/HIST1H2AC/ZFPM1/HIST1H4H/HIST1H2BK/HIST1H2BJ/HIST3H2BB/HIST1H2BN/HIST1H2BD/HIST1H3D/H2AFJ/H2AFZ/NFE2/HIST1H2BL/PF4/HIST1H2AD/HIST2H3C/HIST2H2AC/HIST1H4A/HIST1H4C/H2AFX
PID_S1P_S1P3_PATHWAY	29	0.577	1.562	0.013	0.052	0.031	10484	tags=45%, list=20%, signal=36%	GNAO1/PDGFRB/AKT3/S1PR3/S1PR1/CXCR4/ITGB3/S1PR2/FLT1/ITGAV/GNA14/GNAI1/GNAZ
KEGG_FRUCTOSE_AND_MANNOSE_METABOLISM	33	-0.535	-1.947	0.013	0.052	0.031	11429	tags=55%, list=22%, signal=43%	PMM2/PFKFB2/ALDOB/MPI/KHK/GMPPB/PHPT1/GMDS/PFKP/GMPPA/ALDOC/TPI1/ALDOA/SORD/TSTA3/HK2/FBP1/AKR1B10
PID_GLYPICAN_1PATHWAY	27	0.578	1.552	0.013	0.052	0.031	11304	tags=56%, list=22%, signal=44%	SLIT2/TGFB3/BLK/FGF2/FGFR1/FGR/HCK/FYN/TGFB1/FLT1/TGFBR1/TGFB2/TGFBR2/PRNP/LAMA1
REACTOME_APOPTOTIC_CLEAVAGE_OF_CELLULAR_PROTEINS	37	-0.438	-1.641	0.013	0.052	0.031	10977	tags=49%, list=21%, signal=38%	CASP8/LMNB1/CASP3/FNTA/OCLN/STK24/TJP2/GAS2/PRKCD/CLSPN/BCAP31/CASP6/CDH1/DSG2/DSP/DSG3/DSG1/PKP1
REACTOME_ASSEMBLY_OF_ACTIVE_LPL_AND_LIPC_LIPASE_COMPLEXES	17	-0.642	-1.945	0.013	0.052	0.031	5791	tags=47%, list=11%, signal=42%	ANGPTL3/PCSK6/FGF21/CIDEC/LIPC/APOA4/CREB3L3/APOA5
REACTOME_DISEASES_ASSOCIATED_WITH_N_GLYCOSYLATION_OF_PROTEINS	17	-0.655	-1.983	0.013	0.052	0.031	16285	tags=76%, list=31%, signal=53%	ALG13/B4GALT1/ALG2/MAN1B1/RFT1/ALG14/ALG6/ALG1/MOGS/MPDU1/DPAGT1/ALG8/ALG3
REACTOME_FORMATION_OF_SENESCENCE_ASSOCIATED_HETEROCHROMATIN_FOCI_SAHF	17	-0.659	-1.995	0.013	0.052	0.031	15077	tags=71%, list=29%, signal=50%	ASF1A/TP53/HMGA2/HIST1H1D/LMNB1/HIRA/HIST1H1E/H1F0/HIST1H1B/HIST1H1C/HIST1H1A/HMGA1
REACTOME_SUMOYLATION_OF_UBIQUITINYLATION_PROTEINS	37	-0.555	-2.082	0.013	0.052	0.031	18656	tags=81%, list=36%, signal=52%	NUP155/NUP160/TPR/NUP133/NUP98/NUP153/NUP214/NUP107/UBE2I/PIAS4/NUP62/POM121/NUP50/NUP93/NUP43/NUP54/NUP85/NUPL2/NUP205/TRIM27/NUP188/SEH1L/NUP88/SUMO1/AAAS/SEC13/NDC1/NUP35/NUP37/RAE1
REACTOME_TRANSCRIPTIONAL_REGULATION_BY_THE_AP_2_TFAP2_FAMILY_OF_TRANSCRIPTION_FACTORS	37	-0.437	-1.64	0.013	0.052	0.031	6134	tags=51%, list=12%, signal=45%	SUMO1/DEK/YEATS4/VEGFA/MYC/CITED4/ATAD2/NPM1/NOP2/TFAP2B/TFAP2E/HSPD1/TFAP2C/CGB8/TFAP2A/CITED1/MYBL2/PITX2/ERBB2
REACTOME_TRANSLESION_SYNTHESIS_BY_Y_FAMILY_DNA_POLYMERASES_BYPASSES_LESIONS_ON_DNA_TEMPLATE	37	-0.566	-2.12	0.013	0.052	0.031	12288	tags=70%, list=24%, signal=54%	SPRTN/UBC/ISG15/POLE/TRIM25/MAD2L2/UBE2L6/UBB/POLD3/USP10/RFC5/POLE3/VCP/POLD1/POLD4/UBA52/USP43/POLE4/RFC4/RFC2/RPS27A/PCNA/RPA3/POLE2/RFC3/POLD2
KEGG_SPHINGOLIPID_METABOLISM	36	-0.478	-1.79	0.013	0.052	0.031	8502	tags=42%, list=16%, signal=35%	SMPD4/GALC/NEU1/SPHK2/SMPD2/ASAH2/B4GALT6/UGT8/ENPP7/SGPP2/GAL3ST1/ACER2/DEGS2/NEU4/SMPD3
REACTOME_HDR_THROUGH_SINGLE_STRAND_ANNEALING_SSA	36	-0.46	-1.722	0.013	0.052	0.031	18994	tags=69%, list=36%, signal=44%	KAT5/RPA2/WRN/RBBP8/HUS1/RAD1/ERCC1/RPA1/TOPBP1/BARD1/RHNO1/RFC5/BRCA1/RMI1/DNA2/BRIP1/BLM/RAD9A/RAD51/RFC4/RFC2/EXO1/RPA3/RFC3/RMI2
REACTOME_MRNA_DECAY_BY_3_TO_5_EXORIBONUCLEASE	16	-0.65	-1.922	0.013	0.052	0.031	15448	tags=88%, list=30%, signal=62%	HBS1L/DIS3/WDR61/SKIV2L/EXOSC1/EXOSC9/EXOSC2/EXOSC3/DCPS/NT5C3B/EXOSC7/EXOSC8/EXOSC5/EXOSC4
REACTOME_SYNTHESIS_OF_GLYCOSYLPHOSPHATIDYLINOSITOL_GPI	16	-0.644	-1.903	0.013	0.052	0.031	15671	tags=88%, list=30%, signal=61%	PIGQ/PIGN/PIGM/PIGX/PIGP/PIGG/PIGV/PIGA/PIGZ/PIGC/PIGF/PIGH/DPM2/PIGO
PID_BETA_CATENIN_DEG_PATHWAY	18	-0.619	-1.896	0.014	0.052	0.031	9346	tags=33%, list=18%, signal=27%	GSK3A/AXIN1/FZD5/DVL1/WNT3A/AXIN2
REACTOME_RNA_POLYMERASE_III_CHAIN_ELONGATION	18	-0.619	-1.899	0.014	0.052	0.031	15470	tags=78%, list=30%, signal=55%	POLR3C/CRCP/POLR3H/POLR3B/POLR3F/POLR3E/POLR2K/POLR2E/POLR1D/POLR3G/POLR3K/POLR2L/POLR2H/POLR1C
REACTOME_TRANSLESION_SYNTHESIS_BY_POLH	18	-0.636	-1.949	0.014	0.052	0.031	17591	tags=83%, list=34%, signal=55%	NPLOC4/RCHY1/RPA1/SPRTN/UBC/UBB/RFC5/VCP/UBA52/RFC4/RFC2/RPS27A/PCNA/RPA3/RFC3
REACTOME_GLUTATHIONE_CONJUGATION	35	-0.509	-1.882	0.014	0.053	0.031	4439	tags=71%, list=9%, signal=65%	GCLC/GSTT2/GSTK1/GGT7/MGST3/AKR1A1/GSTM4/CNDP2/GGT1/CHAC2/GSTP1/MGST2/GSTA4/GSTZ1/GSS/GGCT/OPLAH/GSTO2/CHAC1/GSTM1/MGST1/GGT6/GSTA1/GSTA3/GSTA2
REACTOME_SYNTHESIS_OF_PA	35	-0.495	-1.828	0.014	0.053	0.031	7863	tags=49%, list=15%, signal=41%	GPD1/PLD6/ACP6/AGPAT5/GPD1L/PLA2G10/LIPH/PLA2G2F/PLA2G4A/LPCAT4/PLA2G2E/GPAT2/AGPAT2/PLA2G2A/PLA2G4D/ALPI/PLA2G1B
KEGG_MELANOMA	71	0.481	1.491	0.014	0.053	0.031	4857	tags=25%, list=9%, signal=23%	IGF1/FGF7/FGF10/FGF14/FGF5/PDGFRB/AKT3/HGF/FGF2/PIK3CG/PDGFRA/PIK3R5/FGF1/FGFR1/PDGFC/PIK3CD/FGF6/PDGFD
REACTOME_CONVERSION_FROM_APC_C:CDC20_TO_APC_C:CDH1_IN_LATE_ANAPHASE	19	-0.591	-1.874	0.014	0.053	0.031	16823	tags=74%, list=32%, signal=50%	CDC23/ANAPC16/ANAPC10/FZR1/ANAPC5/UBE2E1/ANAPC15/ANAPC2/CDC16/CDC26/ANAPC7/ANAPC11/CDC20/UBE2C
REACTOME_GENE_AND_PROTEIN_EXPRESSION_BY_JAK_STAT_SIGNALING_AFTER_INTERLEUKIN_12_STIMULATION	38	-0.492	-1.853	0.014	0.053	0.031	8524	tags=50%, list=16%, signal=42%	HNRNPF/ARF1/TCP1/RALA/HNRNPA2B1/ANXA2/HSPA9/CFL1/BOLA2B/TALDO1/SOD1/MIF/PSME2/RPLP0/SNRPA1/PPIA/SERPINB2/GSTA2/CA1
REACTOME_PROCESSING_OF_INTRONLESS_PRE_MRNAS	19	-0.603	-1.913	0.014	0.053	0.031	18355	tags=89%, list=35%, signal=58%	CPSF2/WDR33/NCBP1/NCBP2/NUDT21/CPSF7/FIP1L1/PAPOLA/SYMPK/CLP1/CSTF3/CPSF3/CSTF1/CPSF1/CSTF2/CPSF4/PABPN1
REACTOME_REGULATION_OF_TLR_BY_ENDOGENOUS_LIGAND	19	-0.589	-1.866	0.014	0.053	0.031	119	tags=26%, list=0%, signal=26%	S100A8/S100A9/FGB/FGA/FGG
REACTOME_ELEVATION_OF_CYTOSOLIC_CA2PLUS_LEVELS	15	0.657	1.57	0.014	0.054	0.032	7316	tags=47%, list=14%, signal=40%	P2RX2/ITPR1/P2RX7/TRPC3/P2RX1/TRPC6/P2RX5
REACTOME_APC_C:CDH1_MEDIATED_DEGRADATION_OF_CDC20_AND_OTHER_APC_C:CDH1_TARGETED_PROTEINS_IN_LATE_MITOSIS_EARLY_G1	70	-0.615	-2.597	0.014	0.054	0.032	12346	tags=89%, list=24%, signal=68%	ANAPC16/ANAPC10/PSMD2/FZR1/ANAPC5/UBC/PSMD5/UBE2E1/PSMD9/PSMA6/ANAPC15/PSMD6/PSMD10/ANAPC2/CDC16/CDC26/UBB/PSMC5/PSMC3/PSMD7/PSMD12/PSMA1/PSMD1/ANAPC7/PSMD4/SKP2/PSMC1/PSMA5/PSMD13/PSMC2/PSMA4/PSMB7/PSME3/PSMC6/PSMF1/PSMD8/PSMB1/PSMB6/PSMC4/PSME1/UBA52/PSMB10/PSMA3/PSMD14/PSMA7/PSMB2/PSMA2/PSMD11/RPS27A/PSMB4/PSMB5/PSME2/ANAPC11/PSMB9/PSMB8/PLK1/PTTG1/CDC20/AURKB/UBE2C/AURKA/PSMD3
REACTOME_CDK_MEDIATED_PHOSPHORYLATION_AND_REMOVAL_OF_CDC6	70	-0.572	-2.415	0.014	0.054	0.032	15538	tags=87%, list=30%, signal=61%	ANAPC16/ANAPC10/PSMD2/FZR1/ANAPC5/UBC/PSMD5/CDK2/UBE2E1/PSMD9/PSMA6/ANAPC15/PSMD6/PSMD10/ANAPC2/CDC16/CDC26/UBB/PSMC5/PSMC3/PSMD7/PSMD12/PSMA1/PSMD1/ANAPC7/PSMD4/PSMC1/CCNE2/PSMA5/PSMD13/PSMC2/PSMA4/PSMB7/PSME3/PSMC6/PSMF1/PSMD8/PSMB1/PSMB6/PSMC4/PSME1/UBA52/PSMB10/PSMA3/PSMD14/PSMA7/PSMB2/PSMA2/PSMD11/RPS27A/PSMB4/PSMB5/PSME2/ANAPC11/PSMB9/CCNA2/PSMB8/UBE2C/CCNE1/PSMD3/CDC6
REACTOME_ACTIVATION_OF_KAINATE_RECEPTORS_UPON_GLUTAMATE_BINDING	29	0.576	1.559	0.014	0.054	0.032	9916	tags=41%, list=19%, signal=34%	GRIK3/GRIK5/GNB4/GRIK2/GNG11/DLG4/GNG7/GNG2/NCALD/PLCB2/GNGT2/GNB3
REACTOME_ZINC_INFLUX_INTO_CELLS_BY_THE_SLC39_GENE_FAMILY	10	-0.699	-1.834	0.014	0.054	0.032	12063	tags=70%, list=23%, signal=54%	SLC39A8/SLC39A1/SLC39A7/SLC39A3/SLC39A5/SLC39A4/SLC39A2
REACTOME_ION_TRANSPORT_BY_P_TYPE_ATPASES	55	0.497	1.481	0.014	0.054	0.032	5970	tags=27%, list=11%, signal=24%	ATP1A2/PLN/FXYD1/FXYD6/ATP8B2/ATP2B3/ATP1B2/ATP8B4/ATP2B4/ATP10A/CAMK2A/ATP2B2/ATP8A2/FXYD7/SLN
KEGG_PYRUVATE_METABOLISM	39	-0.464	-1.76	0.014	0.054	0.032	11402	tags=59%, list=22%, signal=46%	ACSS1/DLD/PCK1/MDH1/PC/LDHA/ALDH2/DLAT/ALDH9A1/GRHPR/ALDH3A2/GLO1/ACYP1/PKM/PCK2/PDHA1/LDHB/ME1/HAGHL/ACAT2/MDH2/ACSS2/LDHD
REACTOME_ACTIVATION_OF_APC_C_AND_APC_C:CDC20_MEDIATED_DEGRADATION_OF_MITOTIC_PROTEINS	74	-0.598	-2.568	0.014	0.054	0.032	12346	tags=77%, list=24%, signal=59%	PSMA6/ANAPC15/PSMD6/PSMD10/ANAPC2/CDC16/CDC26/UBB/PSMC5/PSMC3/PSMD7/PSMD12/PSMA1/PSMD1/ANAPC7/PSMD4/PSMC1/BUB3/PSMA5/PSMD13/PSMC2/PSMA4/PSMB7/PSME3/PSMC6/PSMF1/PSMD8/PSMB1/PSMB6/PSMC4/PSME1/UBA52/PSMB10/PSMA3/PSMD14/PSMA7/PSMB2/PSMA2/PSMD11/RPS27A/PSMB4/PSMB5/BUB1B/PSME2/ANAPC11/PSMB9/NEK2/CCNB1/CCNA2/PSMB8/MAD2L1/CDK1/PLK1/PTTG1/CDC20/UBE2C/PSMD3
REACTOME_ACTIVATION_OF_NF_KAPPAB_IN_B_CELLS	65	-0.517	-2.11	0.014	0.054	0.032	12346	tags=66%, list=24%, signal=51%	PSMA6/PSMD6/PSMD10/UBB/PSMC5/PSMC3/PSMD7/PSMD12/NFKBIE/PSMA1/PSMD1/PSMD4/PSMC1/BCL10/PSMA5/PSMD13/PSMC2/PSMA4/PSMB7/PSME3/PSMC6/PSMF1/PSMD8/PSMB1/PSMB6/PSMC4/PSME1/UBA52/NFKBIB/PSMB10/PSMA3/PSMD14/PSMA7/PSMB2/PSMA2/PSMD11/RPS27A/PSMB4/PSMB5/PSME2/PSMB9/PSMB8/PSMD3
REACTOME_DUAL_INCISION_IN_TC_NER	65	-0.574	-2.341	0.014	0.054	0.032	16077	tags=71%, list=31%, signal=49%	ERCC1/RPA1/GTF2H4/GTF2H5/DDB1/POLR2D/GTF2H3/PPIE/UBC/ERCC2/USP7/TCEA1/ZNF830/POLE/POLR2C/UBB/RBX1/POLD3/POLR2K/RFC5/ISY1/MNAT1/CDK7/POLE3/CUL4A/ERCC5/POLR2E/PRPF19/POLD1/POLD4/HMGN1/POLR2G/UBA52/POLE4/RFC4/RFC2/RPS27A/POLR2L/POLR2J/POLR2I/POLR2H/PCNA/RPA3/POLE2/RFC3/POLD2
REACTOME_G1_S_DNA_DAMAGE_CHECKPOINTS	65	-0.558	-2.279	0.014	0.054	0.032	14320	tags=82%, list=27%, signal=59%	UBC/TP53/PSMD5/CDK2/PCBP4/PSMD9/PSMA6/PSMD6/PSMD10/UBB/PSMC5/PSMC3/PSMD7/PSMD12/PSMA1/PSMD1/PSMD4/PSMC1/CCNE2/PSMA5/PSMD13/PSMC2/PSMA4/PSMB7/PSME3/PSMC6/PSMF1/PSMD8/PSMB1/PSMB6/PSMC4/PSME1/UBA52/PSMB10/PSMA3/PSMD14/PSMA7/PSMB2/PSMA2/PSMD11/RPS27A/PSMB4/PSMB5/CHEK1/CHEK2/PSME2/PSMB9/CCNA2/PSMB8/CDC25A/CDKN2A/CCNE1/PSMD3
REACTOME_G2_M_DNA_DAMAGE_CHECKPOINT	74	-0.592	-2.545	0.014	0.054	0.032	14252	tags=64%, list=27%, signal=46%	TOPBP1/TP53/YWHAG/BABAM1/BARD1/YWHAB/UBE2N/HIST4H4/RHNO1/UBE2V2/RFC5/BRCA1/HIST1H4J/SUMO1/BRCC3/RMI1/DNA2/H2BFS/BRIP1/YWHAZ/HIST1H2BC/HIST2H2BE/BLM/RAD9A/RFC4/RFC2/YWHAE/EXO1/CHEK1/CHEK2/HIST1H4H/RPA3/HIST1H2BK/HIST1H2BJ/HIST3H2BB/HIST1H2BN/HIST1H2BD/RFC3/CCNB1/CDC25C/RMI2/HIST1H2BL/CDK1/HIST1H4A/HIST1H4C/H2AFX/SFN
REACTOME_RNA_POLYMERASE_II_TRANSCRIBES_SNRNA_GENES	74	-0.489	-2.102	0.014	0.054	0.032	15206	tags=61%, list=29%, signal=43%	SNAPC5/CCNK/GTF2B/POLR2D/RPRD1B/INTS9/INTS12/GTF2F1/INTS2/INTS1/INTS6/ZC3H8/SUPT4H1/SUPT5H/INTS4/RPRD1A/GTF2A2/POLR2C/TAF11/INTS10/INTS7/INTS5/POLR2K/SNAPC4/TAF9/CDK7/INTS8/POLR2E/TAF5/TAF6/SSU72/ELL3/GTF2E2/POLR2G/GTF2F2/NABP2/SRRT/RNU12/RNU4ATAC/POLR2L/POLR2J/POLR2I/POLR2H/RNU4-1/RNU5A-1
PID_INTEGRIN_A9B1_PATHWAY	24	0.596	1.563	0.015	0.054	0.032	3230	tags=33%, list=6%, signal=31%	ADAM12/TNC/FN1/F13A1/ITGA9/VCAM1/SPP1/VEGFC
REACTOME_NEGATIVE_REGULATION_OF_MAPK_PATHWAY	40	-0.474	-1.798	0.015	0.054	0.032	14320	tags=52%, list=27%, signal=38%	UBC/ARAF/YWHAB/PPP2CA/DUSP8/PPP5C/PPP2R5A/PPP2R5D/UBB/PPP2R1A/PPP2R1B/PEBP1/MAP2K2/UBA52/MAPK3/RPS27A/KRAS/DUSP4/HRAS/DUSP2/DUSP9
REACTOME_PHOSPHORYLATION_OF_CD3_AND_TCR_ZETA_CHAINS	22	0.599	1.545	0.015	0.054	0.032	14245	tags=59%, list=27%, signal=43%	PTPRC/TRAV29DV5/TRAV8-4/CD3G/CD4/TRAV19/PTPN22/CD247/CD3E/HLA-DQA2/CD3D/HLA-DQA1/HLA-DPA1
REACTOME_ABC_TRANSPORTER_DISORDERS	75	-0.455	-1.947	0.015	0.054	0.032	12346	tags=71%, list=24%, signal=54%	CFTR/PSMD9/PSMA6/ERLIN2/PSMD6/PSMD10/UBB/ABCG5/PSMC5/PSMC3/PSMD7/ERLIN1/PSMD12/PSMA1/PSMD1/PSMD4/PSMC1/VCP/PSMA5/ABCA12/PSMD13/PSMC2/PSMA4/PSMB7/PSME3/PSMC6/PSMF1/PSMD8/PSMB1/PSMB6/PSMC4/PSME1/UBA52/PSMB10/PSMA3/PSMD14/PSMA7/PSMB2/PSMA2/PSMD11/RPS27A/PSMB4/PSMB5/ABCD1/RNF5/PSME2/PSMB9/ABCB6/KCNJ11/PSMB8/ABCC2/PSMD3/APOA1
REACTOME_AMYLOID_FIBER_FORMATION	79	-0.512	-2.269	0.015	0.054	0.032	7708	tags=43%, list=15%, signal=37%	TSPAN15/HIST1H2BC/HIST2H2AA3/HIST2H2BE/ODAM/UBA52/HIST2H2AA4/PSENEN/HIST1H3J/HIST2H3A/RPS27A/H3F3A/HIST1H2AC/HIST1H4H/HIST1H2BK/HIST1H2BJ/HIST3H2BB/HIST1H2BN/HIST1H2BD/HIST1H3D/H2AFZ/HIST1H2BL/HIST1H2AD/HIST2H3C/HIST2H2AC/HIST1H4A/HIST1H4C/H2AFX/SNCAIP/APOA4/SAA1/TTR/APOA1/FGA
REACTOME_DOWNSTREAM_SIGNALING_EVENTS_OF_B_CELL_RECEPTOR_BCR	79	-0.456	-2.022	0.015	0.054	0.032	12346	tags=59%, list=24%, signal=45%	PSMA6/PSMD6/FKBP1A/PSMD10/UBB/PSMC5/PSMC3/PSMD7/PSMD12/NFKBIE/PSMA1/PSMD1/PSMD4/PSMC1/BCL10/PSMA5/PSMD13/PSMC2/PSMA4/PSMB7/PSME3/PSMC6/PSMF1/PSMD8/PSMB1/PSMB6/PSMC4/PSME1/UBA52/NFKBIB/PSMB10/PSMA3/PSMD14/PSMA7/PSMB2/PSMA2/PSMD11/RPS27A/PSMB4/KRAS/PSMB5/PSME2/HRAS/PSMB9/PPIA/PSMB8/PSMD3
REACTOME_METABOLISM_OF_FAT_SOLUBLE_VITAMINS	46	-0.518	-2.063	0.015	0.054	0.032	4185	tags=37%, list=8%, signal=34%	LDLR/RBP2/LRP2/LRP8/AKR1C3/SDC1/CLPS/APOA4/AKR1B10/AKR1C4/RBP1/TTR/APOA1/TTPA/PNLIP/APOC3/APOA2
REACTOME_RNA_POLYMERASE_I_TRANSCRIPTION_INITIATION	47	-0.539	-2.164	0.015	0.054	0.032	18119	tags=79%, list=35%, signal=51%	CHD4/GTF2H1/TTF1/RBBP4/TBP/CCNH/POLR1A/GTF2H4/GTF2H5/MBD3/GTF2H3/TAF1C/ERCC2/TAF1A/RBBP7/GATAD2A/POLR1B/MTA3/POLR1E/MTA1/POLR2K/MTA2/MNAT1/TWISTNB/CDK7/POLR2E/EHMT2/CD3EAP/HDAC1/POLR1D/HDAC2/TAF1D/KAT2A/POLR2L/POLR2H/ZNRD1/POLR1C
REACTOME_RNA_POLYMERASE_II_TRANSCRIPTION_PRE_INITIATION_AND_PROMOTER_OPENING	47	-0.547	-2.197	0.015	0.054	0.032	18494	tags=74%, list=35%, signal=48%	TAF13/TAF3/POLR2B/GTF2H1/TBP/CCNH/TAF2/GTF2H4/GTF2H5/GTF2B/POLR2D/GTF2H3/ERCC2/GTF2F1/TAF12/TAF15/GTF2A2/POLR2C/TAF11/POLR2K/TAF9/MNAT1/CDK7/TAF4/POLR2E/TAF5/TAF6/GTF2E2/POLR2G/GTF2F2/TAF10/POLR2L/POLR2J/POLR2I/POLR2H
REACTOME_TP53_REGULATES_TRANSCRIPTION_OF_CELL_CYCLE_GENES	47	-0.47	-1.888	0.015	0.054	0.032	11986	tags=53%, list=23%, signal=41%	CENPJ/TP53/CDK2/PCBP4/CARM1/RBL1/BAX/CNOT10/CCNE2/CNOT3/E2F4/TFDP1/CNOT11/E2F8/NPM1/PRMT1/PCNA/CCNB1/CCNA2/E2F1/CDC25C/CDK1/AURKA/CCNE1/SFN
BIOCARTA_LECTIN_PATHWAY	12	0.697	1.565	0.015	0.054	0.032	5058	tags=50%, list=10%, signal=45%	C7/C4A/C4B/C3/MASP1/MBL2
REACTOME_HOST_INTERACTIONS_WITH_INFLUENZA_FACTORS	41	-0.511	-1.962	0.015	0.054	0.032	13619	tags=61%, list=26%, signal=45%	NUP62/ISG15/POM121/NUP50/NUP93/NUP43/KPNB1/NUP54/NUP85/NUPL2/NUP205/NUP188/SEH1L/NUP88/SLC25A6/KPNA7/AAAS/SEC13/NDC1/NUP35/CPSF4/PABPN1/NUP37/RAE1/KPNA2
BIOCARTA_VITCB_PATHWAY	11	0.707	1.577	0.015	0.054	0.032	7665	tags=64%, list=15%, signal=54%	COL4A3/COL4A4/COL4A6/COL4A2/SLC2A3/COL4A1/COL4A5
KEGG_DRUG_METABOLISM_CYTOCHROME_P450	71	-0.405	-1.685	0.015	0.054	0.032	3611	tags=48%, list=7%, signal=45%	CYP2C9/MAOA/CYP2A7/UGT2B7/MGST3/UGT2B11/ALDH3B1/GSTM4/CYP2A6/CYP2C18/UGT1A3/UGT1A10/GSTP1/MGST2/GSTA4/GSTZ1/UGT1A6/CYP3A5/FMO5/UGT1A9/GSTO2/GSTM1/MGST1/CYP2D6/UGT1A8/ADH7/CYP2B6/ALDH3A1/GSTA1/UGT1A7/GSTA3/GSTA2/UGT1A1/ALDH3B2
REACTOME_AURKA_ACTIVATION_BY_TPX2	71	-0.407	-1.691	0.015	0.054	0.032	14737	tags=51%, list=28%, signal=36%	CENPJ/MAPRE1/YWHAG/OFD1/CEP250/CEP57/CETN2/HAUS6/TUBB/CEP152/ODF2/CEP70/CKAP5/HAUS4/PPP2R1A/DCTN3/DYNLL1/HAUS1/HAUS8/HAUS7/HAUS5/FGFR1OP/YWHAE/HSP90AA1/TUBA4A/TUBG1/SSNA1/HMMR/TPX2/PLK4/NEK2/TUBB4B/CDK1/PLK1/CEP72/AURKA
REACTOME_CELLULAR_RESPONSE_TO_HYPOXIA	71	-0.506	-2.105	0.015	0.054	0.032	12346	tags=65%, list=24%, signal=50%	PSMA6/PSMD6/PSMD10/UBB/RBX1/PSMC5/PSMC3/PSMD7/PSMD12/PSMA1/PSMD1/PSMD4/PSMC1/HIGD1A/PSMA5/PSMD13/PSMC2/PSMA4/PSMB7/PSME3/PSMC6/PSMF1/PSMD8/PSMB1/PSMB6/PSMC4/PSME1/UBA52/VEGFA/PSMB10/PSMA3/PSMD14/PSMA7/PSMB2/PSMA2/PSMD11/RPS27A/PSMB4/PSMB5/EGLN3/PSME2/PSMB9/PSMB8/EPO/PSMD3/CA9
REACTOME_REGULATION_OF_RUNX2_EXPRESSION_AND_ACTIVITY	71	-0.409	-1.7	0.015	0.054	0.032	13043	tags=68%, list=25%, signal=51%	PSMD9/STUB1/PSMA6/PSMD6/PSMD10/UBB/RBX1/PSMC5/PSMC3/PSMD7/PSMD12/PSMA1/PSMD1/PSMD4/SKP2/PSMC1/PSMA5/PSMD13/PSMC2/PSMA4/PSMB7/PSME3/PSMC6/PSMF1/PSMD8/PSMB1/PSMB6/PSMC4/PSME1/UBA52/PSMB10/PSMA3/PSMD14/PSMA7/PPARGC1A/PSMB2/PSMA2/PSMD11/RPS27A/PSMB4/PSMB5/PSME2/PSMB9/PSMB8/MSX2/ESRRA/DLX6/PSMD3
PID_DELTA_NP63_PATHWAY	44	-0.514	-1.997	0.015	0.054	0.032	3136	tags=25%, list=6%, signal=24%	CCNB2/FASN/HES1/PERP/DLX6/GPX2/CDKN2A/TOP2A/SFN/KRT14/KRT5
PID_HNF3B_PATHWAY	44	-0.523	-2.031	0.015	0.054	0.032	10167	tags=57%, list=20%, signal=46%	TFRC/PCK1/ALDOB/ALAS1/ACADVL/HADH/HMGCS1/HNF1A/DLK1/CPT1B/CEBPA/NKX2-1/SLC2A2/FOXA2/HNF4A/BDH1/KCNJ11/PDX1/FOXA3/FOXA1/IGFBP1/AFP/TTR/APOA1/ALB
REACTOME_G1_PHASE	44	-0.505	-1.963	0.015	0.054	0.032	14494	tags=61%, list=28%, signal=44%	E2F3/UBC/CCND3/PPP2CA/CDK6/RBL1/PPP2R3B/UBB/CDK4/PPP2R1A/MNAT1/CDK7/SKP2/PPP2R1B/PPP2R2A/CCND1/E2F4/SRC/E2F5/TFDP1/UBA52/RPS27A/E2F2/E2F1/PTK6/CKS1B/CDKN2A
REACTOME_SUMOYLATION_OF_RNA_BINDING_PROTEINS	44	-0.488	-1.898	0.015	0.054	0.032	18656	tags=80%, list=36%, signal=51%	NUP133/NUP98/NUP153/NUP214/NUP107/RNF2/BMI1/UBE2I/NUP62/HNRNPK/RING1/POM121/NUP50/NUP93/NUP43/NUP54/NUP85/SUMO2/NUPL2/NUP205/NUP188/SEH1L/NUP88/SUMO1/CBX2/CBX4/HNRNPC/AAAS/SEC13/NDC1/NOP58/NUP35/CBX8/NUP37/RAE1
REACTOME_TP53_REGULATES_TRANSCRIPTION_OF_CELL_DEATH_GENES	42	-0.454	-1.736	0.015	0.054	0.032	11422	tags=60%, list=22%, signal=47%	TNFRSF10A/PPP1R13B/BAX/TP73/TNFRSF10B/CASP1/BBC3/TMEM219/STEAP3/TRIAP1/TP63/RABGGTB/CASP10/BID/NDRG1/PMAIP1/RABGGTA/AIFM2/TP53I3/BCL2L14/CASP6/PRELID1/BIRC5/PERP/TP53AIP1
PID_E2F_PATHWAY	73	-0.434	-1.818	0.015	0.054	0.032	11603	tags=52%, list=22%, signal=41%	RBL1/E2F6/XRCC1/TP73/RRM1/BRCA1/DHFR/CCNE2/TRIM28/E2F4/PRMT5/TYMS/E2F5/TFDP1/HDAC1/UXT/MYC/KAT2A/CES5A/CEBPA/MCM3/ORC1/RANBP1/CES4A/CES2/E2F2/RRM2/CCNA2/E2F1/CDC25A/CDK1/MYBL2/TK1/CDKN2A/CES3/CCNE1/CDC6/SULT2A1
REACTOME_SUMOYLATION_OF_DNA_DAMAGE_RESPONSE_AND_REPAIR_PROTEINS	73	-0.413	-1.729	0.015	0.054	0.032	18332	tags=66%, list=35%, signal=43%	NUP98/NUP153/WRN/NUP214/SMC3/NUP107/NSMCE2/RNF2/MDC1/BMI1/RPA1/NSMCE4A/UBE2I/PIAS4/SUMO3/NUP62/SMC1A/NSMCE1/PARP1/CETN2/RING1/POM121/NUP50/TDG/NUP93/NUP43/NUP54/NUP85/SUMO2/NUPL2/NUP205/NUP188/SEH1L/NUP88/RAD21/BRCA1/SUMO1/CBX2/CBX4/AAAS/SEC13/NDC1/BLM/NUP35/CBX8/NUP37/RAE1/CDKN2A
REACTOME_MTORC1_MEDIATED_SIGNALLING	22	-0.578	-1.87	0.015	0.054	0.032	13703	tags=55%, list=26%, signal=40%	LAMTOR1/YWHAB/LAMTOR3/AKT1S1/RHEB/EIF4E/MLST8/LAMTOR5/LAMTOR2/RPS6/LAMTOR4/EIF4EBP1
REACTOME_NEURODEGENERATIVE_DISEASES	22	-0.583	-1.886	0.015	0.054	0.032	8067	tags=50%, list=15%, signal=42%	LMNB1/CAPNS1/CDK5/PRDX1/CAPN1/YWHAE/PRDX2/CDC25B/CDC25C/CDC25A/CAPNS2
KEGG_PEROXISOME	78	-0.568	-2.502	0.016	0.054	0.032	11518	tags=69%, list=22%, signal=54%	PEX13/NUDT12/PEX2/FAR1/HACL1/PAOX/SLC25A17/SCP2/PHYH/HSD17B4/PEX5/ACSL3/ACOX1/PEX11A/GSTK1/NUDT19/PEX11B/ABCD3/HMGCL/EHHADH/PIPOX/PEX11G/PXMP4/PEX10/EPHX2/DHRS4/FAR2/ACOT8/PECR/PEX14/ECH1/AGXT/PEX6/PRDX1/SLC27A2/ACAA1/PMVK/PEX16/AMACR/ABCD1/PEX7/ACSL5/SOD1/PXMP2/IDH1/PEX1/CRAT/IDH2/PRDX5/XDH/MVK/DECR2/HAO1/NOS2
PID_MYC_ACTIV_PATHWAY	78	-0.495	-2.182	0.016	0.054	0.032	11120	tags=51%, list=21%, signal=40%	DDX18/CDK4/ACTL6A/BAX/MTA1/TFRC/TAF9/NDUFAF2/RPL11/LDHA/EIF4E/NCL/PRDX3/ENO1/RUVBL1/MYC/PMAIP1/PTMA/ODC1/NPM1/KAT2A/SHMT1/HSP90AA1/TAF10/RUVBL2/NME2/GAPDH/HSPD1/RCC1/CCNB1/TERT/CDCA7/SLC2A1/CDC25A/HMGA1/BIRC5/TK1/NME1/FOSL1/LIN28B
REACTOME_PROCESSING_OF_DNA_DOUBLE_STRAND_BREAK_ENDS	76	-0.55	-2.35	0.016	0.054	0.032	14690	tags=66%, list=28%, signal=47%	RNF8/UBC/TOPBP1/PPP4R2/BABAM1/CDK2/BARD1/UBE2N/HIST4H4/RHNO1/UBE2V2/UBB/SUMO2/RFC5/BRCA1/HIST1H4J/SUMO1/BRCC3/RMI1/DNA2/H2BFS/BRIP1/TIMELESS/TIPIN/HIST1H2BC/HIST2H2BE/BLM/RAD9A/CLSPN/UBA52/RFC4/RFC2/RPS27A/EXO1/CHEK1/PPP4C/HIST1H4H/RPA3/HIST1H2BK/HIST1H2BJ/HIST3H2BB/HIST1H2BN/HIST1H2BD/RFC3/CCNA2/RMI2/HIST1H2BL/HIST1H4A/HIST1H4C/H2AFX
REACTOME_THE_ROLE_OF_GTSE1_IN_G2_M_PROGRESSION_AFTER_G2_CHECKPOINT	76	-0.536	-2.29	0.016	0.054	0.032	11141	tags=75%, list=21%, signal=59%	PSMD9/TUBA1B/PSMA6/PSMD6/PSMD10/UBB/PSMC5/PSMC3/PSMD7/PSMD12/PSMA1/PSMD1/PSMD4/PSMC1/TUBB8/PSMA5/PSMD13/PSMC2/PSMA4/PSMB7/PSME3/PSMC6/PSMF1/PSMD8/PSMB1/PSMB6/PSMC4/PSME1/UBA52/PSMB10/PSMA3/GTSE1/PSMD14/TUBAL3/PSMA7/PSMB2/PSMA2/PSMD11/RPS27A/PSMB4/HSP90AA1/HSP90AB1/PSMB5/TUBA4A/TUBA1C/TUBB2A/PSME2/PSMB9/FKBPL/CCNB2/CCNB1/PSMB8/TUBB4B/CDK1/PLK1/PSMD3/TUBA3C
REACTOME_TRANSCRIPTION_COUPLED_NUCLEOTIDE_EXCISION_REPAIR_TC_NER	78	-0.57	-2.514	0.016	0.054	0.032	16077	tags=69%, list=31%, signal=48%	ERCC1/RPA1/GTF2H4/GTF2H5/DDB1/POLR2D/GTF2H3/PPIE/UBC/ERCC2/USP7/TCEA1/LIG3/ZNF830/COPS3/POLE/POLR2C/COPS7B/UBB/XRCC1/RBX1/POLD3/POLR2K/RFC5/ISY1/MNAT1/CDK7/POLE3/CUL4A/ERCC5/POLR2E/PRPF19/LIG1/POLD1/GPS1/POLD4/COPS5/HMGN1/COPS6/POLR2G/UBA52/POLE4/RFC4/RFC2/RPS27A/POLR2L/POLR2J/POLR2I/POLR2H/PCNA/RPA3/POLE2/RFC3/POLD2
REACTOME_TRANSCRIPTIONAL_REGULATION_BY_SMALL_RNAS	76	-0.648	-2.769	0.016	0.054	0.032	11621	tags=66%, list=22%, signal=51%	NUP93/NUP43/POLR2C/NUP54/NUP85/NUPL2/NUP205/POLR2K/NUP188/SEH1L/NUP88/HIST1H4J/POLR2E/H2BFS/AAAS/SEC13/HIST1H2BC/NDC1/HIST2H2AA3/HIST2H2BE/RAN/POLR2G/HIST2H2AA4/NUP35/HIST1H3J/HIST2H3A/NUP37/H3F3A/HIST1H2AC/POLR2L/POLR2J/POLR2I/POLR2H/RAE1/HIST1H4H/HIST1H2BK/HIST1H2BJ/HIST3H2BB/HIST1H2BN/HIST1H2BD/HIST1H3D/H2AFJ/H2AFZ/HIST1H2BL/HIST1H2AD/HIST2H3C/HIST2H2AC/HIST1H4A/HIST1H4C/H2AFX
KEGG_LEUKOCYTE_TRANSENDOTHELIAL_MIGRATION	114	0.447	1.447	0.016	0.054	0.032	6991	tags=31%, list=13%, signal=27%	ACTN2/CTNNA3/MYL9/MMP2/JAM2/JAM3/PRKCB/THY1/CLDN11/PIK3CG/MYL7/CXCL12/VCAM1/ITGA4/PIK3R5/PECAM1/CYBB/CXCR4/ITGAL/ITK/PIK3CD/RHOH/ACTN3/CDH5/ITGAM/ITGB2/PLCG2/CLDN5/MSN/MYL10/PRKCG/MMP9/ACTN1/NCF2/CLDN14
KEGG_RIBOSOME	86	-0.768	-3.412	0.016	0.054	0.032	9508	tags=90%, list=18%, signal=73%	RPL15/RPL26/RPL41/RPL4/RPL10/RPL36AL/RPL10A/RPL21/RPL13A/RPL3/RPL11/RPL27/RPS9/RPS15A/RPS3A/RPL23/RPL17/RPS4X/RPS8/RPS20/RPL26L1/RPL39/RPS25/RPL13/RPS24/RPL9/UBA52/RPL7/RPL35A/RPS11/MRPL13/RPL30/RPS13/RPL24/RPL34/RPS27A/RPL31/RPS6/RPL3L/RPS5/RPL14/RPLP1/RPL27A/RPL37/RPL23A/RPS12/RPL28/RPS29/RPL38/RPS16/RPS10/FAU/RPL7A/RPL32/RPL35/RPS3/RPS28/RPSA/RPLP0/RPL37A/RPL36/RPLP2/RPS21/RPS7/RPL18/RPS15/RPS…
PID_P73PATHWAY	77	-0.418	-1.815	0.016	0.054	0.032	8658	tags=36%, list=17%, signal=30%	CCNE2/AEN/BIN1/TP63/BUB3/NDUFS2/RAD51/BRCA2/GDF15/HSF1/MYC/BUB1/BAK1/TP53I3/CHEK1/SERPINA1/FASN/CCNB1/CCNA2/CDK1/PLK1/NSG1/TP53AIP1/RNF43/SFN/AFP/S100A2/CLCA2
REACTOME_DEGRADATION_OF_BETA_CATENIN_BY_THE_DESTRUCTION_COMPLEX	81	-0.522	-2.293	0.016	0.054	0.032	13717	tags=70%, list=26%, signal=52%	PSMD5/TLE1/PPP2CA/PSMD9/PSMA6/PSMD6/PSMD10/TCF7L2/CTBP1/PPP2R5A/PPP2R5D/UBB/PPP2R1A/RBX1/PSMC5/PSMC3/PSMD7/PSMD12/PSMA1/PSMD1/PSMD4/PSMC1/CTBP2/PPP2R1B/PSMA5/AXIN1/PSMD13/PSMC2/PSMA4/PSMB7/PSME3/PSMC6/PSMF1/PSMD8/PSMB1/HDAC1/PSMB6/PSMC4/PSME1/UBA52/MYC/PSMB10/PSMA3/PSMD14/PSMA7/PSMB2/PSMA2/PSMD11/RPS27A/PSMB4/PSMB5/PSME2/PSMB9/FRAT2/PSMB8/PSMD3/AXIN2
REACTOME_NEGATIVE_EPIGENETIC_REGULATION_OF_RRNA_EXPRESSION	80	-0.606	-2.687	0.016	0.054	0.032	10837	tags=84%, list=21%, signal=66%	GTF2H1/H2AFV/SAP130/TTF1/BAZ2A/TBP/DNMT1/CCNH/MBD2/POLR1A/H3F3B/GTF2H4/GTF2H5/SUDS3/SAP30BP/SAP30/GTF2H3/TAF1C/ERCC2/HIST2H3D/TAF1A/HIST4H4/POLR1B/POLR1E/POLR2K/MNAT1/TWISTNB/CDK7/HIST1H4J/POLR2E/H2BFS/SAP18/HIST1H2BC/HIST2H2AA3/HIST2H2BE/CD3EAP/HDAC1/POLR1D/HDAC2/HIST2H2AA4/DNMT3B/TAF1D/HIST1H3J/HIST2H3A/H3F3A/HIST1H2AC/POLR2L/SUV39H1/POLR2H/HIST1H4H/HIST1H2BK/HIST1H2BJ/ZNRD1/POLR1C/HIST3H2BB/HI…
REACTOME_POSITIVE_EPIGENETIC_REGULATION_OF_RRNA_EXPRESSION	77	-0.633	-2.75	0.016	0.054	0.032	11875	tags=65%, list=23%, signal=50%	GATAD2A/MYBBP1A/POLR1B/MTA3/POLR1E/MTA1/POLR2K/MTA2/DDX21/TWISTNB/HIST1H4J/DEK/POLR2E/H2BFS/HIST1H2BC/EHMT2/HIST2H2AA3/HIST2H2BE/CD3EAP/HDAC1/POLR1D/HDAC2/CBX3/HIST2H2AA4/TAF1D/KAT2A/HIST1H3J/HIST2H3A/H3F3A/HIST1H2AC/POLR2L/POLR2H/HIST1H4H/HIST1H2BK/HIST1H2BJ/ZNRD1/POLR1C/HIST3H2BB/HIST1H2BN/HIST1H2BD/HIST1H3D/H2AFJ/H2AFZ/HIST1H2BL/HIST1H2AD/HIST2H3C/HIST2H2AC/HIST1H4A/HIST1H4C/H2AFX
REACTOME_RNA_POLYMERASE_I_TRANSCRIPTION	81	-0.61	-2.682	0.016	0.054	0.032	15350	tags=74%, list=29%, signal=52%	GTF2H4/GTF2H5/MBD3/GTF2H3/TAF1C/ERCC2/HIST2H3D/TAF1A/HIST4H4/RBBP7/GATAD2A/POLR1B/MTA3/POLR1E/MTA1/POLR2K/MTA2/MNAT1/TWISTNB/CDK7/HIST1H4J/POLR2E/H2BFS/HIST1H2BC/EHMT2/HIST2H2AA3/HIST2H2BE/CD3EAP/HDAC1/POLR1D/HDAC2/CBX3/HIST2H2AA4/MAPK3/TAF1D/KAT2A/HIST1H3J/HIST2H3A/H3F3A/HIST1H2AC/POLR2L/POLR2H/HIST1H4H/HIST1H2BK/HIST1H2BJ/ZNRD1/POLR1C/HIST3H2BB/HIST1H2BN/HIST1H2BD/HIST1H3D/H2AFJ/H2AFZ/HIST1H2BL…
REACTOME_RNA_POLYMERASE_II_PRE_TRANSCRIPTION_EVENTS	77	-0.529	-2.295	0.016	0.054	0.032	18529	tags=71%, list=36%, signal=46%	CCNT2/TAF13/TAF3/POLR2B/GTF2H1/CDC73/PAF1/TBP/NCBP1/CCNH/TAF2/CTR9/NCBP2/GTF2H4/GTF2H5/IWS1/CCNK/GTF2B/SUPT16H/POLR2D/GTF2H3/ERCC2/GTF2F1/WDR61/SUPT4H1/TCEA1/TAF12/SUPT5H/EAF1/LEO1/TAF15/GTF2A2/POLR2C/TAF11/POLR2K/NELFB/TAF9/MNAT1/CDK7/TAF4/POLR2E/TAF5/TAF6/SSRP1/GTF2E2/POLR2G/NELFCD/GTF2F2/NELFA/TAF10/NELFE/POLR2L/POLR2J/POLR2I/POLR2H
REACTOME_SENESCENCE_ASSOCIATED_SECRETORY_PHENOTYPE_SASP	80	-0.471	-2.084	0.016	0.054	0.032	7346	tags=62%, list=14%, signal=54%	ANAPC5/RELA/UBC/HIST2H3D/CDK2/HIST4H4/UBE2E1/ANAPC15/CDK6/ANAPC2/CDC16/CDC26/UBB/CDK4/HIST1H4J/ANAPC7/H2BFS/HIST1H2BC/EHMT2/HIST2H2AA3/HIST2H2BE/RPS6KA1/UBA52/HIST2H2AA4/MAPK3/HIST1H3J/HIST2H3A/RPS27A/H3F3A/HIST1H2AC/ANAPC11/HIST1H4H/HIST1H2BK/HIST1H2BJ/HIST3H2BB/HIST1H2BN/HIST1H2BD/HIST1H3D/H2AFJ/H2AFZ/CCNA2/HIST1H2BL/HIST1H2AD/HIST2H3C/HIST2H2AC/HIST1H4A/HIST1H4C/H2AFX/UBE2C/CDKN2A
REACTOME_SIGNALING_BY_NOTCH4	80	-0.428	-1.895	0.016	0.054	0.032	12346	tags=62%, list=24%, signal=48%	PSMA6/PSMD6/APH1A/PSMD10/NCSTN/UBB/RBX1/PSMC5/PSEN2/PSMC3/PSMD7/PSMD12/PSMA1/PSMD1/PSMD4/PSMC1/YWHAZ/PSMA5/PSMD13/PSMC2/PSMA4/PSMB7/PSME3/PSMC6/PSMF1/PSMD8/PSMB1/PSMB6/PSMC4/PSME1/UBA52/PSMB10/PSMA3/PSENEN/PSMD14/PSMA7/PSMB2/PSMA2/KAT2A/PSMD11/RPS27A/PSMB4/PSMB5/PSME2/TACC3/PSMB9/HES1/PSMB8/HES5/PSMD3
REACTOME_TRANSPORT_OF_MATURE_TRANSCRIPT_TO_CYTOPLASM	81	-0.617	-2.714	0.016	0.054	0.032	12854	tags=63%, list=25%, signal=48%	THOC2/POM121/SYMPK/NUP50/THOC1/SRSF11/DDX39B/NUP93/SARNP/NUP43/SRSF6/NUP54/NUP85/RBM8A/NUPL2/NUP205/NUP188/SRSF3/RNPS1/SEH1L/SRSF2/SRSF1/NUP88/SRSF7/CHTOP/CPSF3/THOC7/MAGOH/U2AF2/EIF4E/AAAS/GLE1/SEC13/EIF4A3/MAGOHB/UPF3B/SLBP/NDC1/SRSF9/CPSF1/THOC6/CASC3/NUP35/CPSF4/NUP37/NXT1/ALYREF/RAE1/LUZP4/THOC3/DDX39A
REACTOME_ANTIGEN_PRESENTATION:_FOLDING_ASSEMBLY_AND_PEPTIDE_LOADING_OF_CLASS_I_MHC	25	-0.527	-1.793	0.016	0.054	0.032	11808	tags=48%, list=23%, signal=37%	CANX/HLA-B/CALR/HSPA5/HLA-C/SEC13/TAP1/PDIA3/HLA-F/HLA-A/BCAP31/HLA-G
REACTOME_ATF4_ACTIVATES_GENES_IN_RESPONSE_TO_ENDOPLASMIC_RETICULUM_STRESS	25	-0.543	-1.847	0.016	0.054	0.032	11878	tags=60%, list=23%, signal=46%	ASNS/ATF4/EXOSC1/KHSRP/EXOSC9/NFYA/EXOSC2/EXOSC3/CEBPG/EXOSC7/EXOSC8/EXOSC5/DDIT3/EXOSC4/IGFBP1
REACTOME_GLUCURONIDATION	25	-0.536	-1.826	0.016	0.054	0.032	11743	tags=56%, list=23%, signal=43%	UGDH/UGT2B4/UGT2A1/ABHD10/UGT2B7/UGT2B11/UGT1A3/UGT1A10/UGT3A2/UGT1A6/UGT1A9/UGT1A8/UGT1A7/UGT1A1
REACTOME_RESOLUTION_OF_D_LOOP_STRUCTURES_THROUGH_SYNTHESIS_DEPENDENT_STRAND_ANNEALING_SDSA	25	-0.547	-1.861	0.016	0.054	0.032	14219	tags=60%, list=27%, signal=44%	PALB2/BARD1/RAD51C/BRCA1/RMI1/DNA2/XRCC3/BRIP1/BLM/RAD51/BRCA2/EXO1/XRCC2/RAD51AP1/RMI2
PID_INTEGRIN3_PATHWAY	42	0.516	1.488	0.016	0.054	0.032	8224	tags=60%, list=16%, signal=50%	FBN1/THBS1/COL4A3/TNC/COL4A4/COL1A2/PDGFRB/FN1/COL1A1/THY1/COL4A6/LAMA4/PECAM1/SPP1/ITGB3/TGFBI/EDIL3/COL4A1/PLAU/KDR/IBSP/LAMC1/ITGAV/COL4A5/LAMB1
REACTOME_CHROMOSOME_MAINTENANCE	84	-0.717	-3.157	0.016	0.054	0.032	10950	tags=76%, list=21%, signal=60%	PRIM1/POLD3/RFC5/PRIM2/POLE3/HIST1H4J/CENPK/CENPT/DNA2/H2BFS/ACD/WRAP53/CENPI/ITGB3BP/LIG1/CENPL/POLD1/CENPO/CENPQ/POLD4/HIST1H2BC/HIST2H2AA3/HIST2H2BE/POLA2/RUVBL1/HIST2H2AA4/POLE4/NHP2/NPM1/RFC4/RFC2/CENPN/HIST1H2AC/CENPU/RUVBL2/OIP5/DKC1/PCNA/HIST1H4H/RPA3/HIST1H2BK/HIST1H2BJ/CENPH/HIST3H2BB/HIST1H2BN/HIST1H2BD/FEN1/H2AFJ/H2AFZ/POLE2/RFC3/TERT/HJURP/HIST1H2BL/HIST1H2AD/POLD2/HIST2H2AC/HIST1H4A…
REACTOME_GLOBAL_GENOME_NUCLEOTIDE_EXCISION_REPAIR_GG_NER	84	-0.587	-2.585	0.016	0.054	0.032	16077	tags=70%, list=31%, signal=49%	ERCC1/RPA1/UBE2I/GTF2H4/GTF2H5/DDB1/SUMO3/GTF2H3/UBC/ERCC2/UBE2N/LIG3/COPS3/PARP1/CETN2/UBE2V2/POLE/TFPT/NFRKB/RAD23B/COPS7B/UBB/ACTL6A/XRCC1/RBX1/SUMO2/POLD3/RFC5/MNAT1/CHD1L/CDK7/PARP2/POLE3/CUL4A/SUMO1/ERCC5/RAD23A/LIG1/POLD1/GPS1/INO80E/POLD4/MCRS1/COPS5/COPS6/RUVBL1/UBA52/POLE4/ACTR5/RFC4/RFC2/RPS27A/INO80B/PCNA/RPA3/POLE2/INO80C/RFC3/POLD2
REACTOME_REGULATION_OF_MITOTIC_CELL_CYCLE	84	-0.589	-2.594	0.016	0.054	0.032	12346	tags=73%, list=24%, signal=56%	PSMA6/ANAPC15/PSMD6/PSMD10/ANAPC2/CDC16/CDC26/UBB/PSMC5/PSMC3/PSMD7/PSMD12/PSMA1/PSMD1/FBXO5/ANAPC7/PSMD4/SKP2/PSMC1/BUB3/PSMA5/PSMD13/PSMC2/PSMA4/PSMB7/PSME3/PSMC6/PSMF1/PSMD8/PSMB1/PSMB6/PSMC4/PSME1/UBA52/PSMB10/PSMA3/PSMD14/PSMA7/PSMB2/PSMA2/PSMD11/RPS27A/PSMB4/PSMB5/BUB1B/PSME2/ANAPC11/PSMB9/NEK2/CCNB1/CCNA2/PSMB8/MAD2L1/CDK1/PLK1/PTTG1/CDC20/AURKB/UBE2C/AURKA/PSMD3
REACTOME_REGULATION_OF_MRNA_STABILITY_BY_PROTEINS_THAT_BIND_AU_RICH_ELEMENTS	84	-0.572	-2.519	0.016	0.054	0.032	12346	tags=80%, list=24%, signal=61%	PSMD2/AKT1/DIS3/HSPA8/UBC/PSMD5/YWHAB/PSMD9/PSMA6/PSMD6/PSMD10/TNFSF13/XPO1/UBB/PSMC5/PSMC3/EXOSC1/PSMD7/KHSRP/EXOSC9/PSMD12/HSPA1A/PSMA1/PSMD1/PSMD4/ANP32A/PSMC1/SET/YWHAZ/EXOSC2/EXOSC3/PSMA5/PSMD13/HNRNPD/PSMC2/PSMA4/HSPB1/PSMB7/PSME3/PSMC6/PSMF1/PSMD8/PSMB1/PSMB6/PSMC4/PRKCD/PSME1/UBA52/EXOSC7/PABPC1/PSMB10/PSMA3/PSMD14/PSMA7/PSMB2/PSMA2/PSMD11/RPS27A/PSMB4/EXOSC8/PSMB5/PSME2/PSMB9/EXOSC5/PSMB…
BIOCARTA_GHRELIN_PATHWAY	13	0.678	1.554	0.016	0.054	0.032	7526	tags=62%, list=14%, signal=53%	IGF1/IGFBP5/SST/IGFBP6/IGFBP4/IGFBP3/GH1/GHRH
BIOCARTA_CSK_PATHWAY	20	0.613	1.547	0.016	0.054	0.032	8084	tags=45%, list=16%, signal=38%	PRKAR2B/PTPRC/CD3G/CD4/ZAP70/ADCY1/CD247/PRKACB/CD3E
REACTOME_THE_CANONICAL_RETINOID_CYCLE_IN_RODS_TWILIGHT_VISION	23	-0.557	-1.806	0.016	0.055	0.032	3603	tags=35%, list=7%, signal=32%	RDH12/DHRS9/RDH16/RLBP1/RBP3/RBP1/TTR/SDR9C7
REACTOME_RHO_GTPASES_ACTIVATE_CIT	19	0.616	1.523	0.017	0.055	0.033	6815	tags=32%, list=13%, signal=27%	MYH11/PPP1R12B/MYL9/MYH10/DLG4/RHOB
KEGG_GLUTATHIONE_METABOLISM	49	-0.487	-1.949	0.017	0.055	0.033	10808	tags=65%, list=21%, signal=52%	GCLC/RRM1/GSTT2/GSTK1/GGT7/MGST3/SMS/GSR/GSTM4/SRM/ODC1/PGD/GGT1/G6PD/IDH1/GSTP1/RRM2/IDH2/MGST2/GSTA4/GSTZ1/GSS/GGCT/OPLAH/GSTO2/GSTM1/GPX2/MGST1/GGT6/GSTA1/GSTA3/GSTA2
REACTOME_CYCLIN_A:CDK2_ASSOCIATED_EVENTS_AT_S_PHASE_ENTRY	83	-0.576	-2.521	0.017	0.055	0.033	12346	tags=70%, list=24%, signal=53%	PSMA6/PSMD6/PSMD10/UBB/CDK4/LIN9/PSMC5/PSMC3/PSMD7/MNAT1/PSMD12/CDK7/PSMA1/PSMD1/PSMD4/SKP2/PSMC1/CCNE2/CCND1/E2F4/PSMA5/PSMD13/PSMC2/E2F5/PSMA4/TFDP1/PSMB7/PSME3/PSMC6/PSMF1/PSMD8/PSMB1/PSMB6/PSMC4/PSME1/UBA52/MYC/PSMB10/PSMA3/PSMD14/PSMA7/PSMB2/PSMA2/PSMD11/RPS27A/PSMB4/PSMB5/PSME2/PSMB9/CDC25B/CCNA2/E2F1/PSMB8/PTK6/CDC25A/CKS1B/CCNE1/PSMD3
REACTOME_DNA_REPLICATION_PRE_INITIATION	83	-0.64	-2.799	0.017	0.055	0.033	14548	tags=90%, list=28%, signal=65%	ORC4/E2F3/UBC/PSMD5/CDK2/MCM6/PSMD9/ORC2/PSMA6/POLE/RPA4/PSMD6/PSMD10/UBB/PRIM1/PSMC5/PSMC3/MCM8/PSMD7/PSMD12/PRIM2/POLE3/PSMA1/PSMD1/PSMD4/PSMC1/CDC7/MCM5/PSMA5/PSMD13/PSMC2/ORC5/PSMA4/PSMB7/PSME3/PSMC6/PSMF1/PSMD8/PSMB1/PSMB6/PSMC4/POLA2/PSME1/UBA52/PSMB10/PSMA3/PSMD14/MCM2/PSMA7/POLE4/PSMB2/PSMA2/MCM4/PSMD11/RPS27A/PSMB4/MCM3/PSMB5/ORC1/PSME2/GMNN/RPA3/MCM10/E2F2/PSMB9/POLE2/CDC45/DBF4/E2F1/OR…
REACTOME_PKMTS_METHYLATE_HISTONE_LYSINES	49	-0.468	-1.874	0.017	0.055	0.033	14378	tags=71%, list=28%, signal=52%	RBBP5/PRDM16/NFKB2/EHMT1/RBBP4/SETD3/MECOM/SETD1A/SMYD3/SETDB1/RELA/HIST2H3D/EED/HIST4H4/RBBP7/AEBP2/KMT2B/SETD6/DOT1L/HIST1H4J/SUV39H2/SMYD2/SUZ12/WDR5/EHMT2/HIST1H3J/HIST2H3A/DPY30/EZH2/SUV39H1/HIST1H4H/HIST1H3D/HIST2H3C/HIST1H4A/HIST1H4C
REACTOME_TP53_REGULATES_METABOLIC_GENES	83	-0.456	-1.995	0.017	0.055	0.033	10152	tags=46%, list=19%, signal=37%	COX14/MT-CO1/RHEB/SURF1/YWHAZ/TP63/MLST8/LAMTOR5/COX7A2L/GSR/GLS2/COX7C/LAMTOR2/NDUFA4/COX16/PRDX1/LRPPRC/TACO1/YWHAE/COX6C/GPI/MT-CO2/LAMTOR4/MT-CO3/G6PD/PRDX2/COX4I1/COX7B/PRDX5/CYCS/COX5A/COX8A/COX6B1/COX5B/COX6A1/TXN/GPX2/SFN
REACTOME_PENTOSE_PHOSPHATE_PATHWAY	14	-0.65	-1.873	0.017	0.055	0.033	14473	tags=79%, list=28%, signal=57%	PRPS2/PGM2/RPE/SHPK/RBKS/DERA/PGD/TALDO1/G6PD/TKT/RPIA
REACTOME_ACYL_CHAIN_REMODELLING_OF_PC	26	-0.507	-1.731	0.017	0.055	0.033	6737	tags=46%, list=13%, signal=40%	PLA2G10/PLA2G2F/PLA2G4A/TMEM86B/PLA2G4E/LPCAT4/PLA2G2E/PLA2G2A/PLA2G3/PLA2G4F/PLA2G4D/PLA2G1B
REACTOME_DECTIN_2_FAMILY	26	-0.516	-1.76	0.017	0.055	0.033	3346	tags=38%, list=6%, signal=36%	MUC1/MUCL1/MUC20/MUC17/MUC13/MUC3A/MUC5B/MUC5AC/MUC15/MUC21
REACTOME_METAL_ION_SLC_TRANSPORTERS	26	-0.517	-1.763	0.017	0.055	0.033	12294	tags=46%, list=24%, signal=35%	SLC30A3/SLC39A8/SLC39A1/SLC31A1/SLC39A7/SLC39A3/SLC11A2/SLC30A10/SLC39A5/CP/SLC39A4/SLC39A2
REACTOME_E3_UBIQUITIN_LIGASES_UBIQUITINATE_TARGET_PROTEINS	50	-0.489	-1.988	0.017	0.055	0.033	17726	tags=80%, list=34%, signal=53%	DERL1/UBE2D3/CDC73/PAF1/PRKDC/HLTF/TMEM129/CTR9/PEX12/UBE2D2/UBE2L3/UBC/WDR61/UBE2N/PEX13/UBE2E1/RNF40/UBE2J2/PEX2/UBE2A/UBE2V2/LEO1/UBB/PEX5/VCP/BCL10/PEX10/HIST1H2BC/RAD18/PEX14/UBA52/HLA-A/RPS27A/RNF181/PCNA/HIST1H2BK/HIST1H2BJ/HIST1H2BN/HIST1H2BD/HIST1H2BL
REACTOME_MEIOSIS	88	-0.476	-2.128	0.017	0.055	0.033	10375	tags=51%, list=20%, signal=41%	PSMC3IP/LMNB1/RAD21/BRCA1/HIST1H4J/H2BFS/ACD/DMC1/HIST1H2BC/HIST2H2AA3/HIST2H2BE/BLM/SYCE2/RAD51/BRCA2/HIST2H2AA4/HIST1H3J/HIST2H3A/TEX15/H3F3A/HIST1H2AC/MSH4/SYCP2/SYCE3/HIST1H4H/RPA3/SMC1B/HIST1H2BK/HIST1H2BJ/MSH5/HIST3H2BB/HIST1H2BN/HIST1H2BD/HIST1H3D/H2AFJ/H2AFZ/REC8/HIST1H2BL/HIST1H2AD/HIST2H3C/HIST2H2AC/MND1/HIST1H4A/HIST1H4C/H2AFX
REACTOME_SWITCHING_OF_ORIGINS_TO_A_POST_REPLICATIVE_STATE	88	-0.589	-2.632	0.017	0.055	0.033	15538	tags=86%, list=30%, signal=61%	ANAPC16/ANAPC10/PSMD2/FZR1/ANAPC5/ORC4/UBC/PSMD5/CDK2/MCM6/UBE2E1/PSMD9/ORC2/PSMA6/ANAPC15/PSMD6/PSMD10/ANAPC2/CDC16/CDC26/UBB/RBX1/PSMC5/PSMC3/MCM8/PSMD7/PSMD12/PSMA1/PSMD1/ANAPC7/PSMD4/SKP2/PSMC1/MCM5/CCNE2/PSMA5/PSMD13/PSMC2/ORC5/PSMA4/PSMB7/PSME3/PSMC6/PSMF1/PSMD8/PSMB1/PSMB6/PSMC4/PSME1/UBA52/PSMB10/PSMA3/PSMD14/MCM2/PSMA7/PSMB2/PSMA2/MCM4/PSMD11/RPS27A/PSMB4/MCM3/PSMB5/ORC1/PSME2/ANAPC11/PS…
REACTOME_G_BETA:GAMMA_SIGNALLING_THROUGH_PI3KGAMMA	23	0.587	1.534	0.017	0.055	0.033	4868	tags=30%, list=9%, signal=28%	AKT3/PIK3CG/GNB4/PIK3R5/GNG11/GNG7/GNG2
REACTOME_PD_1_SIGNALING	23	0.588	1.537	0.017	0.055	0.033	16764	tags=65%, list=32%, signal=44%	PDCD1LG2/TRAV29DV5/TRAV8-4/CD3G/CD4/TRAV19/CD247/CD3E/HLA-DQA2/CD3D/HLA-DQA1/HLA-DPA1/PDCD1/CD274/HLA-DPB1
REACTOME_RUNX2_REGULATES_OSTEOBLAST_DIFFERENTIATION	23	0.588	1.535	0.017	0.055	0.033	3898	tags=26%, list=7%, signal=24%	GLI3/ZNF521/AR/COL1A1/WWTR1/MAF
REACTOME_GLUCOSE_METABOLISM	89	-0.493	-2.195	0.018	0.056	0.033	13127	tags=58%, list=25%, signal=44%	PPP2CA/PFKL/POM121/NUP50/NUP93/NUP43/NUP54/PPP2R5D/NUP85/PPP2R1A/PFKFB2/NUPL2/NUP205/NUP188/SEH1L/SLC25A11/NUP88/PCK1/ALDOB/SLC25A13/MDH1/PC/PPP2R1B/AAAS/SEC13/PGK1/ENO3/NDC1/ENO1/PGP/PKM/GOT2/NUP35/PCK2/PFKP/NUP37/SLC37A4/GPI/G6PC3/SLC37A1/ALDOC/RAE1/TPI1/ALDOA/GAPDH/MDH2/SLC25A1/GOT1/GCKR/HK2/FBP1/SLC25A10
REACTOME_PREFOLDIN_MEDIATED_TRANSFER_OF_SUBSTRATE_TO_CCT_TRIC	28	-0.464	-1.632	0.018	0.056	0.033	10768	tags=61%, list=21%, signal=48%	CCT2/CCT6A/VBP1/TCP1/CCT4/CCT8/CCT7/CCT5/PFDN4/TUBA4A/CCT3/TUBA1C/TUBB2A/PFDN2/PFDN6/TUBB4B/TUBA3C
KEGG_ONE_CARBON_POOL_BY_FOLATE	17	-0.631	-1.912	0.018	0.056	0.033	13654	tags=82%, list=26%, signal=61%	GART/MTHFD1L/FTCD/AMT/DHFR/MTHFS/TYMS/MTHFD1/MTHFD2/SHMT1/ALDH1L1/ATIC/MTHFD2L/SHMT2
REACTOME_GABA_RECEPTOR_ACTIVATION	54	0.492	1.465	0.018	0.056	0.033	10722	tags=44%, list=21%, signal=35%	GABRA5/ADCY2/ADCY5/ADCY8/GABBR2/KCNJ5/GNAL/GNG7/GABRG2/GNG2/KCNJ6/GABRA6/GABRR3/ADCY4/ADCY1/GABRA1/ADCY9/GABBR1/ADCY7/GNGT2/GNB3/GNAI1/GABRR2/KCNJ12
REACTOME_KSRP_KHSRP_BINDS_AND_DESTABILIZES_MRNA	17	-0.61	-1.848	0.018	0.056	0.033	10266	tags=59%, list=20%, signal=47%	EXOSC1/KHSRP/EXOSC9/YWHAZ/EXOSC2/EXOSC3/EXOSC7/EXOSC8/EXOSC5/EXOSC4
REACTOME_ZINC_TRANSPORTERS	17	-0.612	-1.853	0.018	0.056	0.033	12294	tags=47%, list=24%, signal=36%	SLC30A3/SLC39A8/SLC39A1/SLC39A7/SLC39A3/SLC39A5/SLC39A4/SLC39A2
REACTOME_HIGHLY_CALCIUM_PERMEABLE_POSTSYNAPTIC_NICOTINIC_ACETYLCHOLINE_RECEPTORS	11	0.702	1.566	0.018	0.056	0.033	12953	tags=73%, list=25%, signal=55%	CHRNA3/CHRNA6/CHRNB4/CHRNA4/CHRNA9/CHRNB2/CHRNA2/CHRNA1
KEGG_DRUG_METABOLISM_OTHER_ENZYMES	51	-0.477	-1.923	0.018	0.056	0.033	8672	tags=53%, list=17%, signal=44%	CYP2A7/UGT2B7/UCKL1/UPP1/UMPS/UGT2B11/NAT1/NAT2/CYP2A6/IMPDH1/TPMT/CES5A/UGT1A3/IMPDH2/UCK2/UGT1A10/CES2/XDH/UGT1A6/ITPA/CYP3A5/UGT1A9/TK1/CDA/UGT1A8/UGT1A7/UGT1A1
REACTOME_ACTIVATION_OF_HOX_GENES_DURING_DIFFERENTIATION	90	-0.418	-1.835	0.018	0.056	0.033	9628	tags=42%, list=18%, signal=34%	HIST1H4J/POLR2E/H2BFS/PAXIP1/SUZ12/WDR5/HIST1H2BC/HIST2H2AA3/HIST2H2BE/POLR2G/HIST2H2AA4/HOXA1/HOXB1/HIST1H3J/HIST2H3A/H3F3A/HIST1H2AC/EZH2/POLR2L/POLR2J/POLR2I/POLR2H/HIST1H4H/HIST1H2BK/HIST1H2BJ/HIST3H2BB/HIST1H2BN/HIST1H2BD/HIST1H3D/H2AFJ/H2AFZ/HIST1H2BL/HIST1H2AD/HIST2H3C/HIST2H2AC/HIST1H4A/HIST1H4C/H2AFX
REACTOME_APOPTOTIC_EXECUTION_PHASE	51	-0.478	-1.928	0.018	0.056	0.033	11695	tags=53%, list=22%, signal=41%	HIST1H1D/KPNB1/CASP8/LMNB1/CASP3/FNTA/OCLN/STK24/HIST1H1E/TJP2/HMGB1/H1F0/GAS2/PRKCD/CLSPN/BCAP31/CASP6/CDH1/HMGB2/DSG2/HIST1H1B/HIST1H1C/DSP/HIST1H1A/DSG3/DSG1/PKP1
REACTOME_FGFR2_ALTERNATIVE_SPLICING	27	-0.505	-1.749	0.018	0.056	0.033	15769	tags=70%, list=30%, signal=49%	NCBP2/TIAL1/POLR2D/HNRNPM/GTF2F1/POLR2C/POLR2K/PTBP1/POLR2E/HNRNPF/HNRNPA1/POLR2G/GTF2F2/POLR2L/POLR2J/POLR2I/POLR2H/ESRP1/ESRP2
REACTOME_INTEGRIN_SIGNALING	27	-0.479	-1.659	0.018	0.056	0.033	48	tags=11%, list=0%, signal=11%	FGB/FGA/FGG
REACTOME_METALLOPROTEASE_DUBS	27	-0.498	-1.726	0.018	0.056	0.033	14976	tags=74%, list=29%, signal=53%	HIST1H2AA/UBC/BABAM1/BARD1/STAMBP/UBB/BRCA1/BRCC3/HIST2H2AA3/HIST1H2AI/UBA52/HIST2H2AA4/PSMD14/RPS27A/HIST1H2AG/HIST1H2AC/HIST3H2A/HIST1H2AD/HIST2H2AC/HIST2H2AB
REACTOME_PRE_NOTCH_EXPRESSION_AND_PROCESSING	90	-0.37	-1.624	0.018	0.056	0.033	9785	tags=39%, list=19%, signal=32%	MIR200B/HIST1H4J/MIR302A/H2BFS/CCND1/RFNG/TFDP1/HIST1H2BC/HIST2H2AA3/HIST2H2BE/HIST2H2AA4/KAT2A/HIST1H3J/HIST2H3A/H3F3A/HIST1H2AC/HIST1H4H/HIST1H2BK/HIST1H2BJ/HIST3H2BB/HIST1H2BN/HIST1H2BD/HIST1H3D/H2AFJ/H2AFZ/E2F1/HIST1H2BL/HIST1H2AD/HIST2H3C/HIST2H2AC/HIST1H4A/HIST1H4C/ELF3/H2AFX/MIR200C
REACTOME_ASSEMBLY_OF_THE_HIV_VIRION	16	-0.601	-1.775	0.018	0.056	0.033	16279	tags=75%, list=31%, signal=52%	UBAP1/TSG101/UBC/UBB/VPS37C/MVB12A/VPS28/UBA52/VPS37B/RPS27A/VPS37D/PPIA
REACTOME_ACYL_CHAIN_REMODELLING_OF_PG	18	-0.579	-1.774	0.018	0.057	0.034	6737	tags=61%, list=13%, signal=53%	PLA2G10/PLA2G2F/CRLS1/PLA2G4A/LPCAT4/PLA2G2E/PLA2G2A/PLA2G3/PLA2G4F/PLA2G4D/PLA2G1B
REACTOME_PINK_PARKIN_MEDIATED_MITOPHAGY	18	-0.568	-1.742	0.018	0.057	0.034	11141	tags=50%, list=21%, signal=39%	UBB/TOMM7/TOMM20/UBA52/VDAC1/TOMM22/RPS27A/TOMM5/TOMM40
KEGG_ARGININE_AND_PROLINE_METABOLISM	52	-0.449	-1.831	0.018	0.057	0.034	11593	tags=62%, list=22%, signal=48%	CKM/AMD1/SAT1/PYCR2/GLUD2/SAT2/ALDH18A1/MAOA/CPS1/ALDH2/AGMAT/ARG2/NAGS/SMS/GLS2/ALDH9A1/ALDH3A2/SRM/GOT2/PRODH/ODC1/AOC1/ALDH4A1/ASL/GOT1/ASS1/GAMT/CKMT1B/ACY1/CKMT1A/PYCR1/NOS2
KEGG_LINOLEIC_ACID_METABOLISM	29	-0.482	-1.699	0.018	0.057	0.034	6737	tags=45%, list=13%, signal=39%	PLA2G10/CYP2C18/PLA2G2F/PLA2G4A/PLA2G4E/PLA2G2E/CYP3A5/CYP2J2/ALOX15/PLA2G2A/PLA2G3/AKR1B10/PLA2G1B
REACTOME_BETA_OXIDATION_OF_VERY_LONG_CHAIN_FATTY_ACIDS	11	-0.662	-1.781	0.018	0.057	0.034	10985	tags=73%, list=21%, signal=57%	HSD17B4/ACOX1/EHHADH/ACOT8/ACAA1/ABCD1/ACOT4/DECR2
REACTOME_CYTOSOLIC_IRON_SULFUR_CLUSTER_ASSEMBLY	11	-0.667	-1.794	0.018	0.057	0.034	17025	tags=91%, list=33%, signal=61%	MMS19/NUBP1/ERCC2/CIAO1/ABCB7/NDOR1/BRIP1/CIAPIN1/POLD1/NUBP2
REACTOME_ACETYLCHOLINE_BINDING_AND_DOWNSTREAM_EVENTS	14	0.651	1.524	0.018	0.057	0.034	12953	tags=64%, list=25%, signal=48%	CHRNA3/CHRNA6/CHRNB4/CHRNA4/CHRNA9/CHRNB2/CHRNA2/CHRNE/CHRNA1
PID_AURORA_A_PATHWAY	31	-0.466	-1.67	0.019	0.058	0.034	11453	tags=52%, list=22%, signal=40%	CKAP5/PPP2R5D/OAZ1/GIT1/BRCA1/PAK1/RAN/AURKAIP1/TACC3/DLGAP5/CDC25B/TPX2/CENPA/BIRC5/AURKB/AURKA
REACTOME_GLYOXYLATE_METABOLISM_AND_GLYCINE_DEGRADATION	31	-0.515	-1.848	0.019	0.058	0.034	15874	tags=71%, list=30%, signal=49%	PDHX/AGXT2/GNMT/OGDH/DHTKD1/PDHB/LIAS/DLD/AMT/DLAT/GRHPR/AGXT/GOT2/NDUFAB1/PDHA1/HOGA1/LIPT2/PXMP2/GCSH/ALDH4A1/HAO1/GLDC
REACTOME_PROTEIN_METHYLATION	13	-0.645	-1.835	0.019	0.059	0.035	12529	tags=69%, list=24%, signal=53%	HSPA8/METTL21A/VCPKMT/KIN/VCP/PRMT3/CAMKMT/ETFB/RPS2
REACTOME_EPHA_MEDIATED_GROWTH_CONE_COLLAPSE	29	0.565	1.53	0.019	0.059	0.035	2883	tags=24%, list=6%, signal=23%	MYH11/EPHA7/EPHA3/MYL9/EPHA5/EPHA6/MYH10
REACTOME_MYOGENESIS	29	0.56	1.518	0.019	0.059	0.035	2380	tags=21%, list=5%, signal=20%	BOC/MYF6/NTN3/CDON/MEF2C/TCF4
BIOCARTA_DC_PATHWAY	17	0.624	1.519	0.019	0.059	0.035	13013	tags=65%, list=25%, signal=49%	TLR7/ITGAX/CD33/IL10/IFNB1/IL13/CD2/IFNG/CD5/ANPEP/IL5
KEGG_RNA_DEGRADATION	53	-0.469	-1.898	0.019	0.06	0.035	10266	tags=62%, list=20%, signal=50%	EDC3/C1D/DIS3/ZCCHC7/XRN2/LSM1/WDR61/PAPOLA/SKIV2L/EXOSC1/EXOSC9/CNOT10/PATL1/CNOT3/PNPT1/EXOSC2/EXOSC3/DCPS/ENO3/MPHOSPH6/HSPA9/ENO1/LSM6/EXOSC7/EXOSC8/LSM2/LSM3/LSM7/HSPD1/EXOSC5/LSM5/LSM4/EXOSC4
KEGG_LONG_TERM_DEPRESSION	68	0.477	1.461	0.019	0.06	0.035	7635	tags=29%, list=15%, signal=25%	IGF1/GRIA1/GNAO1/PLA2G5/PRKCB/PRKG1/GRIA2/CRHR1/PLA2G2D/GRM5/ITPR1/NOS1/GUCY1A2/GRIA3/PPP1R17/GRM1/PRKCG/PLA2G2C/PLCB2/GRID2
REACTOME_ANTIMICROBIAL_PEPTIDES	92	-0.49	-2.146	0.02	0.06	0.035	766	tags=22%, list=1%, signal=21%	PLA2G2A/DEFB123/PRSS3/REG3A/ITLN1/BPIFB1/PGLYRP4/DEFB4A/PI3/LCN2/BPIFA1/BPIFA2/DEFB1/BPIFB2/PGLYRP3/S100A8/S100A9/REG3G/S100A7A/S100A7
REACTOME_MITOCHONDRIAL_TRANSLATION	92	-0.742	-3.253	0.02	0.06	0.035	11155	tags=89%, list=21%, signal=70%	MTIF3/MRPL30/MRPL19/MRPS17/MRPS16/MRPL34/MRPL40/MRPL47/MRPL53/OXA1L/MRPL38/MRPL44/MRPL54/MRPS30/MRRF/MRPS36/MRPS22/MRPS10/MRPL1/MRPL39/MRPS18C/MRPL9/MRPS7/MRPS11/MRPL43/DAP3/MRPL35/MRPS23/MRPL20/TSFM/PTCD3/MRPS31/MTIF2/MRPL32/CHCHD1/MRPL50/MRPL51/MRPL49/MRPL17/MRPL28/MRPL13/MRPL22/TUFM/MRPS9/MRPL48/MRPS25/MRPL3/MRPL37/MRPL46/MRPL27/MRPL55/MRPS28/MRPL21/MRPS18B/MRPL15/MRPS35/GADD45GIP1/MRPL24/MRPS…
REACTOME_RECRUITMENT_OF_NUMA_TO_MITOTIC_CENTROSOMES	92	-0.379	-1.661	0.02	0.06	0.035	13858	tags=43%, list=27%, signal=32%	YWHAG/OFD1/CEP250/CEP57/CETN2/HAUS6/TUBA1B/TUBB/CEP152/ODF2/CEP70/CKAP5/HAUS4/PPP2R1A/DCTN3/DYNLL1/HAUS1/TUBB8/HAUS8/HAUS7/HAUS5/FGFR1OP/MZT1/TUBAL3/YWHAE/HSP90AA1/TUBA4A/TUBG1/TUBA1C/TUBB2A/SSNA1/MZT2B/PLK4/MZT2A/NEK2/TUBB4B/CDK1/PLK1/CEP72/TUBA3C
REACTOME_COOPERATION_OF_PREFOLDIN_AND_TRIC_CCT_IN_ACTIN_AND_TUBULIN_FOLDING	33	-0.453	-1.648	0.02	0.06	0.036	10768	tags=55%, list=21%, signal=43%	CCT2/CCT6A/VBP1/TCP1/CCT4/CCT8/CCT7/CCT5/TUBAL3/PFDN4/TUBA4A/CCT3/TUBA1C/TUBB2A/PFDN2/PFDN6/TUBB4B/TUBA3C
REACTOME_PLASMA_LIPOPROTEIN_CLEARANCE	33	-0.442	-1.61	0.02	0.06	0.036	7161	tags=30%, list=14%, signal=26%	AP2S1/LSR/CLTA/LDLR/SCARB1/AMN/PCSK9/CES3/LIPC/APOA1
REACTOME_MAPK6_MAPK4_SIGNALING	91	-0.388	-1.685	0.02	0.061	0.036	11995	tags=59%, list=23%, signal=46%	PSMA6/PSMD6/PSMD10/XPO1/RAG1/MAPKAPK5/UBB/PSMC5/PSMC3/CDC42EP2/PSMD7/PSMD12/PSMA1/PSMD1/PSMD4/PSMC1/RAC1/PAK1/PSMA5/PSMD13/PSMC2/MAPK6/PSMA4/HSPB1/PSMB7/PSME3/PSMC6/PSMF1/PSMD8/PSMB1/PSMB6/PSMC4/PSME1/UBA52/MYC/PSMB10/PSMA3/PSMD14/PSMA7/PSMB2/PSMA2/PSMD11/RPS27A/PSMB4/PSMB5/PSME2/DNAJB1/PSMB9/IGF2BP1/ETV4/PSMB8/CDK1/CDC42EP5/PSMD3
REACTOME_REGULATION_OF_TP53_ACTIVITY_THROUGH_PHOSPHORYLATION	91	-0.401	-1.744	0.02	0.061	0.036	14992	tags=51%, list=29%, signal=36%	PRKAG1/SUPT16H/UBC/TOPBP1/STK11/TP53/CDK2/BARD1/TAF12/RHNO1/TAF15/MAPKAPK5/UBB/TAF11/CSNK2A1/RFC5/TAF9/BRCA1/TAF4/RMI1/DNA2/TAF5/TAF6/BRIP1/TP53RK/SSRP1/BLM/CDK5/NOC2L/RAD9A/UBA52/RFC4/RFC2/RPS27A/TAF10/EXO1/CHEK1/CHEK2/RPA3/CSNK2B/TPX2/RFC3/CCNA2/RMI2/AURKB/AURKA
PID_S1P_S1P1_PATHWAY	21	0.597	1.524	0.02	0.061	0.036	14127	tags=62%, list=27%, signal=45%	GNAO1/PDGFRB/S1PR1/ITGB3/KDR/PLCB2/ITGAV/PTGS2/GNAI1/GNAZ/PDGFB/GNAI2/SPHK1
REACTOME_NONSENSE_MEDIATED_DECAY_NMD_INDEPENDENT_OF_THE_EXON_JUNCTION_COMPLEX_EJC	93	-0.757	-3.304	0.02	0.061	0.036	9508	tags=85%, list=18%, signal=70%	RPL15/RPL26/RPL41/RPL4/RPL10/RPL36AL/RPL10A/RPL21/RPL13A/RPL3/RPL11/RPL27/RPS9/RPS15A/RPS3A/RPL23/RPL17/RPS4X/RPS8/RPS20/RPL26L1/RPL39/RPS25/RPL13/RPS24/RPL9/UBA52/RPL7/RPL35A/PABPC1/RPS11/RPL30/RPS13/RPS14/RPL24/RPL34/RPS27A/RPL31/RPS6/RPL3L/RPS5/RPL14/RPLP1/RPL27A/RPL37/RPL23A/RPS12/RPL28/RPS29/RPL38/RPS16/RPS10/FAU/RPL7A/RPL32/RPL35/RPS3/RPS28/RPL39L/RPSA/RPLP0/RPL37A/RPL36/RPLP2/RPS21/RPS7/RP…
REACTOME_UCH_PROTEINASES	93	-0.556	-2.427	0.02	0.061	0.036	13064	tags=71%, list=25%, signal=53%	MBD6/PSMD9/FOXK2/PSMA6/TFPT/NFRKB/PSMD6/PSMD10/KDM1B/UBB/ACTL6A/PSMC5/PSMC3/PSMD7/PSMD12/NEDD8/PSMA1/PSMD1/PSMD4/PSMC1/PSMA5/INO80E/PSMD13/PSMC2/PSMA4/PSMB7/MCRS1/PSME3/PSMC6/PSMF1/HIST2H2AA3/PSMD8/PSMB1/PSMB6/UCHL5/PSMC4/HIST1H2AI/RUVBL1/PSME1/UBA52/HIST2H2AA4/PSMB10/PSMA3/PSMD14/PSMA7/PSMB2/ACTR5/ADRM1/PSMA2/PSMD11/RPS27A/PSMB4/HIST1H2AG/PSMB5/HIST1H2AC/PSME2/INO80B/UCHL3/PSMB9/INO80C/HIST3H2A/…
REACTOME_COMMON_PATHWAY_OF_FIBRIN_CLOT_FORMATION	22	-0.519	-1.679	0.021	0.062	0.037	3193	tags=36%, list=6%, signal=34%	F5/F10/PF4/PROC/SERPINA5/FGB/FGA/FGG
REACTOME_INSERTION_OF_TAIL_ANCHORED_PROTEINS_INTO_THE_ENDOPLASMIC_RETICULUM_MEMBRANE	22	-0.557	-1.799	0.021	0.062	0.037	13530	tags=73%, list=26%, signal=54%	VAPA/ASNA1/UBE2J2/WRB/STX5/SGTA/SERP1/BAG6/UBL4A/EMD/ALDH3A2/SEC61B/STX1A/CYB5A/GET4/SEC61G
REACTOME_SUMOYLATION_OF_CHROMATIN_ORGANIZATION_PROTEINS	59	-0.444	-1.826	0.021	0.062	0.037	12783	tags=58%, list=25%, signal=44%	SUMO3/NUP62/HIST4H4/RING1/POM121/NUP50/NUP93/NUP43/NUP54/NUP85/SUMO2/NUPL2/NUP205/NUP188/SEH1L/NUP88/HIST1H4J/SUMO1/CBX2/CBX4/SATB2/SUZ12/AAAS/SEC13/NDC1/HDAC1/HDAC2/NUP35/CBX8/NUP37/RAE1/HIST1H4H/HIST1H4A/HIST1H4C
KEGG_AXON_GUIDANCE	128	0.424	1.38	0.021	0.062	0.037	7191	tags=23%, list=14%, signal=20%	SLIT2/DPYSL5/EPHA7/EPHA3/NTNG1/SLIT3/NTN3/NTN1/CFL2/EPHA5/PLXNC1/EPHA6/LRRC4C/CXCL12/SEMA3G/NFATC4/CXCR4/PAK3/UNC5C/NRP1/ROBO1/SEMA6B/ROBO2/EFNB3/PPP3R2/SEMA5B/FYN/NTN4/DCC/SEMA6D
REACTOME_INTERLEUKIN_1_SIGNALING	100	-0.422	-1.837	0.021	0.062	0.037	12346	tags=51%, list=24%, signal=39%	PSMA6/TOLLIP/PSMD6/AGER/PSMD10/UBB/RBX1/PSMC5/PSMC3/PSMD7/PSMD12/PSMA1/PSMD1/IRAK1/PSMD4/PSMC1/PSMA5/PSMD13/PSMC2/HMGB1/PSMA4/PSMB7/PSME3/PSMC6/PSMF1/PSMD8/PSMB1/PSMB6/PSMC4/PSME1/UBA52/NFKBIB/PSMB10/PSMA3/PSMD14/PSMA7/PSMB2/PSMA2/PSMD11/RPS27A/PSMB4/PSMB5/MAP2K6/PSME2/PSMB9/S100A12/PSMB8/IL1R2/PSMD3/IL1RN/SAA1
REACTOME_TP53_REGULATES_TRANSCRIPTION_OF_SEVERAL_ADDITIONAL_CELL_DEATH_GENES_WHOSE_SPECIFIC_ROLES_IN_P53_DEPENDENT_APOPTOSIS_REMAIN_UNCERTAIN	14	-0.637	-1.835	0.021	0.062	0.037	11344	tags=71%, list=22%, signal=56%	PPP1R13B/TP73/TP63/RABGGTB/NDRG1/RABGGTA/TP53I3/BCL2L14/BIRC5/PERP
BIOCARTA_ALK_PATHWAY	37	0.523	1.474	0.021	0.063	0.037	9487	tags=38%, list=18%, signal=31%	NKX2-5/TGFB3/NOG/BMP10/CHRD/MEF2C/FZD1/TGFBR3/TGFB1/NPPB/TGFBR1/TGFB2/BMPR2/TGFBR2
REACTOME_MEIOTIC_SYNAPSIS	57	-0.478	-1.923	0.021	0.063	0.037	10258	tags=53%, list=20%, signal=42%	LMNB1/RAD21/BRCA1/HIST1H4J/H2BFS/ACD/HIST1H2BC/HIST2H2AA3/HIST2H2BE/SYCE2/HIST2H2AA4/HIST1H2AC/SYCP2/SYCE3/HIST1H4H/SMC1B/HIST1H2BK/HIST1H2BJ/HIST3H2BB/HIST1H2BN/HIST1H2BD/H2AFJ/H2AFZ/REC8/HIST1H2BL/HIST1H2AD/HIST2H2AC/HIST1H4A/HIST1H4C/H2AFX
REACTOME_NONSENSE_MEDIATED_DECAY_NMD	112	-0.716	-3.233	0.021	0.063	0.037	11054	tags=82%, list=21%, signal=65%	PPP2R1A/RBM8A/RPL5/RPL22/RPS27/RNPS1/RPL15/RPL26/RPL41/MAGOH/RPL4/RPL10/RPL36AL/RPL10A/RPL21/RPL13A/UPF3A/PPP2R2A/RPL3/RPL11/RPL27/RPS9/EIF4A3/RPS15A/RPS3A/RPL23/MAGOHB/UPF3B/RPL17/RPS4X/RPS8/RPS20/RPL26L1/RPL39/RPS25/RPL13/RPS24/RPL9/UBA52/CASC3/RPL7/RPL35A/PABPC1/RPS11/RPL30/RPS13/RPS14/RPL24/RPL34/RPS27A/RPL31/RPS6/RPL3L/RPS5/RPL14/RPLP1/RPL27A/RPL37/RPL23A/RPS12/RPL28/RPS29/RPL38/RPS16/RPS10/…
REACTOME_RESPIRATORY_ELECTRON_TRANSPORT	99	-0.727	-3.154	0.021	0.063	0.037	10152	tags=79%, list=19%, signal=64%	COX14/NDUFAF2/UQCRC2/ETFDH/MT-ND4/MT-CO1/NDUFA5/MT-ND2/NDUFAF6/SURF1/NDUFA11/NDUFAF3/NDUFA10/SDHB/UQCR11/NDUFAF5/COX7A2L/NDUFV2/ETFA/COX7C/NDUFA4/MT-ND1/NDUFS2/ECSIT/NDUFA9/NDUFA8/COX16/NDUFS5/NDUFB10/NDUFA6/NDUFA2/NDUFB8/SDHD/LRPPRC/NDUFV1/TACO1/NDUFB6/NDUFAF4/NDUFB7/UQCRB/UQCRFS1/NDUFB3/NDUFB2/NDUFS7/NDUFA12/NDUFA7/COX6C/NDUFC2/SDHA/NDUFB11/NDUFAB1/TRAP1/MT-CO2/NDUFB1/NDUFB4/NDUFB9/NDUFA13/ETFB…
REACTOME_RUNX1_REGULATES_TRANSCRIPTION_OF_GENES_INVOLVED_IN_DIFFERENTIATION_OF_HSCS	99	-0.494	-2.143	0.021	0.063	0.037	11141	tags=69%, list=21%, signal=54%	UBB/TP73/PSMC5/PSMC3/PSMD7/MNAT1/PSMD12/CDK7/HIST1H4J/PSMA1/PSMD1/PSMD4/PSMC1/H2BFS/TCF3/PSMA5/PSMD13/PSMC2/PSMA4/PSMB7/HIST1H2BC/PSME3/PSMC6/PSMF1/HIST2H2AA3/HIST2H2BE/PSMD8/PSMB1/PSMB6/PSMC4/PSME1/UBA52/HIST2H2AA4/PSMB10/PSMA3/PSMD14/PSMA7/PSMB2/PSMA2/PSMD11/HIST1H3J/HIST2H3A/RPS27A/PSMB4/PSMB5/H3F3A/HIST1H2AC/PSME2/HIST1H4H/HIST1H2BK/HIST1H2BJ/PSMB9/HIST3H2BB/HIST1H2BN/HIST1H2BD/HIST1H3D/H2AFJ…
KEGG_SELENOAMINO_ACID_METABOLISM	25	-0.485	-1.652	0.021	0.063	0.037	15386	tags=80%, list=30%, signal=56%	MAT2A/LCMT2/HEMK1/SCLY/METTL2B/PAPSS1/MARS/LCMT1/SEPHS1/SEPHS2/GGT7/TRMT11/AHCYL2/MAT1A/MARS2/GGT1/CTH/AHCY/CBS/GGT6
REACTOME_ADRENALINE_NORADRENALINE_INHIBITS_INSULIN_SECRETION	27	0.562	1.509	0.022	0.063	0.037	13582	tags=48%, list=26%, signal=36%	ADCY5/CACNA1C/GNB4/CACNB2/GNG11/GNG7/GNG2/GNGT2/GNB3/GNAI1/CACNA2D2/GNB5/GNAI2
KEGG_LYSINE_DEGRADATION	39	-0.432	-1.635	0.022	0.063	0.037	11159	tags=64%, list=21%, signal=50%	SETD1A/TMLHE/ACAT1/SETDB1/ALDH7A1/OGDH/AASDHPPT/GCDH/AADAT/HADHA/DOT1L/EHHADH/PIPOX/SUV39H2/ALDH2/HADH/EHMT2/ALDH9A1/ALDH3A2/PLOD3/SUV39H1/ACAT2/ECHS1/OGDHL/BBOX1
KEGG_PYRIMIDINE_METABOLISM	98	-0.483	-2.087	0.022	0.063	0.037	12290	tags=61%, list=24%, signal=47%	CAD/POLE/CTPS2/POLR3F/POLR1B/POLR2C/TXNRD1/NT5C1B/PRIM1/POLR1E/DHODH/ENTPD5/POLD3/RRM1/POLR2K/CMPK1/PRIM2/POLE3/POLR2E/NME3/UCKL1/PNPT1/UPP1/POLD1/UMPS/TYMS/POLD4/POLA2/POLR2G/POLR1D/CANT1/TXNRD2/NT5M/PNP/NME1-NME2/POLR3G/POLE4/NUDT2/POLR3K/NT5C3A/UCK2/POLR2L/POLR2J/NME2/POLR2I/POLR2H/ENTPD6/NT5C/ZNRD1/RRM2/POLR1C/POLE2/DTYMK/ITPA/POLD2/TK1/NME1/CDA/ENTPD3/ENTPD8
REACTOME_ACYL_CHAIN_REMODELLING_OF_PE	24	-0.498	-1.666	0.022	0.063	0.037	6737	tags=46%, list=13%, signal=40%	PLA2G10/PLA2G2F/PLA2G4A/PLA2G4E/LPCAT4/PLA2G2E/PLA2G2A/PLA2G3/PLA2G4F/PLA2G4D/PLA2G1B
REACTOME_CLEC7A_DECTIN_1_SIGNALING	98	-0.379	-1.637	0.022	0.063	0.037	12346	tags=49%, list=24%, signal=37%	PSMA6/PSMD6/PSMD10/UBB/CASP8/PSMC5/PSMC3/PSMD7/PSMD12/PSMA1/PSMD1/PSMD4/PSMC1/BCL10/SRC/PSMA5/PSMD13/PSMC2/PSMA4/PSMB7/PSME3/PSMC6/PSMF1/ITPR3/PSMD8/PSMB1/PSMB6/PSMC4/UBE2M/PRKCD/CDC34/PSME1/UBA52/PSMB10/PSMA3/PSMD14/PSMA7/PSMB2/PYCARD/PSMA2/PSMD11/RPS27A/PSMB4/PSMB5/PSME2/PSMB9/PSMB8/PSMD3
REACTOME_COPI_DEPENDENT_GOLGI_TO_ER_RETROGRADE_TRAFFIC	98	-0.381	-1.647	0.022	0.063	0.037	13598	tags=53%, list=26%, signal=39%	COPA/ARFGAP2/TMED2/KIF4B/TUBA1B/TMED9/KIF16B/ARFGAP1/SURF4/KIF25/KIF5B/STX18/KIF9/ZW10/NSF/KDELR2/NAPG/COPG1/RAB1B/RINT1/KDELR1/TUBB8/ARF1/BNIP1/COPZ1/KIF20B/KIF20A/USE1/TUBAL3/KIF11/CENPE/TMED3/KIF21A/COPE/TUBA4A/ARF5/RACGAP1/TUBA1C/KIF4A/TUBB2A/KIF12/KIF18A/KIF15/KLC4/KIFC1/KIF2C/KIF18B/KIF22/KLC3/KIFC2/TUBB4B/TUBA3C
REACTOME_CYTOSOLIC_SULFONATION_OF_SMALL_MOLECULES	24	-0.51	-1.707	0.022	0.063	0.037	7330	tags=50%, list=14%, signal=43%	SULT1E1/ABHD14B/SLC26A1/SULT4A1/SULT1A1/SULT1A3/BPNT1/PODXL2/SULT1C2/SULT1A2/SULT2A1/SULT2B1
REACTOME_METABOLISM_OF_NUCLEOTIDES	96	-0.434	-1.862	0.022	0.063	0.037	11320	tags=55%, list=22%, signal=43%	NUDT9/TXNRD1/NT5C1B/DHODH/ENTPD5/RRM1/HPRT1/ADK/CMPK1/GUK1/NME3/UCKL1/UPP1/UMPS/GSR/TYMS/LHPP/AK1/GDA/NT5M/PNP/PPAT/NUDT5/AK2/NUDT15/IMPDH1/IMPDH2/DCTPP1/ATIC/NT5C3A/UCK2/DGUOK/NME2/ENTPD6/NT5C/NUDT1/PAICS/RRM2/AK8/XDH/DTYMK/ITPA/APRT/DNPH1/AK7/TXN/ADSSL1/TK1/NME1/CDA/ENTPD2/ENTPD3/ENTPD8
REACTOME_OXIDATIVE_STRESS_INDUCED_SENESCENCE	96	-0.445	-1.906	0.022	0.063	0.037	9038	tags=43%, list=17%, signal=35%	CBX2/CBX4/H2BFS/MAPKAPK3/SUZ12/TFDP1/HIST1H2BC/HIST2H2AA3/HIST2H2BE/UBA52/HIST2H2AA4/MAP2K3/MAPK3/HIST1H3J/HIST2H3A/RPS27A/CBX8/MAP2K6/H3F3A/HIST1H2AC/EZH2/HIST1H4H/HIST1H2BK/HIST1H2BJ/E2F2/HIST3H2BB/HIST1H2BN/HIST1H2BD/HIST1H3D/H2AFJ/H2AFZ/E2F1/HIST1H2BL/HIST1H2AD/HIST2H3C/TXN/HIST2H2AC/HIST1H4A/HIST1H4C/H2AFX/CDKN2A
REACTOME_PHASE_II_CONJUGATION_OF_COMPOUNDS	108	-0.435	-1.971	0.022	0.063	0.037	8572	tags=47%, list=16%, signal=40%	UGT2B7/ACSM1/MGST3/AKR1A1/UGT2B11/SULT1E1/ABHD14B/TRMT112/GSTM4/NAT1/SLC26A1/NAT2/SULT4A1/CNDP2/MAT1A/SULT1A1/TPMT/UGT1A3/SULT1A3/BPNT1/GGT1/UGT1A10/CHAC2/AHCY/GSTP1/MGST2/GSTA4/UGT3A2/GSTZ1/GSS/GGCT/OPLAH/UGT1A6/UGT1A9/PODXL2/GLYATL2/SULT1C2/GSTO2/CHAC1/SULT1A2/GSTM1/MGST1/GGT6/UGT1A8/SULT2A1/GSTA1/UGT1A7/SULT2B1/GSTA3/GSTA2/UGT1A1
REACTOME_VISUAL_PHOTOTRANSDUCTION	98	-0.357	-1.544	0.022	0.063	0.037	4185	tags=24%, list=8%, signal=23%	LDLR/RBP2/CNGA1/LRP2/RDH12/DHRS9/RDH16/RLBP1/LRP8/GNGT1/RBP3/AKR1C3/SDC1/CLPS/APOA4/AKR1B10/AKR1C4/RBP1/TTR/APOA1/PNLIP/APOC3/SDR9C7/APOA2
BIOCARTA_CELLCYCLE_PATHWAY	23	-0.492	-1.595	0.022	0.063	0.038	11845	tags=61%, list=23%, signal=47%	CCND3/CDK2/CDK6/RBL1/CDK4/CDK7/CCND1/TFDP1/CCNB1/E2F1/CDC25A/CDK1/CDKN2A/CCNE1
KEGG_GLYCOSYLPHOSPHATIDYLINOSITOL_GPI_ANCHOR_BIOSYNTHESIS	23	-0.524	-1.699	0.022	0.063	0.038	16334	tags=78%, list=31%, signal=54%	PIGS/PIGN/PIGM/PIGX/PGAP1/PIGP/PIGG/PIGV/PIGA/PIGZ/PIGC/PIGT/PIGF/PIGH/GPAA1/PIGU/DPM2/PIGO
REACTOME_SLBP_DEPENDENT_PROCESSING_OF_REPLICATION_DEPENDENT_HISTONE_PRE_MRNAS	11	-0.653	-1.757	0.022	0.063	0.038	8459	tags=91%, list=16%, signal=76%	LSM10/NCBP1/NCBP2/ZNF473/SNRPD3/SLBP/SNRPE/SNRPG/SNRPF/SNRPB
REACTOME_GENE_SILENCING_BY_RNA	106	-0.505	-2.235	0.022	0.064	0.038	14723	tags=66%, list=28%, signal=47%	POLR2D/NUP62/TSNAX/BCDIN3D/TDRKH/AGO2/PIWIL2/HIST2H3D/HIST4H4/POM121/NUP50/TSN/PIWIL4/NUP93/NUP43/POLR2C/NUP54/NUP85/NUPL2/NUP205/POLR2K/NUP188/SEH1L/NUP88/HIST1H4J/POLR2E/H2BFS/XPO5/AAAS/SEC13/HENMT1/PLD6/HIST1H2BC/NDC1/HIST2H2AA3/HIST2H2BE/RAN/POLR2G/HIST2H2AA4/TARBP2/NUP35/TDRD1/HIST1H3J/HIST2H3A/HSP90AA1/NUP37/H3F3A/HIST1H2AC/POLR2L/POLR2J/POLR2I/PIWIL1/POLR2H/RAE1/HIST1H4H/HIST1H2BK/HIST1H2B…
REACTOME_MITOTIC_SPINDLE_CHECKPOINT	106	-0.591	-2.618	0.022	0.064	0.038	11612	tags=59%, list=22%, signal=46%	ANAPC2/NUP43/XPO1/CDC16/PPP1CC/CKAP5/PPP2R5A/KNTC1/PPP2R5D/CDC26/NUP85/PPP2R1A/SKA2/SPDL1/MAD1L1/RPS27/SEH1L/ZW10/CENPK/DYNLL1/ANAPC7/CENPT/NUDC/PPP2R1B/CENPI/ZWILCH/ITGB3BP/CENPL/BUB3/CENPO/SEC13/CENPQ/DSN1/INCENP/CENPF/RANGAP1/CENPE/BUB1/CENPN/PMF1/NUP37/BUB1B/NDC80/CENPU/ANAPC11/KIF18A/ERCC6L/CENPH/KIF2C/SPC25/SKA1/SPC24/CDCA8/MAD2L1/NUF2/PLK1/CENPA/ZWINT/CENPM/BIRC5/CDC20/AURKB/UBE2C
REACTOME_RESPIRATORY_ELECTRON_TRANSPORT_ATP_SYNTHESIS_BY_CHEMIOSMOTIC_COUPLING_AND_HEAT_PRODUCTION_BY_UNCOUPLING_PROTEINS	106	-0.707	-3.132	0.022	0.064	0.038	10152	tags=75%, list=19%, signal=60%	COX14/NDUFAF2/UQCRC2/ETFDH/MT-ND4/MT-CO1/NDUFA5/MT-ND2/NDUFAF6/SURF1/NDUFA11/NDUFAF3/NDUFA10/SDHB/UQCR11/NDUFAF5/COX7A2L/MT-ATP6/NDUFV2/ETFA/COX7C/NDUFA4/MT-ND1/NDUFS2/ECSIT/NDUFA9/NDUFA8/COX16/NDUFS5/NDUFB10/NDUFA6/NDUFA2/NDUFB8/SDHD/LRPPRC/NDUFV1/TACO1/NDUFB6/NDUFAF4/NDUFB7/UQCRB/UQCRFS1/NDUFB3/NDUFB2/NDUFS7/NDUFA12/NDUFA7/COX6C/NDUFC2/SDHA/NDUFB11/NDUFAB1/TRAP1/MT-CO2/NDUFB1/NDUFB4/NDUFB9/NDUF…
REACTOME_TRNA_PROCESSING	106	-0.632	-2.8	0.022	0.064	0.038	13249	tags=68%, list=25%, signal=51%	TRMT5/WDR4/POM121/NUP50/CLP1/ELAC2/TRIT1/NUP93/NUP43/THG1L/NUP54/DDX1/OSGEP/NUP85/DUS2/TSEN15/EPRS/NUPL2/NUP205/NSUN2/NUP188/SEH1L/NUP88/FTSJ1/ZBTB8OS/TSEN2/PUS3/POP4/QTRT1/GTPBP3/AAAS/TP53RK/METTL1/TSEN34/SEC13/ADAT2/TRMT10A/POP1/TRMT11/TRMT6/NDC1/TRMT10C/TRMT112/CPSF1/CTU2/POP5/PUS1/TPRKB/RAN/RPP38/TRMU/URM1/CSTF2/NUP35/RPPH1/CPSF4/NUP37/CTU1/TRMT1/PUS7/RPP40/RPP21/TRMT61A/RAE1/MT-RNR1/ADAT3/MT…
PID_CONE_PATHWAY	22	0.584	1.506	0.022	0.064	0.038	13721	tags=45%, list=26%, signal=34%	CNGA3/SLC24A2/GUCA1C/RGS9/GUCY2F/GUCA1A/GNGT2/GNB3/GNB5/GRK1
REACTOME_CROSS_PRESENTATION_OF_SOLUBLE_EXOGENOUS_ANTIGENS_ENDOSOMES	47	-0.459	-1.844	0.022	0.064	0.038	12346	tags=79%, list=24%, signal=60%	PSMA6/PSMD6/PSMD10/PSMC5/PSMC3/PSMD7/PSMD12/PSMA1/PSMD1/PSMD4/PSMC1/PSMA5/PSMD13/PSMC2/PSMA4/PSMB7/PSME3/PSMC6/PSMF1/PSMD8/PSMB1/PSMB6/PSMC4/PSME1/PSMB10/PSMA3/PSMD14/PSMA7/PSMB2/PSMA2/PSMD11/PSMB4/PSMB5/PSME2/PSMB9/PSMB8/PSMD3
REACTOME_INTERLEUKIN_12_SIGNALING	47	-0.412	-1.656	0.022	0.064	0.038	8524	tags=43%, list=16%, signal=36%	HNRNPF/ARF1/TCP1/RALA/HNRNPA2B1/ANXA2/HSPA9/P4HB/CFL1/BOLA2B/TALDO1/SOD1/MIF/PSME2/RPLP0/SNRPA1/PPIA/SERPINB2/GSTA2/CA1
BIOCARTA_EIF_PATHWAY	16	-0.587	-1.734	0.022	0.064	0.038	15950	tags=81%, list=31%, signal=56%	EEF2/EIF4A1/EIF4A2/EIF4G1/EIF3A/EIF2S1/EIF2S3/EIF5/EIF1AX/EIF4E/EIF2S2/EIF1/EIF6
REACTOME_TRANSCRIPTION_OF_E2F_TARGETS_UNDER_NEGATIVE_CONTROL_BY_P107_RBL1_AND_P130_RBL2_IN_COMPLEX_WITH_HDAC1	16	-0.597	-1.766	0.022	0.064	0.038	11603	tags=62%, list=22%, signal=49%	RBL1/LIN9/E2F4/E2F5/TFDP1/HDAC1/CCNA2/E2F1/CDK1/MYBL2
BIOCARTA_RACCYCD_PATHWAY	26	-0.468	-1.598	0.022	0.064	0.038	15080	tags=50%, list=29%, signal=36%	AKT1/RELA/CDK2/CDK6/CDK4/RAC1/CCND1/PAK1/TFDP1/MAPK3/HRAS/E2F1/CCNE1
REACTOME_RNA_POLYMERASE_III_TRANSCRIPTION	41	-0.419	-1.609	0.023	0.064	0.038	15470	tags=59%, list=30%, signal=41%	POLR3C/SNAPC5/BRF2/CRCP/POLR3H/POLR3B/GTF3C3/POLR3F/POLR3E/BRF1/POLR2K/SNAPC4/SSB/POLR2E/GTF3C6/GTF3C2/GTF3A/POLR1D/POLR3G/POLR3K/GTF3C5/POLR2L/POLR2H/POLR1C
REACTOME_SPHINGOLIPID_DE_NOVO_BIOSYNTHESIS	41	-0.438	-1.683	0.023	0.064	0.038	7612	tags=32%, list=15%, signal=27%	ALDH3B1/SPHK2/SPTSSB/SPTSSA/ALDH3A2/ORMDL2/ORMDL3/SGPP2/ACER2/DEGS2/FA2H/ALDH3B2/CERS3
KEGG_PARKINSONS_DISEASE	113	-0.581	-2.636	0.023	0.064	0.038	12565	tags=75%, list=24%, signal=57%	MT-ATP8/PPID/SLC6A3/HTRA2/NDUFB5/UBE2L6/MT-ND3/UBB/MT-CYB/PARK7/UQCRC2/SLC25A6/MT-ND4/MT-CO1/CASP3/NDUFA5/MT-ND2/MT-ND4L/UBA1/NDUFA10/SDHB/UQCR11/COX7A2L/VDAC3/MT-ATP6/SLC25A31/NDUFV2/COX7C/NDUFA4/MT-ND1/NDUFS2/NDUFA9/NDUFA8/NDUFS5/NDUFB10/NDUFA6/NDUFA2/NDUFB8/VDAC1/SDHD/NDUFV1/NDUFB6/NDUFB7/UQCRB/VDAC2/UQCRFS1/NDUFB3/NDUFB2/TH/NDUFS7/NDUFA7/COX6C/NDUFC2/SLC25A5/SDHA/NDUFAB1/MT-CO2/NDUFB1/COX6B2/…
REACTOME_ESTROGEN_DEPENDENT_GENE_EXPRESSION	121	-0.393	-1.818	0.023	0.064	0.038	7728	tags=36%, list=15%, signal=31%	AXIN1/PTGES3/HIST1H2BC/EBAG9/HIST2H2AA3/HIST2H2BE/HDAC1/POLR2G/HIST2H2AA4/GTF2F2/FKBP4/MYC/HIST1H3J/HIST2H3A/PRMT1/HSP90AA1/HSP90AB1/H3F3A/HIST1H2AC/POLR2L/POLR2J/POLR2I/POLR2H/HIST1H4H/HIST1H2BK/HIST1H2BJ/HIST3H2BB/HIST1H2BN/HIST1H2BD/HIST1H3D/H2AFJ/H2AFZ/KPNA2/CITED1/HIST1H2BL/MYB/HIST1H2AD/HIST2H3C/HIST2H2AC/HIST1H4A/HIST1H4C/H2AFX/FOXA1/TFF1
REACTOME_HATS_ACETYLATE_HISTONES	105	-0.538	-2.355	0.023	0.064	0.038	15019	tags=53%, list=29%, signal=38%	SUPT3H/HIST1H2AA/HAT1/MORF4L2/MBIP/HIST2H3D/HIST4H4/TAF12/RBBP7/HIST2H2BF/KANSL2/TADA3/ACTL6A/ING5/ELP6/TAF9/ATXN7L3/HIST1H4J/TADA1/VPS72/ENY2/MSL1/ELP5/YEATS4/WDR5/HIST1H2BC/MCRS1/HIST2H2AA3/HIST2H2BE/HIST1H2AI/TAF6L/RUVBL1/HIST2H2AA4/KAT2A/HIST1H3J/HIST2H3A/HIST1H2AG/TAF10/HIST1H2AC/MRGBP/RUVBL2/HIST1H4H/HIST1H2BK/HIST1H2BJ/HIST3H2BB/HIST1H2BN/HIST1H2BD/HIST1H3D/HIST3H2A/HIST1H2BL/HIST1H2AD/HIS…
REACTOME_MITOTIC_PROPHASE	111	-0.583	-2.599	0.023	0.064	0.038	11681	tags=59%, list=22%, signal=46%	TMPO/NUP93/NUP43/GORASP2/NUP54/NUP85/PPP2R1A/LEMD2/NUPL2/NUP205/NUP188/LMNB1/SEH1L/NUP88/HIST1H4J/SMC2/RAB1B/ENSA/MASTL/H2BFS/SET/PPP2R1B/EMD/AAAS/SMC4/SEC13/HIST1H2BC/NDC1/HIST2H2AA3/HIST2H2BE/NCAPD3/HIST2H2AA4/NCAPH2/MAPK3/NUP35/LPIN3/HIST1H3J/HIST2H3A/NUP37/NCAPG2/H3F3A/HIST1H2AC/BANF1/VRK1/RAE1/HIST1H4H/HIST1H2BK/HIST1H2BJ/HIST3H2BB/HIST1H2BN/HIST1H2BD/HIST1H3D/H2AFJ/CCNB2/H2AFZ/CCNB1/HIST1H2…
REACTOME_SRP_DEPENDENT_COTRANSLATIONAL_PROTEIN_TARGETING_TO_MEMBRANE	109	-0.722	-3.233	0.023	0.064	0.038	12488	tags=88%, list=24%, signal=67%	SRP72/SEC11C/SEC11A/SPCS2/DDOST/RPN1/RPL5/RPL22/SRP9/SRP68/RPS27/RPL15/RPL26/SSR2/RPL41/RPL4/RPL10/RPL36AL/RPL10A/RPL21/RPL13A/RPL3/RPL11/RPN2/RPL27/RPS9/RPS15A/RPS3A/RPL23/SRPRB/RPL17/RPS4X/RPS8/RPS20/RPL26L1/SEC61B/RPL39/RPS25/RPL13/RPS24/RPL9/UBA52/SPCS1/RPL7/RPL35A/RPS11/RPL30/RPS13/RPS14/RPL24/RPL34/RPS27A/RPL31/SSR4/RPS6/RPL3L/RPS5/RPL14/RPLP1/RPL27A/RPL37/RPL23A/RPS12/RPL28/RPS29/RPL38/RPS…
REACTOME_TICAM1_RIP1_MEDIATED_IKK_COMPLEX_RECRUITMENT	19	-0.536	-1.698	0.023	0.065	0.039	19071	tags=68%, list=37%, signal=43%	CHUK/UBE2V1/UBE2D3/TLR3/UBE2D2/UBC/UBE2N/BIRC3/UBB/TICAM1/RIPK3/UBA52/RPS27A
KEGG_OXIDATIVE_PHOSPHORYLATION	114	-0.64	-2.889	0.023	0.065	0.039	11667	tags=75%, list=22%, signal=58%	ATP6V1E2/NDUFB5/TCIRG1/MT-ND3/COX11/COX10/MT-CYB/ATP6V0C/ATP6AP1/ATP6V1G1/UQCRC2/MT-ND4/MT-CO1/NDUFA5/MT-ND2/MT-ND4L/NDUFA11/NDUFA10/SDHB/UQCR11/COX7A2L/ATP6V1F/MT-ATP6/NDUFV2/COX7C/LHPP/PPA1/NDUFA4/MT-ND1/NDUFS2/NDUFA9/NDUFA8/NDUFS5/NDUFB10/NDUFA6/NDUFA2/NDUFB8/SDHD/NDUFV1/PPA2/NDUFB6/NDUFB7/UQCRB/UQCRFS1/NDUFB3/NDUFB2/NDUFS7/NDUFA7/ATP6V0B/COX6C/NDUFC2/SDHA/NDUFAB1/MT-CO2/NDUFB1/COX6B2/NDUFB4/N…
REACTOME_REPRODUCTION	114	-0.416	-1.877	0.023	0.065	0.039	10375	tags=46%, list=20%, signal=37%	PSMC3IP/LMNB1/RAD21/BRCA1/HIST1H4J/ADAM21/IZUMO3/H2BFS/ACD/DMC1/CATSPER3/ADAM2/HIST1H2BC/HIST2H2AA3/HIST2H2BE/BLM/SYCE2/RAD51/BRCA2/IZUMO1/HIST2H2AA4/HIST1H3J/HIST2H3A/TEX15/H3F3A/HIST1H2AC/MSH4/SYCP2/SYCE3/HIST1H4H/RPA3/SMC1B/HIST1H2BK/HIST1H2BJ/MSH5/HIST3H2BB/HIST1H2BN/HIST1H2BD/HIST1H3D/H2AFJ/H2AFZ/OVGP1/REC8/HIST1H2BL/HIST1H2AD/HIST2H3C/HIST2H2AC/MND1/HIST1H4A/HIST1H4C/CATSPERB/H2AFX/ZP3
PID_RAC1_REG_PATHWAY	38	0.519	1.472	0.023	0.065	0.039	6647	tags=26%, list=13%, signal=23%	ARHGEF25/PREX2/ARHGEF6/DOCK2/RASGRF2/CHN1/ELMO1/ARHGAP9/PREX1/MCF2
BIOCARTA_BAD_PATHWAY	25	0.577	1.517	0.023	0.065	0.039	12079	tags=48%, list=23%, signal=37%	IGF1/PIK3CG/PRKAR2B/CSF2RB/KIT/BCL2/ADCY1/IL3RA/PRKACB/PIK3R1/IGF1R/PIK3CA
PID_AVB3_OPN_PATHWAY	31	0.549	1.499	0.024	0.066	0.039	9594	tags=32%, list=18%, signal=26%	MMP2/SPP1/ITGB3/PLAU/MMP9/ILK/GSN/CD44/ITGAV/PIK3R1
REACTOME_NUCLEOTIDE_EXCISION_REPAIR	110	-0.579	-2.582	0.024	0.066	0.039	16077	tags=68%, list=31%, signal=47%	ERCC1/RPA1/UBE2I/GTF2H4/GTF2H5/DDB1/POLR2D/SUMO3/GTF2H3/PPIE/UBC/ERCC2/USP7/UBE2N/TCEA1/LIG3/ZNF830/COPS3/PARP1/CETN2/UBE2V2/POLE/TFPT/NFRKB/RAD23B/POLR2C/COPS7B/UBB/ACTL6A/XRCC1/RBX1/SUMO2/POLD3/POLR2K/RFC5/ISY1/MNAT1/CHD1L/CDK7/PARP2/POLE3/CUL4A/SUMO1/ERCC5/POLR2E/RAD23A/PRPF19/LIG1/POLD1/GPS1/INO80E/POLD4/MCRS1/COPS5/HMGN1/COPS6/POLR2G/RUVBL1/UBA52/POLE4/ACTR5/RFC4/RFC2/RPS27A/POLR2L/POLR2J/PO…
REACTOME_INTERLEUKIN_RECEPTOR_SHC_SIGNALING	27	0.557	1.495	0.024	0.067	0.04	16875	tags=63%, list=32%, signal=43%	IL5RA/CSF2RB/JAK3/PIK3CD/IL2/IL2RA/IL3RA/IL2RB/CSF2RA/PIK3R1/PIK3CA/IL5/INPP5D/GAB2/IL3/JAK1/PIK3R3
REACTOME_O_LINKED_GLYCOSYLATION_OF_MUCINS	61	-0.446	-1.817	0.024	0.067	0.04	8560	tags=41%, list=16%, signal=34%	B3GNTL1/B3GNT5/ST6GALNAC2/GALNT7/GCNT1/B3GNT8/GALNT6/B3GNT7/MUC4/B4GALT6/B3GNT6/GALNT3/MUC1/MUCL1/B3GNT4/B3GNT3/MUC20/GCNT3/MUC17/MUC13/MUC3A/MUC5B/MUC5AC/MUC15/MUC21
KEGG_MELANOGENESIS	101	0.44	1.414	0.024	0.067	0.04	8918	tags=32%, list=17%, signal=26%	GNAO1/ADCY2/ADCY5/TYRP1/WNT2B/WNT9B/ADCY8/PRKCB/TYR/WNT9A/WNT2/KIT/FZD4/DCT/FZD8/FZD1/POMC/CAMK2A/TCF7L1/LEF1/ADCY4/PRKCG/ADCY1/MITF/EDNRB/WNT5A/PLCB2/FZD7/PRKACB/ADCY9/WNT16/ADCY7
BIOCARTA_CYTOKINE_PATHWAY	18	0.605	1.485	0.024	0.067	0.04	9459	tags=44%, list=18%, signal=36%	IL6/IL16/IL2/IL10/IFNB1/IL13/IL1A/IFNG
PID_EPHRINB_REV_PATHWAY	30	-0.444	-1.588	0.024	0.067	0.04	48	tags=17%, list=0%, signal=17%	EFNB1/EPHB2/FGB/FGA/FGG
REACTOME_EPIGENETIC_REGULATION_OF_GENE_EXPRESSION	118	-0.548	-2.48	0.024	0.067	0.04	15540	tags=75%, list=30%, signal=53%	CHD4/GTF2H1/H2AFV/SAP130/TTF1/RBBP4/BAZ2A/BAZ1B/TBP/DNMT1/CCNH/MBD2/POLR1A/H3F3B/MTF2/GTF2H4/GTF2H5/SUDS3/SAP30BP/SAP30/MBD3/GTF2H3/TAF1C/ERCC2/HIST2H3D/TAF1A/TET3/EED/HIST4H4/RBBP7/AEBP2/TDG/GATAD2A/MYBBP1A/POLR1B/MTA3/POLR1E/MTA1/POLR2K/MTA2/DDX21/MNAT1/TWISTNB/CDK7/HIST1H4J/DEK/POLR2E/H2BFS/SAP18/SUZ12/HIST1H2BC/EHMT2/HIST2H2AA3/HIST2H2BE/CD3EAP/HDAC1/POLR1D/HDAC2/CBX3/HIST2H2AA4/DNMT3B/TAF1D/…
REACTOME_GLYCEROPHOSPHOLIPID_BIOSYNTHESIS	118	-0.379	-1.715	0.024	0.067	0.04	9496	tags=40%, list=18%, signal=33%	SLC44A3/PLA2G6/CHKB/MBOAT7/PTPMT1/GPD1/PLD6/CPNE1/TAZ/ACP6/PNPLA3/AGPAT5/GPD1L/PLA2G10/LIPH/SLC44A5/PEMT/PLA2G2F/CRLS1/LPIN3/PLA2G4A/ETNK1/CPNE6/TMEM86B/ABHD3/CHKA/PLA2G4E/CSNK2B/DGAT2/CDS1/LPCAT4/PLA2G2E/GPAT2/MFSD2A/AGPAT2/SLC44A4/DGAT1/ACHE/STARD10/PCYT2/PLA2G2A/CPNE7/PLA2G3/PLA2G4F/PLA2G4D/ALPI/PLA2G1B
REACTOME_RESOLUTION_OF_SISTER_CHROMATID_COHESION	120	-0.546	-2.514	0.024	0.067	0.04	11575	tags=58%, list=22%, signal=45%	NUP43/XPO1/PPP1CC/CKAP5/PPP2R5A/KNTC1/PPP2R5D/NUP85/PPP2R1A/SKA2/SPDL1/MAD1L1/RPS27/SEH1L/ZW10/HDAC8/RAD21/CENPK/DYNLL1/CENPT/NUDC/PPP2R1B/CENPI/ZWILCH/ITGB3BP/TUBB8/CENPL/BUB3/CENPO/SEC13/CENPQ/DSN1/INCENP/CENPF/RANGAP1/TUBAL3/CENPE/BUB1/CENPN/PMF1/TUBA4A/NUP37/BUB1B/NDC80/CENPU/TUBA1C/TUBB2A/KIF18A/ERCC6L/CENPH/CCNB2/KIF2C/SPC25/SKA1/SPC24/CCNB1/CDCA8/MAD2L1/NUF2/CDCA5/TUBB4B/CDK1/PLK1/CENPA/ZW…
BIOCARTA_IL5_PATHWAY	11	0.69	1.538	0.025	0.068	0.04	8200	tags=45%, list=16%, signal=38%	IL6/IL5RA/CCL11/CD4/CCR3
PID_ATM_PATHWAY	31	-0.453	-1.625	0.025	0.068	0.04	18057	tags=68%, list=35%, signal=44%	UIMC1/SMC3/DCLRE1C/RBBP8/MDC1/TERF2/RNF8/SMC1A/YWHAB/UBE2N/CTBP1/BRCA1/TRIM28/BLM/BID/RAD9A/FANCD2/CHEK2/CDC25C/CDC25A/H2AFX
REACTOME_PYRUVATE_METABOLISM	31	-0.443	-1.588	0.025	0.068	0.04	12477	tags=58%, list=24%, signal=44%	PDHB/SLC16A1/SLC16A3/DLD/SLC16A8/PDP2/LDHA/MPC2/DLAT/MPC1/PPARD/GLO1/VDAC1/BSG/PDHA1/LDHB/ME1/GSTZ1
KEGG_AUTOIMMUNE_THYROID_DISEASE	50	0.491	1.446	0.025	0.068	0.04	14245	tags=46%, list=27%, signal=33%	TPO/TSHB/CD28/CD40LG/TSHR/IFNA6/IL2/CD86/IFNA21/IL10/CD80/CGA/HLA-DQA2/HLA-DOA/IFNA5/HLA-DOB/IL5/HLA-DQA1/IFNA7/FAS/PRF1/FASLG/HLA-DPA1
REACTOME_EUKARYOTIC_TRANSLATION_INITIATION	117	-0.726	-3.265	0.025	0.068	0.04	11919	tags=88%, list=23%, signal=68%	EIF2S1/EIF2S3/EIF4H/EIF3M/EIF3D/EIF2B5/EIF2B2/RPL5/EIF3G/RPL22/EIF5B/RPS27/EIF5/RPL15/RPL26/RPL41/RPL4/RPL10/RPL36AL/EIF3J/EIF1AX/RPL10A/RPL21/RPL13A/EIF2B4/RPL3/RPL11/EIF4E/RPL27/RPS9/EIF3I/RPS15A/RPS3A/RPL23/EIF3E/EIF3H/RPL17/RPS4X/RPS8/RPS20/RPL26L1/RPL39/RPS25/RPL13/RPS24/RPL9/UBA52/EIF3K/RPL7/RPL35A/PABPC1/RPS11/RPL30/RPS13/RPS14/RPL24/RPL34/EIF2S2/EIF3B/RPS27A/RPL31/RPS6/RPL3L/RPS5/RPL14/RP…
REACTOME_FORMATION_OF_THE_CORNIFIED_ENVELOPE	128	-0.777	-3.625	0.025	0.068	0.04	3029	tags=52%, list=6%, signal=49%	KLK8/SPINK6/ST14/KRT31/KRT32/DSP/KRT17/KRT2/KRT18/LCE1A/KRT8/LCE2C/PKP3/KRT83/PERP/CELA2A/PRSS8/EVPL/DSC2/SPINK5/DSC3/KLK5/KRT10/KRT38/KRT40/KRT19/KRT20/TGM5/KRT81/LCE1C/KRT33A/KRT12/SPRR1B/KRT9/JUP/RPTN/KLK13/KRT15/PI3/CSTA/DSG3/KRT23/DSG1/KRT6B/SPRR1A/PKP1/LCE3D/KRT16/TGM1/SPRR2G/LCE3E/KRT24/KRT6A/SPRR2D/SPRR3/SPRR2A/KRT78/IVL/SPRR2F/KRT14/KRT5/SPRR2B/SPRR2E/KRT13/KRT4/KRT6C
REACTOME_HOMOLOGY_DIRECTED_REPAIR	116	-0.563	-2.525	0.025	0.068	0.04	14320	tags=66%, list=27%, signal=48%	UBC/TOPBP1/PALB2/PPP4R2/BABAM1/CDK2/BARD1/UBE2N/HIST4H4/LIG3/PARP1/RHNO1/MUS81/UBE2V2/POLE/RAD51C/UBB/XRCC1/SUMO2/POLD3/RFC5/SLX1A/PARP2/BRCA1/POLE3/HIST1H4J/SUMO1/BRCC3/RMI1/DNA2/H2BFS/XRCC3/GEN1/BRIP1/TIMELESS/POLD1/TIPIN/POLD4/HIST1H2BC/EME2/HIST2H2BE/BLM/RAD9A/RAD51/CLSPN/BRCA2/UBA52/SLX1B/POLE4/RFC4/POLQ/RFC2/RPS27A/EXO1/XRCC2/CHEK1/PPP4C/PCNA/HIST1H4H/RPA3/HIST1H2BK/HIST1H2BJ/HIST3H2BB/RAD5…
REACTOME_METABOLISM_OF_WATER_SOLUBLE_VITAMINS_AND_COFACTORS	116	-0.36	-1.617	0.025	0.068	0.04	9842	tags=41%, list=19%, signal=33%	PARP10/PPCS/MCCC1/SLC25A19/DHFR/PC/PNPO/PCCB/PANK1/MOCS3/MMACHC/GPHN/MTHFS/PDZD11/MTHFD1/PPCDC/TCN1/MCCC2/MTHFD2/SLC52A1/CYB5A/FLAD1/SHMT1/COASY/NFS1/SLC19A1/ALDH1L1/CD320/MMAB/MTHFD2L/SHMT2/NMNAT3/MOCOS/FASN/SLC5A6/CTRC/SLC52A2/SLC2A1/SLC52A3/VNN1/QPRT/AMN/GSTO2/PRSS3/PRSS1/CTRB2/CTRB1
REACTOME_O_LINKED_GLYCOSYLATION	106	0.432	1.395	0.025	0.068	0.04	7530	tags=30%, list=14%, signal=26%	ADAMTS16/THSD7B/GALNT15/ADAMTSL3/SPON1/THBS2/THBS1/ADAMTS8/GALNT16/ADAMTS2/ADAMTS10/ADAMTS12/ADAMTS1/ADAMTS18/GALNT13/ADAMTSL1/ADAMTS3/THSD7A/SBSPON/ADAMTS5/GALNTL6/ADAMTS4/CFP/MUC12/ADAMTS6/SEMA5B/ADAMTS7/THSD1/SPON2/ST3GAL3/ADAMTS15/ADAMTSL4
REACTOME_GOLGI_CISTERNAE_PERICENTRIOLAR_STACK_REORGANIZATION	14	-0.61	-1.758	0.025	0.068	0.04	11280	tags=93%, list=22%, signal=73%	USO1/BLZF1/RAB1A/GOLGA2/GORASP1/RAB2A/GORASP2/RAB1B/MAPK3/CCNB2/CCNB1/CDK1/PLK1
KEGG_RETINOL_METABOLISM	63	-0.378	-1.548	0.025	0.068	0.041	11132	tags=51%, list=21%, signal=40%	UGT2B4/UGT2A1/CYP3A4/CYP2C8/RDH10/RDH11/CYP2C9/CYP2A7/UGT2B7/DHRS4/UGT2B11/RETSAT/PNPLA4/CYP2A6/CYP2C18/UGT1A3/ALDH1A1/UGT1A10/DHRS4L2/RDH12/DHRS9/RDH16/DGAT2/UGT1A6/CYP3A5/UGT1A9/DGAT1/UGT1A8/ADH7/CYP2B6/UGT1A7/UGT1A1
REACTOME_ASYMMETRIC_LOCALIZATION_OF_PCP_PROTEINS	62	-0.398	-1.629	0.025	0.068	0.041	12346	tags=69%, list=24%, signal=53%	PSMA6/PSMD6/PSMD10/UBB/PSMC5/PSMC3/PSMD7/PSMD12/PSMA1/PSMD1/PSMD4/PSMC1/PSMA5/PSMD13/FZD5/PSMC2/PSMA4/PSMB7/PSME3/PSMC6/PSMF1/PSMD8/PSMB1/PSMB6/PSMC4/PSME1/UBA52/PSMB10/PSMA3/PSMD14/PSMA7/PSMB2/PSMA2/PSMD11/RPS27A/PSMB4/PSMB5/PARD6A/PSME2/SCRIB/PSMB9/PSMB8/PSMD3
KEGG_UBIQUITIN_MEDIATED_PROTEOLYSIS	129	-0.326	-1.527	0.026	0.069	0.041	16823	tags=46%, list=32%, signal=31%	CDC23/RCHY1/FBXO4/UBE2F/CUL7/CUL3/UBE2K/UBE2I/CUL2/UBE4A/ANAPC10/UBE2D2/UBOX5/PIAS4/DDB1/FZR1/ANAPC13/UBE2L3/ANAPC5/SAE1/UBE2N/KEAP1/UBE2E3/UBE2E1/UBE2J2/STUB1/UBA2/UBE2O/UBE2A/WWP2/UBA6/BIRC3/FANCL/SYVN1/SOCS1/UBE2R2/ANAPC2/CDC16/UBE2L6/CDC26/RBX1/NEDD4L/UBE2Q1/RNF7/BRCA1/CUL4A/ANAPC7/SKP2/PRPF19/UBA1/UBE2M/CDC34/NHLRC1/ANAPC11/UBE2S/FBXO2/CBLC/CDC20/UBE2C
REACTOME_REGULATION_OF_LIPID_METABOLISM_BY_PEROXISOME_PROLIFERATOR_ACTIVATED_RECEPTOR_ALPHA_PPARALPHA	119	-0.325	-1.471	0.026	0.069	0.041	12278	tags=35%, list=24%, signal=27%	MED26/CARM1/MED8/MED9/CPT2/MED16/GPS2/TXNRD1/MED10/MED25/MED27/ACOX1/PEX11A/CCNC/MED11/NFYA/ALAS1/MED18/MED20/HMGCS1/SREBF2/NPAS2/PPARGC1A/MED19/FDFT1/TNFRSF21/HMGCR/MED30/SREBF1/NR1D1/ME1/UGT1A9/PPARG/ESRRA/GRHL1/MED24/TRIB3/SULT2A1/FABP1/APOA5/APOA1/APOA2
REACTOME_SELENOAMINO_ACID_METABOLISM	115	-0.67	-2.981	0.026	0.069	0.041	11364	tags=86%, list=22%, signal=67%	SARS/TXNRD1/RARS/DARS/RPL5/IARS/EPRS/RPL22/RPS27/PSTK/RPL15/SEPHS2/RPL26/RPL41/RPL4/RPL10/RPL36AL/RPL10A/RPL21/RPL13A/RPL3/RPL11/KARS/AIMP1/RPL27/RPS9/GSR/RPS15A/RPS3A/RPL23/RPL17/RPS4X/RPS8/RPS20/RPL26L1/RPL39/RPS25/QARS/RPL13/RPS24/RPL9/UBA52/RPL7/RPL35A/RPS11/RPL30/MAT1A/RPS13/AIMP2/RPS14/RPL24/RPL34/RPS27A/EEF1E1/RPL31/RPS6/RPL3L/RPS5/RPL14/RPLP1/RPL27A/RPL37/RPL23A/RPS12/RPL28/RPS29/RPL38/RP…
REACTOME_SYNTHESIS_SECRETION_AND_INACTIVATION_OF_GLUCOSE_DEPENDENT_INSULINOTROPIC_POLYPEPTIDE_GIP	13	0.656	1.502	0.026	0.069	0.041	3543	tags=31%, list=7%, signal=29%	PCSK1/ISL1/GIP/FFAR1
REACTOME_SHC1_EVENTS_IN_ERBB2_SIGNALING	22	-0.491	-1.587	0.026	0.069	0.041	6801	tags=32%, list=13%, signal=28%	ERBB3/PRKCD/EGF/KRAS/HRAS/NRG4/ERBB2
KEGG_SPLICEOSOME	123	-0.62	-2.828	0.026	0.07	0.041	17024	tags=84%, list=33%, signal=57%	NCBP1/PRPF18/DDX46/PRPF38A/SYF2/SNRNP200/PLRG1/HNRNPA3/U2SURP/NCBP2/HNRNPU/ZMAT2/CDC5L/DDX23/HSPA8/SF3A3/ACIN1/CRNKL1/RBM22/SNRNP27/BCAS2/PPIE/HNRNPM/HSPA6/SNRNP40/HNRNPK/SNW1/SF3B2/SART1/SMNDC1/PRPF38B/DHX16/PRPF31/DHX15/THOC2/PRPF40A/WBP11/THOC1/SRSF10/TRA2B/TCERG1/SNRNP70/DDX39B/SRSF6/RBM8A/PRPF6/PCBP1/TRA2A/RBM25/SRSF3/SRSF2/SRSF1/ISY1/RBMX/HSPA1A/CTNNBL1/SRSF7/MAGOH/EFTUD2/USP39/HNRNPC/RBM17…
REACTOME_DNA_REPLICATION	125	-0.625	-2.88	0.026	0.07	0.041	13202	tags=79%, list=25%, signal=59%	MCM6/UBE2E1/PSMD9/ORC2/PSMA6/POLE/ANAPC15/RPA4/PSMD6/PSMD10/ANAPC2/CDC16/CDC26/UBB/PRIM1/RBX1/PSMC5/POLD3/PSMC3/RFC5/MCM8/PSMD7/PSMD12/PRIM2/POLE3/PSMA1/PSMD1/ANAPC7/PSMD4/SKP2/PSMC1/DNA2/CDC7/MCM5/CCNE2/LIG1/POLD1/PSMA5/PSMD13/PSMC2/POLD4/ORC5/PSMA4/PSMB7/PSME3/PSMC6/PSMF1/PSMD8/GINS3/PSMB1/PSMB6/PSMC4/POLA2/PSME1/UBA52/PSMB10/PSMA3/PSMD14/MCM2/PSMA7/POLE4/PSMB2/PSMA2/RFC4/MCM4/PSMD11/RFC2/RPS27…
REACTOME_HOST_INTERACTIONS_OF_HIV_FACTORS	125	-0.45	-2.075	0.026	0.07	0.041	12696	tags=62%, list=24%, signal=47%	POM121/NUP50/PSMA6/PSMD6/PSMD10/NUP93/NUP43/XPO1/KPNB1/NUP54/UBB/NUP85/AP1S3/RBX1/PSMC5/NUPL2/PSMC3/NUP205/NUP188/PSMD7/SEH1L/NUP88/PSMD12/SLC25A6/PSMA1/PSMD1/PSMD4/PSMC1/RAC1/ARF1/AAAS/SEC13/PSMA5/PSMD13/PSMC2/PSMA4/PSMB7/PSME3/PSMC6/NDC1/PSMF1/AP2S1/PSMD8/PSMB1/PSMB6/PSMC4/RAN/PSME1/UBA52/PSMB10/PSMA3/RANGAP1/PSMD14/PSMA7/HLA-A/NUP35/PSMB2/PSMA2/NPM1/PSMD11/RPS27A/PSMB4/PSMB5/NUP37/SLC25A5/RANB…
REACTOME_MITOCHONDRIAL_IRON_SULFUR_CLUSTER_BIOGENESIS	12	-0.647	-1.779	0.026	0.07	0.041	13593	tags=75%, list=26%, signal=55%	LYRM4/HSCB/SLC25A37/FXN/ISCA2/FDXR/NFS1/GLRX5/FDX1
REACTOME_TRANSCRIPTIONAL_REGULATION_BY_E2F6	33	-0.419	-1.525	0.026	0.07	0.041	13640	tags=48%, list=26%, signal=36%	EED/RING1/RBBP7/E2F6/BRCA1/CDC7/SUZ12/TFDP1/EHMT2/RAD51/CBX3/UXT/EZH2/CHEK1/RRM2/E2F1
PID_S1P_META_PATHWAY	21	0.586	1.495	0.026	0.07	0.041	15019	tags=62%, list=29%, signal=44%	GNAO1/S1PR3/S1PR1/S1PR2/S1PR4/GNA14/GNAI1/GNAZ/S1PR5/GNAI2/SPHK1/SGPP1/GNA12
REACTOME_GRB2:SOS_PROVIDES_LINKAGE_TO_MAPK_SIGNALING_FOR_INTEGRINS	15	-0.599	-1.73	0.026	0.07	0.041	48	tags=27%, list=0%, signal=27%	SRC/FGB/FGA/FGG
REACTOME_P130CAS_LINKAGE_TO_MAPK_SIGNALING_FOR_INTEGRINS	15	-0.593	-1.714	0.026	0.07	0.041	48	tags=27%, list=0%, signal=27%	SRC/FGB/FGA/FGG
KEGG_BUTANOATE_METABOLISM	34	-0.424	-1.559	0.026	0.07	0.042	10208	tags=56%, list=20%, signal=45%	HADHA/HMGCL/EHHADH/AACS/ACSM1/ALDH2/HADH/ALDH9A1/HMGCS1/ACADS/ALDH3A2/L2HGDH/PDHA1/ACAT2/BDH1/ECHS1/ACSM3/GAD1/AKR1B10
BIOCARTA_CTCF_PATHWAY	24	0.572	1.499	0.027	0.071	0.042	9594	tags=42%, list=18%, signal=34%	TGFB3/CD79B/PIK3CG/CD79A/TGFBR3/TGFB1/TGFBR1/TGFB2/TGFBR2/PIK3R1
KEGG_CELL_CYCLE	124	-0.472	-2.161	0.027	0.071	0.042	11845	tags=52%, list=23%, signal=40%	CDK6/MAD2L2/ANAPC2/RBL1/CDC16/CDC26/CDK4/RBX1/MAD1L1/CDK7/RAD21/ANAPC7/SKP2/CCNB3/CDC7/MCM5/CCNE2/CCND1/YWHAZ/E2F4/BUB3/E2F5/ORC5/GADD45G/TFDP1/HDAC1/HDAC2/MYC/MCM2/MCM4/BUB1/YWHAE/MCM3/BUB1B/ORC1/CHEK1/CHEK2/ANAPC11/PCNA/SMC1B/E2F2/CDC25B/CCNB2/CDC45/TTK/DBF4/CCNB1/CCNA2/E2F1/ORC6/CDC25C/MCM7/MAD2L1/CDC25A/ESPL1/CDK1/PLK1/PTTG1/PKMYT1/CDC20/CDKN2A/CCNE1/CDC6/SFN
BIOCARTA_AGR_PATHWAY	32	0.539	1.481	0.027	0.071	0.042	12953	tags=44%, list=25%, signal=33%	MUSK/LAMA2/DMD/LAMA4/ARHGEF6/PAK3/ACTA1/NRG3/UTRN/NRG2/ITGB1/GIT2/EGFR/CHRNA1
PID_IL8_CXCR2_PATHWAY	32	0.539	1.481	0.027	0.071	0.042	6961	tags=28%, list=13%, signal=24%	PRKCB/PIK3CG/DOCK2/ELMO1/GNG2/FGR/HCK/PRKCG/PLCB2
REACTOME_LDL_CLEARANCE	19	-0.504	-1.597	0.028	0.073	0.043	8916	tags=37%, list=17%, signal=31%	APOB/AP2S1/LSR/CLTA/LDLR/PCSK9/CES3
REACTOME_PLASMA_LIPOPROTEIN_ASSEMBLY	19	-0.53	-1.678	0.028	0.073	0.043	1744	tags=26%, list=3%, signal=25%	MTTP/APOA4/APOA1/APOC3/APOA2
REACTOME_NEUROTRANSMITTER_RELEASE_CYCLE	50	0.488	1.437	0.028	0.074	0.044	4927	tags=22%, list=9%, signal=20%	SLC18A3/SLC5A7/PPFIA2/RIMS1/SNAP25/SLC17A7/CHAT/SLC18A2/SLC1A2/SLC32A1/GAD2
REACTOME_GOLGI_TO_ER_RETROGRADE_TRANSPORT	132	-0.334	-1.563	0.029	0.075	0.044	13751	tags=55%, list=26%, signal=40%	ARCN1/DYNC1LI1/TMED10/COPB2/DYNLL2/COPB1/ARF3/COPG2/DCTN6/TUBB3/KDELR3/KLC2/GALNT1/COPA/ARFGAP2/CAPZA1/TMED2/KIF4B/TUBA1B/TMED9/KIF16B/ARFGAP1/SURF4/KIF25/KIF5B/STX18/KIF9/DCTN3/ZW10/NSF/KDELR2/NAPG/COPG1/PLA2G6/DYNLL1/RAB1B/RINT1/KDELR1/TUBB8/ARF1/CAPZA3/BNIP1/COPZ1/KIF20B/KIF20A/USE1/TUBAL3/KIF11/CENPE/TMED3/KIF21A/PLA2G4A/COPE/TUBA4A/ARF5/RACGAP1/TUBA1C/KIF4A/TUBB2A/KIF12/KIF18A/KIF15/KLC4/KIF…
REACTOME_FCERI_MEDIATED_NF_KB_ACTIVATION	132	0.415	1.355	0.029	0.075	0.045	13545	tags=40%, list=26%, signal=30%	FCER1A/RASGRP2/IGHV3-13/IGKV2-30/IGKV1-16/PSMA8/IGHV3-33/MS4A2/IGKV4-1/IGHV3-7/IGLV7-43/IGKV1-33/RASGRP4/IGHV1-2/IGLV1-51/IGKV1D-33/IGKV1-39/IGKV2D-40/IGHV3-48/IGKV1D-39/IGKV2D-30/IGKV1-5/IGLV6-57/IGKV3-20/IGKV1D-16/IGHV3-11/IGHV3-53/IGHV4-34/IGHV1-46/IGKV1-17/IGHV2-5/IGHV3-30/IGKV5-2/RASGRP1/IGLV3-27/IGLV3-21/IGHE/IGLV1-44/IGHV1-69/PSMB11/IGLV2-11/FCER1G/IGKV3-11/IGKV2D-28/IGLV1-40/IGHV3-23/IGHV…
REACTOME_ASSOCIATION_OF_TRIC_CCT_WITH_TARGET_PROTEINS_DURING_BIOSYNTHESIS	39	-0.404	-1.532	0.029	0.075	0.045	16476	tags=56%, list=32%, signal=39%	FBXO4/FBXW4/DCAF7/XRN2/TP53/FBXW5/SKIV2L/ARFGEF2/CCT2/CCT6A/FBXW9/FBXO6/WRAP53/CCNE2/TCP1/CCT4/CCT8/CCT7/CCT5/CCT3/NOP56/CCNE1
PID_CD8_TCR_PATHWAY	52	0.477	1.414	0.029	0.076	0.045	8636	tags=29%, list=17%, signal=24%	RASGRP2/PRKCB/CD28/PTPRC/GRAP2/CD3G/CD86/LCP2/CD80/ZAP70/FYN/CD8A/CD247/CD3E/RASGRP1
REACTOME_ACYL_CHAIN_REMODELLING_OF_PS	21	-0.504	-1.607	0.029	0.076	0.045	6737	tags=48%, list=13%, signal=41%	PLA2G10/PLA2G2F/PLA2G4A/PLA2G4E/LPCAT4/PLA2G2E/PLA2G2A/PLA2G4F/PLA2G4D/PLA2G1B
REACTOME_DEADENYLATION_OF_MRNA	21	-0.504	-1.605	0.029	0.076	0.045	19854	tags=76%, list=38%, signal=47%	CNOT6/PAN3/EIF4A1/EIF4B/EIF4A2/CNOT7/CNOT1/EIF4G1/PAN2/PAIP1/CNOT10/CNOT3/EIF4E/EIF4A3/CNOT11/PABPC1
REACTOME_ER_QUALITY_CONTROL_COMPARTMENT_ERQC	21	-0.51	-1.625	0.029	0.076	0.045	18837	tags=57%, list=36%, signal=37%	RNF103/DERL2/MARCH6/MAN1B1/UBC/EDEM2/SYVN1/UBB/EDEM3/UBA52/RPS27A/RNF5
KEGG_N_GLYCAN_BIOSYNTHESIS	46	-0.383	-1.528	0.03	0.077	0.046	12400	tags=63%, list=24%, signal=48%	ALG13/ALG10B/B4GALT1/MGAT5/ALG2/MAN1B1/GANAB/DDOST/STT3B/RFT1/ALG14/ALG6/RPN1/ALG1/STT3A/B4GALT2/ALG5/MOGS/DAD1/RPN2/B4GALT3/DPM1/DPAGT1/MGAT4B/ALG8/DPM2/DPM3/ALG3/DOLPP1
REACTOME_CENTROSOME_MATURATION	79	-0.385	-1.707	0.03	0.077	0.046	14737	tags=48%, list=28%, signal=35%	CENPJ/CDK11B/MAPRE1/CDK11A/YWHAG/OFD1/CEP250/CEP57/CETN2/HAUS6/TUBB/CEP152/ODF2/CEP70/CKAP5/HAUS4/PPP2R1A/DCTN3/DYNLL1/HAUS1/HAUS8/HAUS7/HAUS5/FGFR1OP/MZT1/YWHAE/HSP90AA1/TUBA4A/TUBG1/SSNA1/MZT2B/PLK4/MZT2A/NEK2/TUBB4B/CDK1/PLK1/CEP72
PID_ER_NONGENOMIC_PATHWAY	40	0.498	1.429	0.03	0.077	0.046	12183	tags=38%, list=23%, signal=29%	GNAO1/MMP2/ESR1/GNAL/GNG2/MSN/MMP9/PLCB2/GNA14/PIK3R1/GNAI1/GNAZ/IGF1R/PIK3CA/NOS3
REACTOME_P38MAPK_EVENTS	13	-0.621	-1.768	0.03	0.078	0.046	11445	tags=54%, list=22%, signal=42%	MAPK12/MAPKAPK3/SRC/RALA/KRAS/HRAS/MAPK13
REACTOME_KINESINS	59	-0.408	-1.676	0.031	0.079	0.047	7171	tags=39%, list=14%, signal=34%	KIF20B/KIF20A/TUBAL3/KIF11/CENPE/KIF21A/TUBA4A/RACGAP1/TUBA1C/KIF4A/TUBB2A/KIF12/KIF18A/KIF15/KLC4/KIFC1/KIF2C/KIF18B/KIF22/KLC3/KIFC2/TUBB4B/TUBA3C
BIOCARTA_EDG1_PATHWAY	22	0.569	1.467	0.031	0.079	0.047	9594	tags=41%, list=18%, signal=33%	PRKCB/SPHKAP/PIK3CG/S1PR1/PDGFRA/ITGB3/ADCY1/ITGAV/PIK3R1
KEGG_GLYCOSAMINOGLYCAN_BIOSYNTHESIS_CHONDROITIN_SULFATE	22	0.569	1.467	0.031	0.079	0.047	12824	tags=45%, list=25%, signal=34%	CHSY3/DSE/CHST11/CSGALNACT2/CHST7/CHST3/XYLT1/CSGALNACT1/CHSY1/CHST15
PID_P38_ALPHA_BETA_PATHWAY	30	0.543	1.476	0.031	0.079	0.047	6163	tags=27%, list=12%, signal=24%	BLK/PAK3/MAP3K12/FGR/DUSP1/MAP3K3/HCK/FYN
REACTOME_RUNX2_REGULATES_BONE_DEVELOPMENT	30	0.542	1.474	0.031	0.079	0.047	3898	tags=23%, list=7%, signal=22%	GLI3/ZNF521/AR/COL1A1/GLI2/WWTR1/MAF
REACTOME_MACROAUTOPHAGY	85	-0.345	-1.54	0.031	0.08	0.047	11141	tags=45%, list=21%, signal=35%	PRKAG1/ATG9A/ATG4A/UBC/LAMTOR1/ATG16L1/CHMP6/LAMTOR3/UBB/ATG4B/TOMM7/CSNK2A1/CHMP4A/MTMR14/CHMP2B/CHMP4B/RHEB/DYNLL1/TOMM20/FUNDC1/WDR45B/CHMP2A/SRC/MLST8/LAMTOR5/PGAM5/LAMTOR2/UBA52/VDAC1/TOMM22/RPS27A/ATG4D/LAMTOR4/TOMM5/ATG9B/CSNK2B/CHMP4C/TOMM40
REACTOME_SPHINGOLIPID_METABOLISM	85	-0.332	-1.482	0.031	0.08	0.047	7612	tags=26%, list=15%, signal=22%	ALDH3B1/GLTP/SPHK2/SPTSSB/SPTSSA/ALDH3A2/ORMDL2/GBA2/SMPD2/ARSE/ASAH2/UGT8/ENPP7/ORMDL3/SGPP2/ACER2/DEGS2/FA2H/NEU4/SMPD3/ALDH3B2/CERS3
PID_REG_GR_PATHWAY	80	-0.366	-1.622	0.032	0.081	0.048	592	tags=8%, list=1%, signal=7%	SFN/AFP/CSN2/FGG/KRT14/KRT5
REACTOME_REGULATION_OF_PLK1_ACTIVITY_AT_G2_M_TRANSITION	86	-0.341	-1.514	0.032	0.081	0.048	14737	tags=49%, list=28%, signal=35%	CENPJ/MAPRE1/UBC/AJUBA/YWHAG/OFD1/CEP250/CEP57/CETN2/HAUS6/TUBB/CEP152/ODF2/CEP70/CKAP5/HAUS4/UBB/PPP2R1A/DCTN3/DYNLL1/HAUS1/HAUS8/HAUS7/HAUS5/FGFR1OP/BORA/UBA52/RPS27A/YWHAE/HSP90AA1/TUBA4A/TUBG1/SSNA1/PLK4/CCNB2/NEK2/CCNB1/TUBB4B/CDK1/PLK1/CEP72/AURKA
KEGG_ALANINE_ASPARTATE_AND_GLUTAMATE_METABOLISM	32	-0.417	-1.507	0.032	0.081	0.048	8681	tags=50%, list=17%, signal=42%	CPS1/GFPT1/NIT2/GLS2/AGXT/PPAT/GOT2/ACY3/ALDH4A1/GPT2/ASL/GOT1/ASS1/ADSSL1/GAD1/GPT
REACTOME_MICRORNA_MIRNA_BIOGENESIS	25	-0.46	-1.567	0.032	0.081	0.048	15960	tags=64%, list=31%, signal=44%	PRKRA/DROSHA/POLR2D/BCDIN3D/AGO2/POLR2C/POLR2K/POLR2E/XPO5/RAN/POLR2G/TARBP2/POLR2L/POLR2J/POLR2I/POLR2H
REACTOME_RHO_GTPASES_ACTIVATE_FORMINS	134	-0.469	-2.184	0.032	0.082	0.048	11575	tags=54%, list=22%, signal=42%	NUP43/XPO1/PPP1CC/CKAP5/PPP2R5A/KNTC1/PPP2R5D/NUP85/PPP2R1A/SKA2/DIAPH1/SPDL1/MAD1L1/RPS27/SEH1L/ZW10/PFN2/PFN1/CENPK/DYNLL1/CENPT/RAC1/NUDC/PPP2R1B/ACTG1/CENPI/ZWILCH/ITGB3BP/TUBB8/CENPL/SRC/BUB3/CENPO/SEC13/CENPQ/DIAPH3/DSN1/INCENP/CENPF/RANGAP1/TUBAL3/CENPE/BUB1/DVL1/CENPN/PMF1/TUBA4A/NUP37/BUB1B/NDC80/CENPU/TUBA1C/TUBB2A/KIF18A/ERCC6L/CENPH/KIF2C/SPC25/SKA1/SPC24/CDCA8/RHOD/MAD2L1/NUF2/TUBB4B…
PID_PTP1B_PATHWAY	52	0.476	1.411	0.033	0.082	0.049	12896	tags=48%, list=25%, signal=36%	BLK/PDGFRB/NOX4/LEP/CSF1R/LEPR/CAV1/ITGB3/FCGR2A/FGR/HCK/FYN/CDH2/INS/FER/PIK3R1/STAT5B/CSF1/IRS1/PDGFB/PIK3CA/SOCS3/LAT/STAT5A/EGFR
PID_IL27_PATHWAY	26	0.554	1.476	0.033	0.083	0.049	13057	tags=50%, list=25%, signal=37%	IL6/IL12B/IL2/IL6ST/TGFB1/TBX21/STAT4/EBI3/IFNG/STAT2/GATA3/STAT5A/IL12RB1
REACTOME_UNFOLDED_PROTEIN_RESPONSE_UPR	87	-0.35	-1.553	0.034	0.085	0.051	12435	tags=59%, list=24%, signal=45%	TATDN2/ATP6V0D1/KDELR3/DIS3/SSR1/WFS1/LMNA/NFYC/PDIA5/CXXC1/EIF2S1/ARFGAP1/EIF2S3/SYVN1/ASNS/KLHDC3/PDIA6/HSP90B1/ATF4/EXOSC1/KHSRP/EXOSC9/SERP1/PREB/CALR/CREB3/GSK3A/NFYA/HSPA5/GFPT1/DNAJB11/ACADVL/EXOSC2/EXOSC3/CEBPG/CREB3L1/SRPRB/HYOU1/DDX11/YIF1A/EXOSC7/EIF2S2/CREB3L4/EXOSC8/SULT1A3/EXOSC5/HDGF/DDIT3/EXOSC4/IGFBP1/CREB3L3
REACTOME_EFFECTS_OF_PIP2_HYDROLYSIS	26	0.553	1.472	0.034	0.085	0.051	8636	tags=35%, list=17%, signal=29%	DGKI/RASGRP2/DGKB/ITPR1/TRPC3/TRPC6/DGKG/PRKCH/RASGRP1
REACTOME_SIGNALING_BY_MET	79	0.447	1.399	0.034	0.086	0.051	2155	tags=15%, list=4%, signal=15%	LAMA2/COL3A1/COL1A2/FN1/COL5A1/COL1A1/COL11A1/HGF/COL5A2/SH3GL2/COL24A1/LAMA4
REACTOME_C_TYPE_LECTIN_RECEPTORS_CLRS	138	-0.361	-1.678	0.034	0.087	0.051	8099	tags=35%, list=16%, signal=29%	SRC/PAK1/PSMA5/PSMD13/PSMC2/PSMA4/PSMB7/PSME3/PSMC6/PSMF1/ITPR3/PSMD8/PSMB1/PSMB6/PSMC4/UBE2M/PRKCD/CDC34/PSME1/UBA52/PSMB10/PSMA3/MUC4/PSMD14/PSMA7/PSMB2/PYCARD/PSMA2/PSMD11/RPS27A/PSMB4/KRAS/PSMB5/PSME2/HRAS/PSMB9/MUC1/MUCL1/PSMB8/MUC20/MUC17/MUC13/MUC3A/PSMD3/MUC5B/MUC5AC/MUC15/MUC21
REACTOME_INTERLEUKIN_1_FAMILY_SIGNALING	136	-0.359	-1.662	0.036	0.089	0.053	12346	tags=45%, list=24%, signal=34%	PSMA6/TOLLIP/PSMD6/PTPN23/AGER/PSMD10/UBB/PTPN18/RBX1/PSMC5/PSMC3/CASP1/PSMD7/PSMD12/PSMA1/PSMD1/IRAK1/PSMD4/PSMC1/PSMA5/PSMD13/PSMC2/HMGB1/PSMA4/PSMB7/PSME3/PSMC6/PSMF1/IL37/PSMD8/PSMB1/PSMB6/PSMC4/PSME1/UBA52/NFKBIB/PSMB10/PSMA3/SIGIRR/PSMD14/PSMA7/PSMB2/PSMA2/PSMD11/RPS27A/PSMB4/PSMB5/MAP2K6/PSME2/PSMB9/IL1RL2/S100A12/PSMB8/IL36B/IL1R2/PSMD3/IL36G/IL1RN/SAA1/IL36RN/IL36A
REACTOME_PTEN_REGULATION	136	-0.36	-1.668	0.036	0.089	0.053	14320	tags=60%, list=27%, signal=44%	UBC/USP7/TP53/AGO2/PSMD5/LAMTOR1/MOV10/EED/PSMD9/SALL4/LAMTOR3/KDM1A/STUB1/RING1/RBBP7/PSMA6/WWP2/PSMD6/PSMD10/GATAD2A/MAF1/UBB/MTA3/MKRN1/PSMC5/MTA1/PSMC3/CSNK2A1/TRIM27/MTA2/RCOR1/PSMD7/PSMD12/PSMA1/RHEB/PSMD1/PSMD4/CBX2/CBX4/PSMC1/FRK/SUZ12/MLST8/LAMTOR5/PSMA5/PSMD13/PSMC2/PSMA4/PSMB7/PSME3/PSMC6/PSMF1/PSMD8/PSMB1/HDAC1/PSMB6/PSMC4/LAMTOR2/HDAC2/PSME1/UBA52/PSMB10/PSMA3/PSMD14/PSMA7/MAPK3/PSMB…
BIOCARTA_CASPASE_PATHWAY	22	-0.475	-1.536	0.036	0.09	0.053	16752	tags=73%, list=32%, signal=49%	CASP9/DFFB/DFFA/CASP2/LMNA/PARP1/CASP4/CASP7/BIRC3/CASP8/CASP1/LMNB1/CASP3/CASP10/LMNB2/CASP6
BIOCARTA_DNAFRAGMENT_PATHWAY	10	-0.645	-1.694	0.036	0.09	0.053	15952	tags=80%, list=31%, signal=56%	DFFB/DFFA/CASP7/CASP3/HMGB1/HMGB2/ENDOG/TOP2A
REACTOME_PHENYLALANINE_AND_TYROSINE_METABOLISM	10	-0.657	-1.724	0.036	0.09	0.053	11544	tags=80%, list=22%, signal=62%	TAT/QDPR/ASRGL1/FAH/PCBD1/GSTZ1/HGD/PAH
KEGG_GLYCOLYSIS_GLUCONEOGENESIS	61	-0.381	-1.553	0.036	0.09	0.053	8376	tags=44%, list=16%, signal=37%	LDHA/ALDH2/AKR1A1/PGK1/ALDH3B1/DLAT/ENO3/ALDH9A1/ALDH3A2/ENO1/PKM/GALM/PCK2/PFKP/GPI/PDHA1/LDHB/ALDOC/TPI1/ALDOA/GAPDH/ACSS2/HK2/FBP1/ADH7/ALDH3A1/ALDH3B2
BIOCARTA_VIP_PATHWAY	26	0.552	1.468	0.036	0.09	0.054	8061	tags=23%, list=15%, signal=20%	VIP/VIPR2/PRKAR2B/EGR2/EGR3/PRKACB
BIOCARTA_TNFR1_PATHWAY	29	-0.413	-1.453	0.037	0.091	0.054	18058	tags=59%, list=35%, signal=38%	MAPK8/BAG4/PRKDC/CRADD/DFFB/DFFA/CASP2/LMNA/TRADD/FADD/PARP1/CASP8/LMNB1/TRAF2/CASP3/PAK1/LMNB2
BIOCARTA_NPC_PATHWAY	11	-0.62	-1.668	0.037	0.091	0.054	7193	tags=82%, list=14%, signal=71%	NUP153/NUP214/NUP62/KPNB1/NUTF2/RAN/RANGAP1/RCC1/KPNA2
BIOCARTA_PTC1_PATHWAY	11	-0.629	-1.692	0.037	0.091	0.054	3351	tags=82%, list=6%, signal=77%	XPO1/MNAT1/CDK7/CDC25B/CCNB1/SHH/CDC25C/CDC25A/CDK1
REACTOME_HEPARAN_SULFATE_HEPARIN_HS_GAG_METABOLISM	55	0.472	1.406	0.037	0.091	0.054	5335	tags=24%, list=10%, signal=21%	DCN/GPC6/VCAN/BGN/HPSE2/HS6ST3/CSPG4/HS3ST2/GPC5/HSPG2/SDC2/HS3ST3A1/HS3ST3B1
KEGG_VIRAL_MYOCARDITIS	68	0.457	1.401	0.037	0.091	0.054	14245	tags=46%, list=27%, signal=33%	MYH11/SGCA/LAMA2/SGCD/DMD/CD28/MYH10/CAV1/ITGAL/CD40LG/MYH2/CD86/ITGB2/MYH6/CD80/FYN/MYH8/MYH1/HLA-DQA2/HLA-DOA/SGCB/ICAM1/MYH13/SGCG/HLA-DOB/ABL1/ABL2/HLA-DQA1/MYH7/PRF1/HLA-DPA1
REACTOME_DOWNSTREAM_SIGNALING_OF_ACTIVATED_FGFR1	31	0.533	1.454	0.037	0.091	0.054	4526	tags=29%, list=9%, signal=27%	FLRT2/FGF10/FGF5/FGF2/FGF1/FLRT1/FGFR1/KL/FGF6
REACTOME_INFLAMMASOMES	20	0.576	1.453	0.038	0.093	0.055	7112	tags=40%, list=14%, signal=35%	NLRP3/P2RX7/BCL2/MEFV/TXNIP/NLRP1/NLRC4/PSTPIP1
REACTOME_SHC1_EVENTS_IN_EGFR_SIGNALING	14	-0.589	-1.697	0.038	0.093	0.055	5259	tags=36%, list=10%, signal=32%	EGF/KRAS/HRAS/AREG/EPGN
REACTOME_RHO_GTPASES_ACTIVATE_NADPH_OXIDASES	24	-0.432	-1.445	0.038	0.093	0.055	6569	tags=33%, list=13%, signal=29%	PRKCD/PRKCZ/MAPK3/CYBA/NOXA1/NOX1/S100A8/S100A9
REACTOME_HIV_LIFE_CYCLE	143	-0.508	-2.405	0.038	0.094	0.056	15350	tags=63%, list=29%, signal=45%	GTF2H4/GTF2H5/CCNK/GTF2B/TSG101/SUPT16H/POLR2D/NUP62/GTF2H3/UBC/ERCC2/GTF2F1/XRCC5/PDCD6IP/SUPT4H1/TCEA1/TAF12/SUPT5H/CHMP6/POM121/NUP50/VTA1/NMT1/NUP93/NUP43/XPO1/TAF15/GTF2A2/POLR2C/NUP54/VPS4A/UBB/NUP85/XRCC6/TAF11/NEDD4L/NUPL2/NUP205/POLR2K/NUP188/NELFB/SEH1L/CHMP4A/TAF9/MNAT1/NUP88/CHMP5/CDK7/CHMP2B/CHMP4B/TAF4/POLR2E/TAF5/VPS37C/TAF6/MVB12A/LIG1/CHMP2A/AAAS/SSRP1/SEC13/NDC1/VPS28/GTF2E2/RAN…
REACTOME_MITOTIC_G1_G1_S_PHASES	147	-0.596	-2.807	0.038	0.094	0.056	12346	tags=70%, list=24%, signal=54%	PSMA6/POLE/RPA4/PSMD6/PSMD10/CDK6/RBL1/E2F6/PPP2R3B/UBB/CDK4/PPP2R1A/PRIM1/LIN9/PSMC5/PSMC3/MCM8/PSMD7/MNAT1/PSMD12/CDK7/PRIM2/POLE3/PSMA1/PSMD1/FBXO5/DHFR/PSMD4/SKP2/PSMC1/PPP2R1B/CDC7/MCM5/CCNE2/PPP2R2A/CCND1/E2F4/SRC/PSMA5/TYMS/PSMD13/PSMC2/E2F5/ORC5/PSMA4/TFDP1/PSMB7/PSME3/PSMC6/PSMF1/PSMD8/PSMB1/HDAC1/PSMB6/PSMC4/POLA2/PSME1/UBA52/MYC/PSMB10/PSMA3/PSMD14/MCM2/PSMA7/POLE4/PSMB2/PSMA2/MCM4/PSM…
REACTOME_PROTEIN_LOCALIZATION	157	-0.614	-3.019	0.038	0.094	0.056	13281	tags=75%, list=25%, signal=56%	ASNA1/GRPEL2/PEX13/PITRM1/UBE2J2/PEX2/WRB/HSCB/ACO2/HACL1/PAOX/SLC25A17/COQ2/STX5/SCP2/PHYH/UBB/HSD17B4/PEX5/SAMM50/ACOX1/TOMM7/GSTK1/SGTA/SERP1/SLC25A6/NUDT19/PEX11B/ABCD3/HMGCL/TIMM21/PAM16/SLC25A13/EHHADH/PIPOX/BAG6/FXN/TOMM20/GDAP1/UBL4A/EMD/PXMP4/PEX10/CS/EPHX2/DHRS4/TIMM44/TIMM17A/COX19/DNAJC19/CHCHD4/TAZ/ACBD5/TIMM22/PMPCB/ACOT8/TIMM8A/PECR/PEX14/FIS1/CHCHD3/HSPA9/ALDH3A2/SEC61B/ECH1/AGXT/…
REACTOME_THE_CITRIC_ACID_TCA_CYCLE_AND_RESPIRATORY_ELECTRON_TRANSPORT	157	-0.636	-3.124	0.038	0.094	0.056	11691	tags=72%, list=22%, signal=56%	SLC16A1/ACO2/NDUFB5/SLC16A3/MT-ND3/COX11/MT-CYB/FAHD1/DLD/IDH3A/COX14/NDUFAF2/UQCRC2/ETFDH/MT-ND4/MT-CO1/SLC16A8/PDP2/NDUFA5/SUCLA2/MT-ND2/NDUFAF6/SURF1/NDUFA11/LDHA/CS/NDUFAF3/NDUFA10/SDHB/UQCR11/NDUFAF5/COX7A2L/MPC2/DLAT/MT-ATP6/NDUFV2/MPC1/ETFA/COX7C/NDUFA4/PPARD/MT-ND1/NDUFS2/ECSIT/NDUFA9/NDUFA8/COX16/GLO1/NDUFS5/NDUFB10/D2HGDH/NDUFA6/NDUFA2/NDUFB8/VDAC1/SDHD/IDH3G/L2HGDH/LRPPRC/NDUFV1/TACO1/…
KEGG_STEROID_HORMONE_BIOSYNTHESIS	54	-0.4	-1.619	0.039	0.095	0.057	2826	tags=31%, list=5%, signal=30%	HSD3B2/HSD17B8/UGT1A6/CYP3A5/HSD17B2/UGT1A9/AKR1C3/AKR1C2/HSD11B2/HSD17B3/UGT1A8/AKR1C4/HSD3B1/UGT1A7/SULT2B1/CYP17A1/UGT1A1
PID_RAC1_PATHWAY	54	-0.35	-1.416	0.039	0.095	0.057	9585	tags=33%, list=18%, signal=27%	BCAR1/RAC1/ARHGDIA/ARPC3/PAK1/ARPC4/MAP3K11/CFL1/MAP2K3/MAP2K6/BAIAP2/CYBA/RACGAP1/CDH1/IQGAP3/PIP5K1B/NOXA1/NOX1
BIOCARTA_RACC_PATHWAY	13	0.64	1.465	0.039	0.096	0.057	7358	tags=54%, list=14%, signal=46%	TRPC4/TRPC5/TRPC3/GUCY1A2/KCNQ5/ADCY1/KCNQ2
REACTOME_CD28_DEPENDENT_VAV1_PATHWAY	12	0.649	1.457	0.039	0.096	0.057	6163	tags=42%, list=12%, signal=37%	CD28/PAK3/CD86/CD80/FYN
REACTOME_G2_M_CHECKPOINTS	145	-0.62	-2.952	0.04	0.097	0.057	14320	tags=77%, list=27%, signal=56%	UBC/TOPBP1/TP53/YWHAG/BABAM1/PSMD5/CDK2/BARD1/YWHAB/UBE2N/HIST4H4/MCM6/PSMD9/RHNO1/ORC2/PSMA6/UBE2V2/PSMD6/PSMD10/UBB/PSMC5/PSMC3/RFC5/MCM8/PSMD7/PSMD12/BRCA1/HIST1H4J/PSMA1/PSMD1/SUMO1/BRCC3/PSMD4/PSMC1/RMI1/DNA2/H2BFS/CDC7/MCM5/BRIP1/YWHAZ/PSMA5/PSMD13/PSMC2/ORC5/PSMA4/PSMB7/HIST1H2BC/PSME3/PSMC6/PSMF1/HIST2H2BE/PSMD8/BLM/PSMB1/PSMB6/PSMC4/RAD9A/CLSPN/PSME1/UBA52/PSMB10/PSMA3/GTSE1/PSMD14/MCM2/…
REACTOME_METABOLISM_OF_STEROIDS	145	-0.38	-1.81	0.04	0.097	0.057	7186	tags=36%, list=14%, signal=31%	HMGCS1/ACOT8/HSD3B7/FDPS/RAN/SREBF2/SLC27A2/ABCC3/FDFT1/FDXR/HMGCR/PMVK/SLC27A5/HSD17B7/SREBF1/AMACR/SC5D/SLCO1B3/LRP2/LHB/FDX1/INSIG1/SQLE/NSDHL/FASN/MSMO1/ACAT2/HSD3B2/IDI1/MVK/SCD/HSD17B2/MVD/AKR1C3/TSPO/STARD3/ELOVL6/AKR1C2/HSD11B2/DHCR7/HSD17B3/DHCR24/EBP/CYP51A1/TM7SF2/GC/FABP6/AKR1C4/HSD3B1/AKR1B15/CYP17A1/ALB
REACTOME_PURINE_CATABOLISM	17	-0.522	-1.582	0.04	0.097	0.057	6617	tags=65%, list=13%, signal=57%	NUDT9/NT5C1B/GDA/PNP/NUDT5/NUDT15/NT5C/NUDT1/XDH/ITPA/DNPH1
REACTOME_TRANSLESION_SYNTHESIS_BY_POLK	17	-0.528	-1.598	0.04	0.097	0.057	11616	tags=59%, list=22%, signal=46%	MAD2L2/UBB/RFC5/UBA52/RFC4/RFC2/RPS27A/PCNA/RPA3/RFC3
REACTOME_BUTYRATE_RESPONSE_FACTOR_1_BRF1_BINDS_AND_DESTABILIZES_MRNA	16	-0.543	-1.606	0.04	0.097	0.058	15080	tags=69%, list=29%, signal=49%	AKT1/DIS3/YWHAB/EXOSC1/EXOSC9/EXOSC2/EXOSC3/EXOSC7/EXOSC8/EXOSC5/EXOSC4
PID_P53_REGULATION_PATHWAY	56	-0.405	-1.645	0.04	0.097	0.058	15080	tags=52%, list=29%, signal=37%	YY1/RCHY1/RASSF1/CSNK1D/AKT1/CSNK1G2/USP7/TP53/CDK2/PPP2CA/E4F1/RPL5/DAXX/CCNG1/NEDD8/SKP2/TRIM28/SMYD2/RPL11/PRMT5/RPL23/PRKCD/PPP1R13L/CSE1L/CHEK1/CHEK2/CCNA2/TP53AIP1/CDKN2A
REACTOME_DNA_DOUBLE_STRAND_BREAK_RESPONSE	56	-0.394	-1.598	0.04	0.097	0.058	15130	tags=59%, list=29%, signal=42%	PIAS4/RNF8/UBC/TP53/BABAM1/BARD1/UBE2N/HIST4H4/UBE2V2/PPP5C/UBB/BRCA1/HIST1H4J/SUMO1/BRCC3/H2BFS/HIST1H2BC/HIST2H2BE/UBA52/RPS27A/EYA2/CHEK2/HIST1H4H/HIST1H2BK/HIST1H2BJ/HIST3H2BB/HIST1H2BN/HIST1H2BD/KPNA2/HIST1H2BL/HIST1H4A/HIST1H4C/H2AFX
KEGG_GRAFT_VERSUS_HOST_DISEASE	37	0.498	1.403	0.041	0.099	0.059	16820	tags=62%, list=32%, signal=42%	IL6/CD28/IL2/CD86/KLRD1/CD80/IL1A/KIR3DL2/HLA-DQA2/IFNG/HLA-DOA/KIR2DL1/KIR3DL1/HLA-DOB/KIR2DL3/HLA-DQA1/FAS/PRF1/FASLG/HLA-DPA1/KLRC1/HLA-DPB1/HLA-DMB
REACTOME_FGFR1C_LIGAND_BINDING_AND_ACTIVATION	11	0.668	1.489	0.041	0.099	0.059	4526	tags=45%, list=9%, signal=42%	FGF5/FGF2/FGF1/FGFR1/FGF6
REACTOME_NUCLEOBASE_CATABOLISM	35	-0.39	-1.442	0.041	0.099	0.059	6617	tags=43%, list=13%, signal=37%	GDA/NT5M/PNP/NUDT5/NUDT15/NT5C3A/ENTPD6/NT5C/NUDT1/XDH/ITPA/DNPH1/ENTPD2/ENTPD3/ENTPD8
KEGG_ALZHEIMERS_DISEASE	151	-0.472	-2.252	0.042	0.099	0.059	8233	tags=50%, list=16%, signal=42%	BACE2/NDUFA10/CHP2/SDHB/UQCR11/COX7A2L/GRIN1/CHP1/CACNA1F/MT-ATP6/ITPR3/NDUFV2/COX7C/CDK5/BID/NDUFA4/NDUFS2/NDUFA9/NDUFA8/NDUFS5/NDUFB10/NDUFA6/NDUFA2/NDUFB8/CAPN1/SDHD/PSENEN/PLCB3/MAPK3/NDUFV1/NDUFB6/NDUFB7/UQCRB/UQCRFS1/NDUFB3/NDUFB2/NDUFS7/NDUFA7/COX6C/NDUFC2/SDHA/NDUFAB1/MT-CO2/NDUFB1/COX6B2/NDUFB4/NDUFB9/MT-CO3/NDUFS3/NDUFA1/COX7A2/UQCRQ/UQCR10/COX4I1/GAPDH/COX7B/NDUFA3/HSD17B10/NDUFS8/NDUF…
REACTOME_INFLUENZA_INFECTION	151	-0.693	-3.308	0.042	0.099	0.059	11808	tags=79%, list=23%, signal=61%	CANX/NUP93/NUP43/XPO1/KPNB1/POLR2C/NUP54/NUP85/RPL5/RPL22/NUPL2/NUP205/POLR2K/NUP188/RPS27/SEH1L/NUP88/SLC25A6/HSPA1A/RPL15/CALR/RPL26/RPL41/KPNA7/POLR2E/RPL4/RPL10/RPL36AL/RPL10A/RPL21/GRSF1/RPL13A/RPL3/RPL11/RPL27/AAAS/RPS9/SEC13/RPS15A/RPS3A/RPL23/NDC1/RPL17/RPS4X/RPS8/RPS20/RAN/RPL26L1/RPL39/POLR2G/RPS25/RPL13/RPS24/RPL9/UBA52/GTF2F2/RPL7/RPL35A/RPS11/RPL30/RPS13/RPS14/NUP35/RPL24/RPL34/CLTA/…
REACTOME_INHIBITION_OF_REPLICATION_INITIATION_OF_DAMAGED_DNA_BY_RB1_E2F1	13	-0.582	-1.657	0.042	0.099	0.059	15391	tags=77%, list=30%, signal=54%	POLA1/PPP2CA/PPP2R3B/PPP2R1A/PRIM1/PRIM2/PPP2R1B/TFDP1/POLA2/E2F1
REACTOME_REGULATION_OF_TP53_ACTIVITY	156	-0.348	-1.7	0.042	0.099	0.059	15080	tags=50%, list=29%, signal=36%	AKT1/PRKAG1/SUPT16H/MBD3/UBC/USP7/TOPBP1/STK11/TP53/POU4F1/CDK2/BARD1/TAF12/PPP2CA/RHNO1/RBBP7/GATAD2A/TAF15/MAPKAPK5/PPP1R13B/RFFL/UBB/PPP2R1A/BRD7/TP73/TAF11/ING5/DAXX/CSNK2A1/MTA2/RFC5/ING2/TAF9/PIP4K2C/CCNG1/BRCA1/TAF4/RMI1/DNA2/PPP2R1B/TAF5/SMYD2/TAF6/PRR5/BRIP1/TP63/MLST8/TP53RK/SSRP1/PRMT5/EHMT2/BLM/HDAC1/CDK5/NOC2L/RAD9A/HDAC2/UBA52/PPP1R13L/SETD9/RFC4/RFC2/RPS27A/MAP2K6/TAF10/EXO1/CHEK1/…
REACTOME_TP53_REGULATES_TRANSCRIPTION_OF_GENES_INVOLVED_IN_CYTOCHROME_C_RELEASE	19	-0.493	-1.563	0.042	0.099	0.059	11344	tags=63%, list=22%, signal=49%	PPP1R13B/BAX/TP73/BBC3/STEAP3/TRIAP1/TP63/BID/PMAIP1/AIFM2/PRELID1/TP53AIP1
REACTOME_MASTL_FACILITATES_MITOTIC_PROGRESSION	10	-0.632	-1.659	0.043	0.102	0.061	13127	tags=90%, list=25%, signal=67%	PPP2CB/PPP2R2D/PPP2CA/PPP2R1A/ENSA/MASTL/PPP2R1B/CCNB1/CDK1
REACTOME_DNA_DOUBLE_STRAND_BREAK_REPAIR	144	-0.49	-2.298	0.043	0.102	0.061	14457	tags=61%, list=28%, signal=44%	POLL/UBC/TOPBP1/PALB2/PPP4R2/TP53/XRCC5/BABAM1/CDK2/BARD1/UBE2N/HIST4H4/LIG3/PARP1/RHNO1/MUS81/UBE2V2/POLE/PPP5C/RAD51C/UBB/XRCC1/XRCC6/SUMO2/POLD3/RFC5/SLX1A/TDP1/PARP2/BRCA1/POLE3/HIST1H4J/SUMO1/BRCC3/RMI1/DNA2/H2BFS/PAXIP1/XRCC3/GEN1/BRIP1/TIMELESS/POLD1/TIPIN/POLD4/HIST1H2BC/EME2/HIST2H2BE/POLM/BLM/RAD9A/RAD51/CLSPN/BRCA2/UBA52/SLX1B/POLE4/RFC4/POLQ/RFC2/RPS27A/EXO1/XRCC2/CHEK1/EYA2/CHEK2/PPP…
REACTOME_FATTY_ACYL_COA_BIOSYNTHESIS	31	-0.402	-1.441	0.043	0.102	0.061	5150	tags=45%, list=10%, signal=41%	ACSF3/HSD17B12/ACSL3/OLAH/ELOVL1/ELOVL3/ACSL5/FASN/HSD17B8/SLC25A1/SCD/TECR/ELOVL6/HSD17B3
REACTOME_HSF1_ACTIVATION	31	-0.397	-1.422	0.043	0.102	0.061	11141	tags=61%, list=21%, signal=48%	UBB/DEDD2/HSPA1A/HSPH1/VCP/RLN1/HSBP1/PTGES3/HSPB1/FKBP4/HSF1/TNFRSF21/YWHAE/HSP90AA1/HSP90AB1/MRPL18/DNAJB1/RPA3/HSPA1B
REACTOME_METABOLISM_OF_STEROID_HORMONES	31	-0.395	-1.418	0.043	0.102	0.061	3913	tags=35%, list=8%, signal=33%	LHB/FDX1/HSD3B2/HSD17B2/TSPO/STARD3/HSD11B2/HSD17B3/HSD3B1/AKR1B15/CYP17A1
REACTOME_RHO_GTPASES_ACTIVATE_IQGAPS	31	-0.394	-1.412	0.043	0.102	0.061	8971	tags=42%, list=17%, signal=35%	IQGAP2/RAC1/ACTG1/TUBB8/TUBAL3/TUBA4A/CDH1/TUBA1C/MEN1/TUBB2A/IQGAP3/TUBB4B/TUBA3C
REACTOME_S_PHASE	158	-0.579	-2.815	0.043	0.102	0.061	12346	tags=67%, list=24%, signal=51%	PSMA6/POLE/ANAPC15/PSMD6/PSMD10/ANAPC2/CDC16/ESCO1/CDC26/UBB/CDK4/PRIM1/LIN9/RBX1/PSMC5/POLD3/PSMC3/RFC5/MCM8/PSMD7/MNAT1/PSMD12/CDK7/PRIM2/RAD21/POLE3/PSMA1/PSMD1/ANAPC7/PSMD4/SKP2/PSMC1/DNA2/MCM5/CCNE2/CCND1/LIG1/E2F4/POLD1/PSMA5/PSMD13/PSMC2/POLD4/E2F5/ORC5/PSMA4/TFDP1/PSMB7/PSME3/PSMC6/PSMF1/PSMD8/GINS3/PSMB1/PSMB6/PSMC4/POLA2/PSME1/UBA52/MYC/PSMB10/PSMA3/PSMD14/MCM2/PSMA7/POLE4/PSMB2/PSMA2/R…
REACTOME_TRANSFERRIN_ENDOCYTOSIS_AND_RECYCLING	31	-0.401	-1.439	0.043	0.102	0.061	12116	tags=45%, list=23%, signal=35%	HFE/ATP6V1E2/TCIRG1/ATP6V0C/ATP6AP1/ATP6V1G1/TFRC/STEAP3/ATP6V1F/ATP6V0B/TFR2/TF/ATP6V1C2/ATP6V0A4
PID_FOXM1_PATHWAY	40	-0.373	-1.415	0.044	0.104	0.061	6997	tags=52%, list=13%, signal=45%	GSK3A/SKP2/CCND1/FOXM1/BRCA2/CENPF/MYC/CHEK2/CDC25B/CCNB2/NEK2/CCNB1/CCNA2/CKS1B/CDK1/PLK1/CENPA/BIRC5/AURKB/CDKN2A/CCNE1
REACTOME_MAP2K_AND_MAPK_ACTIVATION	40	-0.375	-1.424	0.044	0.104	0.061	48	tags=32%, list=0%, signal=32%	CSK/ACTG1/SRC/PEBP1/LAMTOR2/MAP2K2/MAPK3/KRAS/CNKSR1/HRAS/FGB/FGA/FGG
REACTOME_P75NTR_REGULATES_AXONOGENESIS	10	0.668	1.453	0.044	0.104	0.061	8480	tags=50%, list=16%, signal=42%	NGFR/NGF/MAG/MCF2/OMG
REACTOME_AUTOPHAGY	104	-0.343	-1.496	0.044	0.104	0.062	15044	tags=46%, list=29%, signal=33%	HSPA8/PRKAG1/TSG101/ATG9A/ATG4A/UBC/LAMTOR1/ATG16L1/CHMP6/LAMTOR3/PLIN3/UBB/ATG4B/TOMM7/CSNK2A1/CHMP4A/MTMR14/CHMP2B/CHMP4B/RHEB/DYNLL1/TOMM20/FUNDC1/VPS37C/WDR45B/MVB12A/CHMP2A/SRC/MLST8/LAMTOR5/PGAM5/VPS28/LAMTOR2/UBA52/VDAC1/TOMM22/VPS37B/RPS27A/HSP90AA1/HSP90AB1/ATG4D/VPS37D/LAMTOR4/TOMM5/ATG9B/CSNK2B/CHMP4C/TOMM40
REACTOME_NICOTINAMIDE_SALVAGING	16	0.607	1.47	0.045	0.105	0.062	9728	tags=31%, list=19%, signal=25%	PTGIS/NNMT/CYP8B1/RNLS/PTGS2
REACTOME_FORMATION_OF_TUBULIN_FOLDING_INTERMEDIATES_BY_CCT_TRIC	26	-0.42	-1.435	0.045	0.105	0.062	7844	tags=54%, list=15%, signal=46%	CCT2/CCT6A/TCP1/CCT4/CCT8/CCT7/CCT5/TUBAL3/TUBA4A/CCT3/TUBA1C/TUBB2A/TUBB4B/TUBA3C
BIOCARTA_RB_PATHWAY	13	-0.578	-1.645	0.045	0.106	0.063	4458	tags=62%, list=9%, signal=56%	TP53/CDK2/CDK4/CHEK1/CDC25B/CDC25C/CDC25A/CDK1
PID_CERAMIDE_PATHWAY	44	-0.38	-1.477	0.046	0.107	0.063	16901	tags=55%, list=32%, signal=37%	MAP2K1/CRADD/PRKRA/AKT1/PAWR/RELA/TRADD/FADD/BIRC3/CASP8/BAX/BAD/TRAF2/SPHK2/BID/MAP2K2/PRKCD/PRKCZ/AIFM1/MYC/MAPK3/EGF/CYCS/SMPD3
BIOCARTA_INTEGRIN_PATHWAY	34	0.51	1.419	0.046	0.107	0.063	7866	tags=29%, list=15%, signal=25%	ACTN2/PPP1R12B/TNS1/CAV1/ACTN3/ACTA1/FYN/TLN1/ACTN1/VCL
REACTOME_MRNA_DECAY_BY_5_TO_3_EXORIBONUCLEASE	14	-0.556	-1.6	0.046	0.107	0.063	8747	tags=50%, list=17%, signal=42%	PATL1/LSM6/LSM2/LSM3/LSM7/LSM5/LSM4
BIOCARTA_LONGEVITY_PATHWAY	15	0.613	1.466	0.046	0.108	0.064	12079	tags=53%, list=23%, signal=41%	IGF1/GHR/SOD3/PIK3CG/GH1/PIK3R1/IGF1R/PIK3CA
REACTOME_GAP_JUNCTION_ASSEMBLY	37	-0.384	-1.438	0.047	0.108	0.064	5867	tags=35%, list=11%, signal=31%	TUBAL3/GJB7/TUBA4A/TUBA1C/TUBB2A/GJB1/GJB3/GJB2/TUBB4B/GJA3/GJB5/TUBA3C/GJB6
REACTOME_SIGNALING_BY_TYPE_1_INSULIN_LIKE_GROWTH_FACTOR_1_RECEPTOR_IGF1R	54	0.461	1.373	0.047	0.108	0.064	12079	tags=41%, list=23%, signal=31%	CILP/IGF1/FGF7/FGF10/FGF5/IRS4/FGF2/FLT3/FGF1/FGFR1/KL/FGF6/FGF16/IGF2/PIK3R1/FLT3LG/GAB1/IGF1R/FGF9/TLR9/IRS1/PIK3CA
PID_WNT_SIGNALING_PATHWAY	27	0.537	1.442	0.047	0.108	0.064	11071	tags=48%, list=21%, signal=38%	RSPO1/ROR2/CTHRC1/IGFBP4/WNT2/FZD4/FZD8/FZD1/WNT5A/FZD7/WIF1/WNT7A/FZD2
KEGG_AMINO_SUGAR_AND_NUCLEOTIDE_SUGAR_METABOLISM	43	-0.372	-1.436	0.047	0.108	0.064	8920	tags=37%, list=17%, signal=31%	NANP/MPI/GFPT1/GMPPB/GALT/GNPNAT1/NANS/GMDS/GALK1/GMPPA/GPI/TSTA3/CMAS/HK2/GALE/CHIA
PID_ANTHRAX_PATHWAY	18	0.585	1.438	0.047	0.109	0.065	6456	tags=28%, list=12%, signal=24%	PGR/ANTXR1/VCAM1/ANTXR2/NLRP1
BIOCARTA_CTL_PATHWAY	13	0.633	1.45	0.047	0.109	0.065	14183	tags=77%, list=27%, signal=56%	ITGAL/CD3G/ITGB2/CD247/CD3E/ICAM1/CD3D/FAS/PRF1/FASLG
SA_G1_AND_S_PHASES	15	-0.537	-1.553	0.048	0.111	0.066	14184	tags=73%, list=27%, signal=53%	ARF3/TP53/CDK2/CDK4/CCND1/ARF1/CFL1/NXT1/E2F2/E2F1/CDKN2A
REACTOME_CS_DS_DEGRADATION	14	0.616	1.441	0.048	0.111	0.066	3753	tags=36%, list=7%, signal=33%	DCN/VCAN/BGN/CSPG4/ARSB
BIOCARTA_IL7_PATHWAY	16	0.602	1.459	0.049	0.112	0.066	12596	tags=56%, list=24%, signal=43%	IL7R/PIK3CG/BCL2/JAK3/FYN/PIK3R1/STAT5B/PIK3CA/STAT5A
REACTOME_TRISTETRAPROLIN_TTP_ZFP36_BINDS_AND_DESTABILIZES_MRNA	16	-0.532	-1.573	0.049	0.113	0.067	10266	tags=62%, list=20%, signal=50%	DIS3/YWHAB/EXOSC1/EXOSC9/EXOSC2/EXOSC3/EXOSC7/EXOSC8/EXOSC5/EXOSC4
