# Supplementary material for: LncRNA MSC-AS1 Is a Diagnostic Biomarker and Predicts Poor Prognosis in Patients With Gastric Cancer by Integrated Bioinformatics Analysis
Source: Front Med (Lausanne). 2021 Dec 2;8:795427. doi: 10.3389/fmed.2021.795427 (PMC8674534; doi:10.3389/fmed.2021.795427)
Supplement: Supplementary file 5 [file Data_Sheet_4.CSV]

node1	node2	node1_external_id	node2_external_id	neighborhood_on_chromosome	gene_fusion	phylogenetic_cooccurrence	coexpression	experimentally_determined_interaction	database_annotated	automated_textmining	combined_score
TAC1	TACR2	9606.ENSP00000321106	9606.ENSP00000362403	0	0	0	0.061	0.667	0.9	0.983	0.999
TAC1	TACR2	9606.ENSP00000321106	9606.ENSP00000362403	0	0	0	0.061	0.667	0.9	0.983	0.999
VIPR2	VIP	9606.ENSP00000262178	9606.ENSP00000356213	0	0	0	0.062	0.466	0.9	0.951	0.997
VIPR2	VIP	9606.ENSP00000262178	9606.ENSP00000356213	0	0	0	0.062	0.466	0.9	0.951	0.997
VIPR2	ADCYAP1	9606.ENSP00000262178	9606.ENSP00000462647	0	0	0	0	0.52	0.9	0.896	0.994
VIPR2	ADCYAP1	9606.ENSP00000262178	9606.ENSP00000462647	0	0	0	0	0.52	0.9	0.896	0.994
FABP4	ADIPOQ	9606.ENSP00000256104	9606.ENSP00000389814	0	0	0	0.186	0	0.9	0.879	0.989
FABP4	ADIPOQ	9606.ENSP00000256104	9606.ENSP00000389814	0	0	0	0.186	0	0.9	0.879	0.989
MYH11	ACTG2	9606.ENSP00000379616	9606.ENSP00000386857	0	0	0	0.566	0.325	0.9	0.596	0.986
MYH11	ACTG2	9606.ENSP00000379616	9606.ENSP00000386857	0	0	0	0.566	0.325	0.9	0.596	0.986
LDB3	ACTN2	9606.ENSP00000401437	9606.ENSP00000443495	0	0	0	0.542	0.718	0	0.881	0.983
LDB3	ACTN2	9606.ENSP00000401437	9606.ENSP00000443495	0	0	0	0.542	0.718	0	0.881	0.983
GLP2R	GCG	9606.ENSP00000262441	9606.ENSP00000387662	0	0	0	0	0.379	0.9	0.706	0.98
GLP2R	GCG	9606.ENSP00000262441	9606.ENSP00000387662	0	0	0	0	0.379	0.9	0.706	0.98
MYLK	MYH11	9606.ENSP00000353452	9606.ENSP00000379616	0	0	0	0.256	0.193	0.9	0.686	0.978
MYLK	MYH11	9606.ENSP00000353452	9606.ENSP00000379616	0	0	0	0.256	0.193	0.9	0.686	0.978
FABP4	PLIN1	9606.ENSP00000256104	9606.ENSP00000300055	0	0	0	0.159	0	0.9	0.715	0.973
FABP4	PLIN1	9606.ENSP00000256104	9606.ENSP00000300055	0	0	0	0.159	0	0.9	0.715	0.973
GCG	ADCYAP1	9606.ENSP00000387662	9606.ENSP00000462647	0	0	0	0	0	0.9	0.726	0.971
GCG	ADCYAP1	9606.ENSP00000387662	9606.ENSP00000462647	0	0	0	0	0	0.9	0.726	0.971
LMOD1	ACTG2	9606.ENSP00000356257	9606.ENSP00000386857	0	0	0	0.156	0.413	0.9	0.404	0.966
LMOD1	ACTG2	9606.ENSP00000356257	9606.ENSP00000386857	0	0	0	0.156	0.413	0.9	0.404	0.966
OGN	OMD	9606.ENSP00000262551	9606.ENSP00000364700	0	0	0	0.51	0	0.9	0.854	0.964
OGN	OMD	9606.ENSP00000262551	9606.ENSP00000364700	0	0	0	0.51	0	0.9	0.854	0.964
VIPR2	GCG	9606.ENSP00000262178	9606.ENSP00000387662	0	0	0	0	0	0.9	0.645	0.963
VIPR2	GCG	9606.ENSP00000262178	9606.ENSP00000387662	0	0	0	0	0	0.9	0.645	0.963
MYLK	ACTG2	9606.ENSP00000353452	9606.ENSP00000386857	0	0	0	0.185	0.186	0.9	0.495	0.962
MYLK	ACTG2	9606.ENSP00000353452	9606.ENSP00000386857	0	0	0	0.185	0.186	0.9	0.495	0.962
TAC1	GCG	9606.ENSP00000321106	9606.ENSP00000387662	0	0	0	0	0	0.9	0.63	0.961
TAC1	GCG	9606.ENSP00000321106	9606.ENSP00000387662	0	0	0	0	0	0.9	0.63	0.961
PCSK1	GCG	9606.ENSP00000308024	9606.ENSP00000387662	0	0	0	0	0	0.9	0.572	0.955
PCSK1	GCG	9606.ENSP00000308024	9606.ENSP00000387662	0	0	0	0	0	0.9	0.572	0.955
LMOD1	MYH11	9606.ENSP00000356257	9606.ENSP00000379616	0	0	0	0.297	0	0.9	0.412	0.955
LMOD1	MYH11	9606.ENSP00000356257	9606.ENSP00000379616	0	0	0	0.297	0	0.9	0.412	0.955
ADRB3	GCG	9606.ENSP00000343782	9606.ENSP00000387662	0	0	0	0	0	0.9	0.511	0.949
ADRB3	GCG	9606.ENSP00000343782	9606.ENSP00000387662	0	0	0	0	0	0.9	0.511	0.949
TAC1	HTR2A	9606.ENSP00000321106	9606.ENSP00000437737	0	0	0	0.097	0	0.9	0.45	0.946
TAC1	HTR2A	9606.ENSP00000321106	9606.ENSP00000437737	0	0	0	0.097	0	0.9	0.45	0.946
DES	ACTN2	9606.ENSP00000363071	9606.ENSP00000443495	0	0	0	0.18	0.064	0.9	0.385	0.946
DES	ACTN2	9606.ENSP00000363071	9606.ENSP00000443495	0	0	0	0.18	0.064	0.9	0.385	0.946
ADRB3	VIP	9606.ENSP00000343782	9606.ENSP00000356213	0	0	0	0	0	0.9	0.475	0.945
ADRB3	VIP	9606.ENSP00000343782	9606.ENSP00000356213	0	0	0	0	0	0.9	0.475	0.945
MYLK	LMOD1	9606.ENSP00000353452	9606.ENSP00000356257	0	0	0	0.177	0	0.9	0.336	0.94
MYLK	LMOD1	9606.ENSP00000353452	9606.ENSP00000356257	0	0	0	0.177	0	0.9	0.336	0.94
GLP2R	VIP	9606.ENSP00000262441	9606.ENSP00000356213	0	0	0	0.07	0.176	0.9	0.302	0.939
GLP2R	VIP	9606.ENSP00000262441	9606.ENSP00000356213	0	0	0	0.07	0.176	0.9	0.302	0.939
ADH1B	AOX1	9606.ENSP00000306606	9606.ENSP00000363832	0	0	0	0.108	0	0.9	0.367	0.938
ADH1B	AOX1	9606.ENSP00000306606	9606.ENSP00000363832	0	0	0	0.108	0	0.9	0.367	0.938
OGN	PRELP	9606.ENSP00000262551	9606.ENSP00000343924	0	0	0	0.12	0	0.9	0.806	0.935
OGN	PRELP	9606.ENSP00000262551	9606.ENSP00000343924	0	0	0	0.12	0	0.9	0.806	0.935
OGN	KERA	9606.ENSP00000262551	9606.ENSP00000266719	0	0	0	0.062	0	0.9	0.856	0.933
OGN	KERA	9606.ENSP00000262551	9606.ENSP00000266719	0	0	0	0.062	0	0.9	0.856	0.933
GAS1	BOC	9606.ENSP00000298743	9606.ENSP00000418663	0	0	0	0.131	0	0.8	0.642	0.932
GAS1	BOC	9606.ENSP00000298743	9606.ENSP00000418663	0	0	0	0.131	0	0.8	0.642	0.932
GLP2R	ADCYAP1	9606.ENSP00000262441	9606.ENSP00000462647	0	0	0	0	0.26	0.9	0.143	0.931
GLP2R	ADCYAP1	9606.ENSP00000262441	9606.ENSP00000462647	0	0	0	0	0.26	0.9	0.143	0.931
VIP	ADCYAP1	9606.ENSP00000356213	9606.ENSP00000462647	0	0	0	0.113	0	0.9	0.935	0.929
VIP	ADCYAP1	9606.ENSP00000356213	9606.ENSP00000462647	0	0	0	0.113	0	0.9	0.935	0.929
CILP	IGF1	9606.ENSP00000261883	9606.ENSP00000302665	0	0	0	0.104	0	0.9	0.259	0.927
CILP	IGF1	9606.ENSP00000261883	9606.ENSP00000302665	0	0	0	0.104	0	0.9	0.259	0.927
VIP	GCG	9606.ENSP00000356213	9606.ENSP00000387662	0	0	0	0	0	0.9	0.819	0.927
VIP	GCG	9606.ENSP00000356213	9606.ENSP00000387662	0	0	0	0	0	0.9	0.819	0.927
SLC18A3	CHRM2	9606.ENSP00000363229	9606.ENSP00000399745	0	0	0	0.062	0	0.9	0.247	0.923
SLC18A3	CHRM2	9606.ENSP00000363229	9606.ENSP00000399745	0	0	0	0.062	0	0.9	0.247	0.923
TAC1	VIP	9606.ENSP00000321106	9606.ENSP00000356213	0	0	0	0.125	0	0	0.913	0.921
TAC1	VIP	9606.ENSP00000321106	9606.ENSP00000356213	0	0	0	0.125	0	0	0.913	0.921
PENK	NPY5R	9606.ENSP00000324248	9606.ENSP00000423917	0	0	0	0.111	0	0.9	0.186	0.921
PENK	NPY5R	9606.ENSP00000324248	9606.ENSP00000423917	0	0	0	0.111	0	0.9	0.186	0.921
SLC5A7	SLC18A3	9606.ENSP00000264047	9606.ENSP00000363229	0	0	0	0.479	0	0	0.853	0.92
SLC5A7	SLC18A3	9606.ENSP00000264047	9606.ENSP00000363229	0	0	0	0.479	0	0	0.853	0.92
COL8A1	COL14A1	9606.ENSP00000261037	9606.ENSP00000297848	0	0	0	0.062	0	0.9	0.462	0.918
COL8A1	COL14A1	9606.ENSP00000261037	9606.ENSP00000297848	0	0	0	0.062	0	0.9	0.462	0.918
ADRB3	ADCYAP1	9606.ENSP00000343782	9606.ENSP00000462647	0	0	0	0	0	0.9	0.188	0.915
ADRB3	ADCYAP1	9606.ENSP00000343782	9606.ENSP00000462647	0	0	0	0	0	0.9	0.188	0.915
COL8A1	COL19A1	9606.ENSP00000261037	9606.ENSP00000480474	0	0	0.335	0.062	0	0.9	0.155	0.914
COL8A1	COL19A1	9606.ENSP00000261037	9606.ENSP00000480474	0	0	0.335	0.062	0	0.9	0.155	0.914
IGF1	ACTN2	9606.ENSP00000302665	9606.ENSP00000443495	0	0	0	0	0	0.9	0.182	0.914
IGF1	ACTN2	9606.ENSP00000302665	9606.ENSP00000443495	0	0	0	0	0	0.9	0.182	0.914
PRELP	OMD	9606.ENSP00000343924	9606.ENSP00000364700	0	0	0	0.078	0	0.9	0.776	0.914
PRELP	OMD	9606.ENSP00000343924	9606.ENSP00000364700	0	0	0	0.078	0	0.9	0.776	0.914
PTGFR	TACR2	9606.ENSP00000359793	9606.ENSP00000362403	0	0	0	0	0	0.9	0.179	0.914
PTGFR	TACR2	9606.ENSP00000359793	9606.ENSP00000362403	0	0	0	0	0	0.9	0.179	0.914
GCG	HTR2A	9606.ENSP00000387662	9606.ENSP00000437737	0	0	0	0.062	0	0.9	0.165	0.914
GCG	HTR2A	9606.ENSP00000387662	9606.ENSP00000437737	0	0	0	0.062	0	0.9	0.165	0.914
PENK	CHRM2	9606.ENSP00000324248	9606.ENSP00000399745	0	0	0	0.103	0	0.9	0.092	0.911
PENK	CHRM2	9606.ENSP00000324248	9606.ENSP00000399745	0	0	0	0.103	0	0.9	0.092	0.911
COL14A1	COL19A1	9606.ENSP00000297848	9606.ENSP00000480474	0	0	0	0	0	0.9	0.289	0.91
COL14A1	COL19A1	9606.ENSP00000297848	9606.ENSP00000480474	0	0	0	0	0	0.9	0.289	0.91
GRIA1	ACTN2	9606.ENSP00000428994	9606.ENSP00000443495	0	0	0	0.096	0.05	0.9	0.085	0.91
GRIA1	ACTN2	9606.ENSP00000428994	9606.ENSP00000443495	0	0	0	0.096	0.05	0.9	0.085	0.91
KERA	PRELP	9606.ENSP00000266719	9606.ENSP00000343924	0	0	0.444	0.059	0	0.9	0.787	0.908
KERA	PRELP	9606.ENSP00000266719	9606.ENSP00000343924	0	0	0.444	0.059	0	0.9	0.787	0.908
AGTR2	CHRM2	9606.ENSP00000360973	9606.ENSP00000399745	0	0	0	0.077	0	0.9	0.087	0.908
AGTR2	CHRM2	9606.ENSP00000360973	9606.ENSP00000399745	0	0	0	0.077	0	0.9	0.087	0.908
CNN1	ACTG2	9606.ENSP00000252456	9606.ENSP00000386857	0	0	0	0.791	0.158	0	0.517	0.907
CNN1	ACTG2	9606.ENSP00000252456	9606.ENSP00000386857	0	0	0	0.791	0.158	0	0.517	0.907
VIPR2	GLP2R	9606.ENSP00000262178	9606.ENSP00000262441	0	0	0	0.064	0	0.9	0.382	0.907
VIPR2	GLP2R	9606.ENSP00000262178	9606.ENSP00000262441	0	0	0	0.064	0	0.9	0.382	0.907
KERA	OMD	9606.ENSP00000266719	9606.ENSP00000364700	0	0	0	0	0	0.9	0.666	0.907
KERA	OMD	9606.ENSP00000266719	9606.ENSP00000364700	0	0	0	0	0	0.9	0.666	0.907
CCL19	AGTR2	9606.ENSP00000308815	9606.ENSP00000360973	0	0	0	0	0	0.9	0.107	0.906
CCL19	AGTR2	9606.ENSP00000308815	9606.ENSP00000360973	0	0	0	0	0	0.9	0.107	0.906
TACR2	GCG	9606.ENSP00000362403	9606.ENSP00000387662	0	0	0	0	0	0.9	0.103	0.906
TACR2	GCG	9606.ENSP00000362403	9606.ENSP00000387662	0	0	0	0	0	0.9	0.103	0.906
PTGFR	HTR2A	9606.ENSP00000359793	9606.ENSP00000437737	0	0	0	0	0	0.9	0.096	0.905
PTGFR	HTR2A	9606.ENSP00000359793	9606.ENSP00000437737	0	0	0	0	0	0.9	0.096	0.905
VIPR2	ADRB3	9606.ENSP00000262178	9606.ENSP00000343782	0	0	0	0	0	0.9	0.08	0.904
VIPR2	ADRB3	9606.ENSP00000262178	9606.ENSP00000343782	0	0	0	0	0	0.9	0.08	0.904
TAC1	PTGFR	9606.ENSP00000321106	9606.ENSP00000359793	0	0	0	0	0	0.9	0.083	0.904
TAC1	PTGFR	9606.ENSP00000321106	9606.ENSP00000359793	0	0	0	0	0	0.9	0.083	0.904
PENK	CHRDL1	9606.ENSP00000324248	9606.ENSP00000361112	0	0	0	0.084	0	0.9	0	0.904
PENK	CHRDL1	9606.ENSP00000324248	9606.ENSP00000361112	0	0	0	0.084	0	0.9	0	0.904
TACR2	HTR2A	9606.ENSP00000362403	9606.ENSP00000437737	0	0	0	0.061	0	0.9	0.099	0.904
TACR2	HTR2A	9606.ENSP00000362403	9606.ENSP00000437737	0	0	0	0.061	0	0.9	0.099	0.904
CHRM2	NPY5R	9606.ENSP00000399745	9606.ENSP00000423917	0	0	0	0.062	0	0.9	0.084	0.904
CHRM2	NPY5R	9606.ENSP00000399745	9606.ENSP00000423917	0	0	0	0.062	0	0.9	0.084	0.904
PENK	AGTR2	9606.ENSP00000324248	9606.ENSP00000360973	0	0	0	0.061	0	0.9	0.054	0.903
PENK	AGTR2	9606.ENSP00000324248	9606.ENSP00000360973	0	0	0	0.061	0	0.9	0.054	0.903
AGTR2	NPY5R	9606.ENSP00000360973	9606.ENSP00000423917	0	0	0	0	0	0.9	0.125	0.903
AGTR2	NPY5R	9606.ENSP00000360973	9606.ENSP00000423917	0	0	0	0	0	0.9	0.125	0.903
GLP2R	ADRB3	9606.ENSP00000262441	9606.ENSP00000343782	0	0	0	0	0	0.9	0.064	0.902
GLP2R	ADRB3	9606.ENSP00000262441	9606.ENSP00000343782	0	0	0	0	0	0.9	0.064	0.902
THSD7B	ADAMTS16	9606.ENSP00000272643	9606.ENSP00000274181	0	0	0	0	0	0.9	0.043	0.9
THSD7B	ADAMTS16	9606.ENSP00000272643	9606.ENSP00000274181	0	0	0	0	0	0.9	0.043	0.9
CCL19	NPY5R	9606.ENSP00000308815	9606.ENSP00000423917	0	0	0	0	0	0.9	0	0.9
CCL19	NPY5R	9606.ENSP00000308815	9606.ENSP00000423917	0	0	0	0	0	0.9	0	0.9
CCL19	CHRM2	9606.ENSP00000308815	9606.ENSP00000399745	0	0	0	0	0	0.9	0	0.9
CCL19	CHRM2	9606.ENSP00000308815	9606.ENSP00000399745	0	0	0	0	0	0.9	0	0.9
CCL19	PENK	9606.ENSP00000308815	9606.ENSP00000324248	0	0	0	0	0	0.9	0	0.9
CCL19	PENK	9606.ENSP00000308815	9606.ENSP00000324248	0	0	0	0	0	0.9	0	0.9
PTGFR	GCG	9606.ENSP00000359793	9606.ENSP00000387662	0	0	0	0	0	0.9	0	0.9
PTGFR	GCG	9606.ENSP00000359793	9606.ENSP00000387662	0	0	0	0	0	0.9	0	0.9
GAS1	PTCH2	9606.ENSP00000298743	9606.ENSP00000361266	0	0	0	0	0	0.8	0.508	0.897
GAS1	PTCH2	9606.ENSP00000298743	9606.ENSP00000361266	0	0	0	0	0	0.8	0.508	0.897
CNN1	MYH11	9606.ENSP00000252456	9606.ENSP00000379616	0	0	0	0.572	0	0	0.76	0.893
CNN1	MYH11	9606.ENSP00000252456	9606.ENSP00000379616	0	0	0	0.572	0	0	0.76	0.893
PTCH2	BOC	9606.ENSP00000361266	9606.ENSP00000418663	0	0	0	0	0	0.8	0.443	0.883
PTCH2	BOC	9606.ENSP00000361266	9606.ENSP00000418663	0	0	0	0	0	0.8	0.443	0.883
MYOC	CYP1B1	9606.ENSP00000037502	9606.ENSP00000478561	0	0	0	0	0	0	0.856	0.857
MYOC	CYP1B1	9606.ENSP00000037502	9606.ENSP00000478561	0	0	0	0	0	0	0.856	0.857
IGF1	ADIPOQ	9606.ENSP00000302665	9606.ENSP00000389814	0	0	0	0.075	0	0	0.843	0.849
IGF1	ADIPOQ	9606.ENSP00000302665	9606.ENSP00000389814	0	0	0	0.075	0	0	0.843	0.849
PLIN1	PLIN4	9606.ENSP00000300055	9606.ENSP00000301286	0	0	0	0.231	0	0	0.8	0.84
PLIN1	PLIN4	9606.ENSP00000300055	9606.ENSP00000301286	0	0	0	0.231	0	0	0.8	0.84
GCG	ADIPOQ	9606.ENSP00000387662	9606.ENSP00000389814	0	0	0	0	0	0	0.824	0.824
GCG	ADIPOQ	9606.ENSP00000387662	9606.ENSP00000389814	0	0	0	0	0	0	0.824	0.824
CASQ2	LDB3	9606.ENSP00000261448	9606.ENSP00000401437	0	0	0	0.664	0	0	0.473	0.815
CASQ2	LDB3	9606.ENSP00000261448	9606.ENSP00000401437	0	0	0	0.664	0	0	0.473	0.815
MYH11	MYOCD	9606.ENSP00000379616	9606.ENSP00000401678	0	0	0	0.089	0	0	0.795	0.805
MYH11	MYOCD	9606.ENSP00000379616	9606.ENSP00000401678	0	0	0	0.089	0	0	0.795	0.805
PLN	ATP1A2	9606.ENSP00000350132	9606.ENSP00000354490	0	0	0	0.064	0.157	0.72	0.21	0.802
PLN	ATP1A2	9606.ENSP00000350132	9606.ENSP00000354490	0	0	0	0.064	0.157	0.72	0.21	0.802
PLIN1	ADIPOQ	9606.ENSP00000300055	9606.ENSP00000389814	0	0	0	0.367	0	0	0.67	0.782
PLIN1	ADIPOQ	9606.ENSP00000300055	9606.ENSP00000389814	0	0	0	0.367	0	0	0.67	0.782
PLIN1	CIDEA	9606.ENSP00000300055	9606.ENSP00000320209	0	0	0	0.17	0	0	0.742	0.776
PLIN1	CIDEA	9606.ENSP00000300055	9606.ENSP00000320209	0	0	0	0.17	0	0	0.742	0.776
FLNC	LDB3	9606.ENSP00000327145	9606.ENSP00000401437	0	0	0	0.064	0.151	0	0.726	0.763
FLNC	LDB3	9606.ENSP00000327145	9606.ENSP00000401437	0	0	0	0.064	0.151	0	0.726	0.763
TAC1	PENK	9606.ENSP00000321106	9606.ENSP00000324248	0	0	0	0.133	0	0	0.734	0.76
TAC1	PENK	9606.ENSP00000321106	9606.ENSP00000324248	0	0	0	0.133	0	0	0.734	0.76
NGFR	IGF1	9606.ENSP00000172229	9606.ENSP00000302665	0	0	0	0	0	0.6	0.397	0.748
NGFR	IGF1	9606.ENSP00000172229	9606.ENSP00000302665	0	0	0	0	0	0.6	0.397	0.748
OGN	COL14A1	9606.ENSP00000262551	9606.ENSP00000297848	0	0	0	0.179	0.638	0	0.21	0.744
OGN	COL14A1	9606.ENSP00000262551	9606.ENSP00000297848	0	0	0	0.179	0.638	0	0.21	0.744
NALCN	TAC1	9606.ENSP00000251127	9606.ENSP00000321106	0	0	0	0.086	0	0	0.716	0.729
NALCN	TAC1	9606.ENSP00000251127	9606.ENSP00000321106	0	0	0	0.086	0	0	0.716	0.729
HSPB7	FLNC	9606.ENSP00000310111	9606.ENSP00000327145	0	0	0	0.16	0.21	0	0.622	0.728
HSPB7	FLNC	9606.ENSP00000310111	9606.ENSP00000327145	0	0	0	0.16	0.21	0	0.622	0.728
IGF1	GCG	9606.ENSP00000302665	9606.ENSP00000387662	0	0	0	0.061	0	0	0.7	0.706
IGF1	GCG	9606.ENSP00000302665	9606.ENSP00000387662	0	0	0	0.061	0	0	0.7	0.706
